# Supplementary material for: New Insights into Plagiogrammaceae (Bacillariophyta) Based on Multigene Phylogenies and Morphological Characteristics with the Description of a New Genus and Three New Species
Source: PLoS One. 2015 Oct 14;10(10):e0139300. doi: 10.1371/journal.pone.0139300 (PMC4605507; doi:10.1371/journal.pone.0139300)
Supplement: S1 Dataset — Alignment of concatenated DNA sequence data (SSU rDNA, rbcL and psbC) in NEXUS format used for three-gene phylogenetic analysis in this study. (ZIP) [file pone.0139300.s006.zip › S1_Dataset.nex]

#NEXUS
[written Sat Jun 20 02:52:16 CST 2015 by Mesquite  version 3.03 (build 702) at CHLee-PC/192.168.159.1]

BEGIN TAXA;
	TITLE Taxa;
	DIMENSIONS NTAX=161;
	TAXLABELS
		Caloneis_lewisii Pinnularia_brebissonii Pinnularia_termitina Campylodiscus_clypeus Campylodiscus_sp. Craticula_cuspidate Denticula_kuetzingii Entomoneis_ornata Entomoneis_sp. Epithemia_argus Epithemia_sorex Fallacia_monoculata Fallacia_pygmaea Fistulifera_saprophila Gomphonema_affine Gomphonema_parvulum Gyrosigma_acuminatum Lemnicola_hungarica Mayamaea_permitis Meuniera_membranacea Navicula_cryptocephala Navicula_cari Navicula_reinhardtii Navicula_tripunctata Scoliopleura_peisonis Biremis_panamae Neidium_affine Neidium_bisulcatum Neidium_productum Nitzschia_filiformis Nitzschia_dubiiformis Psammodictyon_constrictum Rhopalodia_gibba Rhopalodia_sp. Rossia_sp. Stauroneis_acuta Stenopterobia_curvula Surirella_minuta Surirella_splendida Cymatopleura_elliptica Diploneis_subovalis Bacillaria_paxillifer Berkeleya_rutilans Climaconeis_riddleae Placoneis_elginensis Tryblionella_apiculata Cylindrotheca_closterium Hantzschia_amphioxys_var._major Phaeodactylum_tricornutum Halamphora_coffeaeformis Rhopalodia_contorta Epithemia_turgida Achnanthes_sp._ECT3911 Achnanthes_sp._SanNicAchnan Achnanthes_sp._ECT3684 Achnanthes_coarctatum Cocconeis_placentula Cocconeis_sp. Cocconeis_stauroneiformis Ctenophora_pulchella Eunotia_sp. Eunotia_bilunaris Eunotia_pectinalis Eunotia_glacialis Asterionellopsis_glacialis_CCMP134 Asterionellopsis_glacialis_CCMP1717 Asterionella_formosa Asterionellopis_socialis Cyclophora_tenuis Podocystis_spathulata Fragilariforma_virescens Grammatophora_oceanica Striatella_unipunctata Rhaphoneis_amphiceros__ECT3828Rhaph Rhaphoneis_amphiceros_HK373 Delphineis_sp.CCMP1095 Delphineis_sp._ECT3886delphineid Nanofrustulum_cf._shiloi Staurosirella_pinnata_CCMP330 Staurosira_construens Centronella_reicheltii Fragilaria_famelica 'Hyalosynedra laevigata Hyalosy15VI11-2A' Synedra_hyperborea Synedra_ulna Synedropsis_cf._recta Synedra_ulna_UTEX_FD404 Diatoma_elongatum_UTCC62 Diatoma_tenue_UTEX_FD106 Tabularia_cf._tabulata Tabellaria_flocculosa Licmophora_paradoxa Lithodesmioides_polymorpha Grammonema_striatula_HK371 Lithodesmium_intricatum Bolidomonas_pacifica_CCMP_1866 Bolidomonas_pacifica_p380 Dimeregramma_sp._HK288 Dimeregramma_sp._HK359 Dimeregramma_sp._HK376 Dimeregramma_sp._HK358 Plagiogramma_sp.__SZCZCH437 Dimeregramam_sp._SZCZCH915 Dimeregramma_sp._SZCZP475 Dimeregramma_sp._SZCZP42 Dimeregramma_sp._SZCZP43 Psammogramma_vigoensis_s0391 Dimeregramma_sp._SZCZP256 Psammoneis_sp._SZCZP70 Psammoneis_japonica_HK299 Psammoneis_obaidii_UTKSA0057 Plagiogramma_staurophorum_HK212 Plagiogramma_sp._HK374 Plagiogramma_sp._HK410 Plagiogramma_sp._HK324 Neofragilaria_nicobarica_s0371 Neofragilaria_stilus_SZCZM116 Neofragilaria_cf_nicobarica_HK375 Glyphodesmis_sp._HK357 Orizaformis_sp._SZCZCH756 Orizaformis_holarctica._CCMP143 Orizaformis_holarctica_SZCZCH111 Talaroneis_posidoniae_WK59 Catacombas_sp._s0045 Pseudostriatella_sp._s0384 'Opephora sp. ECT3831-Opep' Opephora_sp._s0357 Opephora_sp._s0263 Plagiostriata_sp.s0388 Perideraion_montgomeryi Koernerella_recticostata Bleakeleya_notata Perideraion_elongatum Odontella_aurita Odontella_sinensis Odontella_longicruris_var._hyalina_ECT39 Triceratium_dubium Triceratium_pentacrinus_Coz1Amphipentas Triceratium_dictyotum_Pan1Tricer Cyclostephanos_dubius Cyclotella_meneghiniana_Waco1 Cyclotella_sp. Coscinodiscus_concinnus_ECT3839 Rhizosolenia_setigera_ECT3845Rhizoset 'Rhizosolenia imbricata Har-1Rhizo' Melosira_nummuloides_CCMP482 'Melosira sp. TN-2014  BayCutMelosira' Melosira_varians_ECT3833Melo 'Coscinodiscus granii ECT3836-Coscinodisc' 'Coscinodiscus wailesii ECT3847-Coscinodi' Coscinodiscus_radiatus_CCMP310 Rhizosolenia_setigera_CCMP1820 Pleurosira_laevis_UTEX_FD482 Mastodiscus_radiatus_ECT3822 'Biddulphiopsis membranacea ECT3655-Biddu' Biddulphiopsis_titiana_ECT3697 Biddulphia_tridens_ECT3838 Minutocellus_polymorphus_CCMP497 Minutocellus_polymorphus_ECT3920Minutoce Cymatosira_lorenziana_ECT3874cymatosiroi Cymatosira_belgica_ECT3892Cybel 
	;

END;


BEGIN CHARACTERS;
	TITLE  Character_Matrix;
	DIMENSIONS  NCHAR=4362;
	FORMAT DATATYPE = DNA GAP = - MISSING = ?;
	MATRIX
	Caloneis_lewisii                          TGCCAGTAGTCATACGCTCGTCTCAAAGATTAAGCCATGCATGTCTAAGTATAAAT--CTTTTACTTTGAAACTGCGAATGGCTCATTATATAAGTTATAGTTTATTTGATAGTCCCTTACTACTTGGATAACCGTAGTAATTCTAGAGCTAATACATGCGTCAATGCCC-----TTC--TG--GGGTAGTATTTATTAGATGGAA-ACCAA-CCCCTTC-GGGGTGAT-GTGGTGATTCATAATAAGCTTGCGGATCGCACGGC--TTTGCCGGCGACGGATCATTCAAGTTTCTTCCCTATCAGCTTTGGACGGTAAGGTATTGGCTTACCGTGGCTTTAACGGGTAACGGAAAATTAGGGTTTGATTCCGGAGAGGGAGCCTGAGAGACGGCTACCACATCCAAGGAAGGCAGCAGGCGCGTAAATTACCCAATCTAGACACTAGGAGGTAGTGACAATAAATAACAATGCCGGGCCTTTACAGGTCTGGCAATTGGAATGAGAACAATTTAAACCCCTTATCGAGGATCAATTGGAGGGCAAGTCTGGTGCCAGCAGCCGCGGTAATTCCAGCTCCAATAGCGTATATTAAAGTTGTTGCAGTTAAAAAGCTCGTAGTTGGATTTGTGGTGGTGCCTGCGGTCCA--AAATTT---TTGG-----TGCTGTGTGGCACTGCCATCCTTGGGTGGAACCTGTGGGGCATTAGCTTGTTTTGCAGGGGATGCCCATCGTTTACTGTGAAAAAATTAGAGTGTTCAAAGCAGGCTTACGCCGTTGAATATATTAGCATGGAATAATGAGATAGGACTCTGGTGCTATTTTGTTGGTTTGCGCACCGAAGTAATGATTAATAGGGACAGTTGGGGGTATTCGTATTCCATTGTCAGAGGTGAAATTCTTGGATTTTTGGAAGACGAACTACTGCGAAAGCATTTACCAAGGATGTTTTCATTAATCAAGAACGAAAGTTAGGGGATCGAAGATGATTAGATACCATCGTAGTCTTAACCATAAACTATGCCGGTTAGGGATTGGCAGG-GTCTCGTTACGTCTCTGTCAGCACCTTATGAGAAATCATTAACTTTTGGGTTCCGGGGGGAGTATGGTCGCAAGGCTGAAACTTAAAGAAATTGACGGAAGGGCACCACCAGGAGTGGAGCCTGCGGCTTAATTTGACTCAACACGGGAAAACTTACCAGGTCCAGACATAGTGAGGATTGACAGATTGAGAGCTCTTTCTTGATTCTATGGGTGGTGGTGCATGGCCGTTCTTAGTTGGTGGAGTGATTTGTCTGGTTAATTCCGTTAACGAACGAGACCGCTGCCTGCTAAATAGTCTCACGAGTGA-ATTTCACTGGCGAGGACTTCTTAGAGGGACGTGCATTCTATTAGATGCAGGAGGATAGCGGCAATAACAGGTCTGTGATGCCCTTAGATGTTCTGGGCCGCACGCGCGCTACACTGATGCATTCAACGAGTGT--TTCCTTGGCCGAGAGGCCTGGGCAATCTTTTGAACGTGCATCGTGATAGGGATAGATTATTGCAATTATTAATCTTGAACGAGGAATTCCTAGTAAACGCAGTTCATCAAACTGCATTGATTACGTCCCTGCCCTTTGTACACACCGCCCGTCGCACCTACCGATTGAATGGTCCGGTGAAGCCTCGGGATTGTGGCCAGT-ACCTTTATTGGT-GTTGGTTGCGAGAACTTGTCTAAACCTTATCATTTAGAGGAAGGTGAAATGTCTCAATCTGTAACAGAACGGACTCGAATTAAAAGTGACCGTTACGAATCTGGTGTAATCCCTTACGCTAAAATGGGTTACTGGGATGCTTCATACGCAGTAAAAACTACTGACGTTCTTGCTTTATTCCGTATTACACCACAACCAGGTGTAGATCCAGTAGAAGCTGCTGCAGCTGTAGCTGGTGAGTCTTCTACGGCAACATGGACAGTTGTATGGACTGATTTATTAACAGCTTGTGACCGTTACCGTGCTAAAGCTTACCGTGTAGATCCAGTTCCAAATACAACAGATCAATACTTCGCTTTCATTGCATACGAATGTGATTTATTTGAAGAAGGTTCTTTAGCTAACTTAACAGCATCTATTATTGGTAACGTATTCGGTTTTAAAGCAGTGTCAGCTTTACGTTTAGAAGATATGCGTATTCCTCACTCTTACTTAAAAACGTTCCAAGGACCAGCAACAGGTGTTATTGTAGAACGTGAGCGTTTAAACAAATACGGTTGTCCATTATTAGGTGCAACAGTAAAACCAAAACTAGGTTTATCTGGTAAAAACTACGGTCGTGTAGTATATGAAGGTTTAAAAGGTGGTTTAGACTTCTTAAAAGATGATGAAAACATTAACTCTCAACCATTTATGCGTTGGAGAGAACGTTTCTTAAATTGTATGGAAGGTATCAACCGTGCTTCTGCTGCAACAGGTGAAGTTAAAGGTTCATACTTAAACATCACTGCTGGTACTATGGAAGAAGTTATCAAACGTGCAGAATACGCTAAATCAGTAGGTTCTGTTATCGTTATGATCGATTTAGTTATGGGTTACACAGCAATTCAAAGTGCTGCTATTTGGGCTCGTGAAAACGATATGCTTTTACATTTACACCGTGCAGGTAACTCAACTTATGCACGTCAAAAAAATCATGGTATCAACTTCCGTGTTATCTGTAAATGGATGCGTATGTCTGGTGTAGATCATATCCACGCTGGTACAGTTGTTGGTAAATTAGAAGGTGATCCTTTAATGATCAGAGGTTTCTACGATACTTTATTACTAACAAACTTAGAAGTTAACTTACCATACGGTATTTTCTTCGAAATGACATGGGCTAGTTTACGTAAATGTATGCCTGTAGCATCTGGTGGTATTCACTGTGGTCAAATGCACCAATTAATTTATTATTTAGGTGATGATGTAGTTTTACAATTCGGTGGTGGTACAATTGGTCACCCTGATGGTATTCAAGCTGGTGCTACAGCTAACCGTGTTGCTTTAGAATCAATGGTTATGGCTCGTAACGAAGGTGCTGATTACTTCAATAACCAAGTTGGTCCACAAATTTTACGCGACGCTGCTAAAACATGTGGTCCTTTACAAACAGCTTTAGATTTATGGAAAGATATTAGCTTCAACTATACATCTACAGATACAGCTGATTTCGCTGAAACAGCTACAGCAAACGTATAAGCTCGTTTAATTAATGTTTCAGGTAAATTATTAGGTGCTCACGTTGCACATGCTGGTCTAATGGTATTCTGGGCTGGTGCGATGATTTTATTTGAAGTATCTCACTTTGTACCAGAAAAACCTTTGTATGAGCAAGGTTTTATCTGTATGCAACATTTAGCAACATTAGGTTATGGTATTGGTCCAGGTGGTGAAATCACTTCAACTGTACCATATTTTGCTGTTGGTGTAATTCATTTAATATCATCAGCTGTTTTAGGTTTTGGAGGTATTTACCACTCGTTACTAGGACCAGATACATTAGAGGAATCATTCCCATTCTTTGGTTATGACTGGCGTGATAAAAATAAAATGACAACAATTTTAGGTATTCACTTATGCCTTTTAGGTGCTGGTTCTTTATTATTAGTTGCAAAAGCAATGTATCTTGGTGGTGTTTATGACACTTGGGCACCTGGTGGTGGAGACGTTCGCTTAATCACAACGCCAACATTAAATCCGATTGTAATTTTTGGCTACGTATTCCGTTCACCGTTTGGTGGAGATGGTTGGGTTGTATCTGTAAATAACATGGAAGATATTGTTGGTGGTCATGTATGGGTTGGTGTGTTATGTCTTATTGGTGGTGCTTGGCATATCTTCACAAAACCATTTGCATGGGCACGTCGTGCTTTTGTTTGGTCAGGTGAAGCATACTTATCATACAGTTTAGCTGCAATTTGTATAATGGGTTTTACAGCTTCGTTATATTCTTGGTACAATAACACAGCTTATCCAAGTGAATTATATGGTCCAACAGGACCTGAAGCTTCACAAGCACAAGCATTTACATTCTTAGTTCGAGATCAACGTTTAGGTGCAAATGTTTCATCTGCACAAGGTCCAACAGGTTTAGGTAAATACTTAATGCGTTCACCAAGTGGAGAAATTATCTTTGGTGGTGAAACAATGCGTTTCTGGGATTCACGTGCTCCATGGGTTGAACCTTTACGTGGTCCAAATGGTCTAGATATCAATAAAATTAAAAATGATATTCAACCATGGCAAGAACGTCGTGCAGCAGAATACATGACACATGCTCCGTTAGGTTCACTTAACTCAGTTGGAGGTGTAGCAACAGAAATTAACTCAG
	Pinnularia_brebissonii                    TGCCAGTAGTCATACGCTCGTCTCAAAGATTAAGCCATGCATGTCTAAGTATAAAT--ATTCTACTTTGAAACTGCGAATGGCTCATTATATAAGTTATAGTTTATTTGATAGTCCCTTACTACTTGGATAACCGTAGTAATTCTAGAGCTAATACATGCGCTAATACCC--C--CCA---G--GGGTAGTATTTATTAGATTGAA-ACCAA-CCCCTTC-GGGGTGAT-GTGTTGATTCATAATAAGTTTACGGATCGCATGGA-TTAA-CCGGCGATGGATCATTCAAGTTTCTTCCCTATCAGCTTTGGACGGTAAGGTATTGGCTTACCGTGGCTTTAACGGGTAACGGAAAATTAGGGTTTGATTCCGGAGAGGGAGCCTGAGAGACGGCTACCACATCCAAGGAAGGCAGCAGGCGCGTAAATTACCCAATCTAGAAACTAGGAGGTAGTGACAATAAATAACGATGCCGGGCCTTTATAGGTCTGGCAATTGGAATGAGAACAATTTAAACCCCTTATCGAGGACCAATTGGAGGGCAAGTYTGGTGCCAGCAGCCGCGGTAATTCCAGCTCCAATAGCGTATATTAAAGTTGTTGCAGTTAAAAAGCTYGTAGTTGTATTTGTGGTTGTGCCTGTAGTCCGAACTATTT----TGG-----TACTACAAGGCACTGCCATCCTTTGGGGAAACCTGTGTGGCATTAGCTTGTCTTACAGGGGACGCCAATCCTTTACTGTGAAAAAATTAGAGTGTTCAAAGCAGGCTTATGCCGTTGAATAGATTAGCATGGAATAATGAAATAGGACTTTTGTACTATTTTGTTGGTTTGTGTACTAAAGTAATGATTAAAAGGGACAGTTGGGGGTATTCGTATTCCATTGTCAGAGGTGAAATTCTTGGATTTGTGGAAGACGAACTACTGCGAAAGCATTTACCAAGGATGTTTTCATTAATCAAGAACGAAAGTTAGGGGATCGAAGATGATTAGATACCATCGTAGTCTTAACCATAAACTATGCCAGTTAGGGATTGGCAGG-GTT-CGTTACGTCTCTGTCAGCACCTTATGAGAAATCATTAACTTTTGGGTTCCGGGGGGAGTATGGTCGCAAGGCTGAAACTTAAAGAAATTGACGGAAGGGCACCACCAGGAGTGGAGCCTGCGGCTTAATTTGACTCAACACGGGAAAACTTACCAGGTCCAGACATAGTGAGGATTGACAGATTGAGAGCTCTTTCTTGATTCTATGGGTGGTGGTGCATGGCCGTTCTTAGTTGGTGGAGTGATTTGTCTGGTTAATTCCGTTAACGAACGAGACCGCTGCCTGCTAAATAGTCCTGTGAGTG--TATTCACTGATGTGGGCTTCTTAGAGGGACGTGCATTCTATTAGATGCAGGAGGATAGCGGCAATAACAGGTCTGTGATGCCCTTAGATGTTCTGGGCCGCACGCGCGCTACACTGATGCACTCAACGAGTAT--TTCCTTTGCCGAGAGGCCTGGGCAATCTTTTGAATGTGCATCGTGATAGGGATAGATTATTGCAATTATTAATCTTGAACGAGGAATTCCTAGTAAACGCAGTTCATCAAACTGCATTGATTACGTCCCTGCCCTTTGTACACACCGCCCGTCGCACCTACCGATTGAGTGGTCCGGTGAAGCCTCGAGAATGTGGCCA-ATGCCTTAACTGGTGT-TGGCTATACGAACTTGTCTAAACCTTATCACTTAGAGGAAGGTGAAATGTCTCAATCTGTATCAGAACGGACTCGAATTAAAAGTGACCGTTACGAATCTGGTGTAATCCCTTACGCTAAAATGGGTTACTGGGATGCTTCATACGCAGTAAAAACTACTGATGTTCTTGCTTTATTCCGTATTACACCACAACCAGGTGTAGATCCAGTAGAAGCTGCTGCAGCTGTAGCTGGTGAGTCTTCTACTGCAACATGGACAGTTGTATGGACTGACTTATTAACAGCTTGTGACCGCTACCGTGCTAAAGCTTACCGTGTAGATCCAGTTCCAAGTACAACAGATCAATACTTTGCTTTCATCGCATACGAATGTGATTTATTCGAAGAAGGTTCTTTAGCTAACTTAACAGCATCTATTATCGGTAACGTATTTGGTTTCAAAGCAATCTCTGCTTTACGTTTAGAAGATATGCGTATTCCTCACTCTTACTTAAAAACATTCCAAGGTCCTGCGACAGGTGTTGTTGTAGAGCGTGAGCGTTTAAACAAATACGGTGCTCCATTATTAGGTGCAACAGTAAAACCAAAATTAGGTTTATCTGGTAAAAACTACGGTCGTGTAGTATATGAAGGTTTAAAAGGTGGTTTAGACTTCTTAAAAGATGATGAAAACATTAACTCACAACCATTTATGCGTTGGAGAGAGCGTTTCTTATACTGTATGGAAGGTATTAACCGTGCTGCTGCAGCAACAGGTGAAGTTAAAGGTTCATACTTAAACATCACTGCTGGTACAATGGAAGAAGTGTACAAACGTGCAGAATATGCTAAATCAGTAGGTTCTGTAATCGTTATGATCGATTTAGTTATGGGTTACACAGCAATTCAAAGTGCTGCTATCTGGGCTCGTAACAACGATATGATCTTACACTTACACCGTGCAGGTAACTCAACTTACGCTCGTCAAAAGAACCATGGTATTAACTTCCGTGTTATCTGTAAATGGATGCGTATGTCTGGTGTAGATCACATCCACGCTGGTACAGTTGTTGGTAAATTAGAAGGTGATCCTTTAATGATTAAAGGTTTCTACGATACTTTATTATTAACACATTTAGATGTTAACTTACCATACGGTATTTTCTTCGAAATGTCATGGGCTAGTTTACGTAAATGTATGCCTGTTGCATCTGGTGGTATCCACTGTGGTCAAATGCACCAATTAATTCACTACTTAGGTGATGACGTAGTATTACAATTCGGTGGTGGTACAATCGGTCACCCTGATGGTATTCAAGCAGGTGCTACAGCTAACCGTGTTGCTTTAGAAGCAATGGTATTAGCTCGTAACGAAGGTGCTGACTACTTCAACAATCAAGTAGGTCCACAAATTTTACGTGATGCTGCTAGAACATGCGGTCCTTTACAAACAGCTTTAGACTTATGGAAAGATATCAGCTTCAACTACACATCTACAGATACAGCTGATTTCGCTGAAACACCAACAAGAAACGTATAA----GTTTAATTAATGTTTCAGGTAAATTATTAGGTGCTCACGTTGCACACGCAGGTTTAATGGTATTCTGGGCTGGTGCAATGATTCTATTTGAAGTATCTCATTTTGTTCCAGAAAAACCTTTGTATGAACAAGGTTTTATCTGTATGCAACATTTAGCAACATTAGGTTACGGTATTGGTCCAGGTGGTGATATCACTACAACTGTGCCATACTTTGCGGTTGGCGTAATTCACTTAATTTCATCTGCTGTTTTAGGTTTTGGTGGTATTTACCATTCATTATTAGGTCCAGATACATTAGAAGAATCATTCCCATTCTTTGGTTATGACTGGCGTGATAAAAATAAAATGACAACAATTCTAGGTATCCATTTATGCCTTTTAGGTGGTGGTTCTTTATTATTAGTTGCAAAAGCAATGTACTTAGGTGGTGTTTATGACACTTGGGCACCTGGTGGTGGAGATGTTCGTTTTATTACAACTCCAACATTAAATCCAATTGTAATCTTTGGTTACGTATTCCGTTCACCTTTCGGTGGTGATGGTTGGGTTGTATCAGTAAACAACATGGAAGATGTTATTGGTGGTCATGTATGGGTTGGTGTATTATGTATCGTTGGTGGTATTTGGCACATCTTTACAAAACCTTTTGCATGGGCACGTCGTGCTTTTGTTTGGTCAGGTGAAGCATACTTATCATACAGTTTAGCTGCTATTTCTTTAATGGGTTTCACAGCTTCATTATATTCTTGGTATAATAATACAGCTTACCCAAGTGAGTTATATGGTCCAACTGGTCCTGAAGCATCACAAGCACAAGCATTTACGTTCTTAGTTCGAGATCAACGTTTAGGTGCAAATGTTTCATCTGCACAAGGTCCAACAGGTTTAGGTAAATACTTAATGCGTTCACCAAGTGGAGAAATTATCTTCGGTGGTGAAACTATGCGTTTCTGGGATTTACGCGCACCATGGGTTGAACCATTACGTGGTCCAAATGGTTTAGATATCAATAAAATTAAAAATGACATCCAACCATGGCAAGAACGTCGTGCAGCAGAGTACATGACACATGCTCCGTTAGGTTCACTTAACTCAGTAGGTGGTGTAGCAACAGAAATTAACTCAG
	Pinnularia_termitina                      TGCCAGTAGTCATACGCTCGTCTCAAAGATTAAGCCATGCATGTCTAAGTATAAAT--ATCTTACTGTGAAACTGCGAATGGCTCATTATATAAGTTATCGTTTATTTGATAGTCCCTTACTACTTGGATAACCGTAGTAATTCTAGAGCTAATACATGCGTCAATACCC-----TTC--TG--GGGTAGTATTTATTAGATAGAA-ACCAA-CCCCTTC-GGGGTGAT-GTGGTGATTCATAATAAGCTTGCGGATTGCACGGC---TTGCCGGCAATGGATCATTCAAGTTTCTTCCCTATCAGCTTTGGACGGTAAGGTATTGGCTTACCGTGGCTTTAACGGGTAACGGAAAATTAGGGTTTGATTCCGGAGAGGGAGCCTGAGAGACGGCTACCACATCCAAGGAAGGCAGCAGGCGCGTAAATTACCCAATCTACAAACTAGGAGGTAGTGACAATAAATAACAATGCCGGGCCTTGATAGGTCTGGCAATTGGAATGAGAACAATTTAAATCCCTTATCGAGGATCAATTGGAGGGCAAGTCTGGTGCCAGCAGCCGCGGTAATTCCAGCTCCAATAGCGTATATTAAAGTTGTTGCAGTTAAAAAGCTCGTAGTTGGATTTGTGGCGGCACCTGCGGTCC-GAATTGTT--TT-GG-----TACTGCGTGGTGTTGCCATCTTTGGGTGGAACCTGTGGGGCATTAGGTTGTTTTGCAGGGGATATCCATCGTTTACTGTGAAAAAATTAGAGTGTTCAAAGCAGGCTTACGCCGT-GAATATACTAGCATGGAATAATGAAATAGGACTTTGGTACTATTTTGTTGGTTTGCGCACCAAAGTAATGATTAATAGGGACAGTTGGGGGTATTCGTATTCCATTGTCAGAGGTGAAATTCTTGGATTTTTGGAAGACGAACTACTGCGAAAGCATTTACCAAGGATGTTTTCATTAATCAAGAACGAAAGTTAGGGGATCGAAGATGATTAGATACCATCGTAGTCTTAACCATAAACTATGCCAGTTAGGGATTGGCAGG-GTT-CGTTACGTCCCTGTCAGCACCTTAGGAGAAATCATTAACTTTTGGGTTCCGGGGGGAGTATGGTCGCAAGGCTGAAACTTAAAGAAATTGACGGAAGGGCACCACCAGGAGTGGAGCCTGCGGCTTAATTTGACTCAACACGGGAAAACTTACCAGGTCCAGACATAGTGAGGATTGACAGGTTGAGAGCTCTTTCTTGATTCTATGGGTGGTGGTGCATGGCCGTTCTTAGTTGGTGGAGTGATTTGTCTGGTTAATTCCGTTAACGAACGAGACCGCTACCTGCTAAATAGTTGCGTGAGTG-TTTTTCACTGACGGCAACTTCTTAGAGGGACGTGCATTCTATTAGATGCAGGAGGATAGCGGCAATAACAGGTCTGTGATGCCCTTAGATGTTCTGGGCCGCACGCGCGCTACACTGATGCATCCAACGAGTGC--TTCCTTGGCCGAGAGGCCTGGGCAATCTTGTGAACGTGCATCGTGATAGGGATAGATTATTGCAATTATTAATCTTGAACGAGGAATTCCTAGTAAACGCAGTTCATCAAACTGCATTGATTACGTCCCTGCCCTTTGTACACACCGCCCGTCGCACCTACCGATTGAATGGTCCGGTGAAGCCTCGGGATTGTGATCAG-TGCCTTTACTGGTGC-TGGTTGCGAGAACTTGTCTAAACCTTATCATTTAGAGGAAGGTGAAATGTCTCAATCTGTATCAGAACGGACTCGAATTAAAAGTGACCGTTACGAATCTGGTGTAATCCCTTACGCTAAAATGGGTTACTGGGATGCTGCATACGCAGTAAAAACTACTGATGTTCTTGCTTTATTCCGTATTACACCACAACCAGGTGTGGATCCAGTAGAAGCTGCTGCAGCTGTAGCTGGTGAGTCGTCTACTGCAACATGGACAGTTGTATGGACTGACTTATTAACAGCTTGTGACCGTTACCGTGCTAAAGCTTACCGTGTAGATCCAGTTCCAAATACAACAGATCAATACTTTGCTTTCATCGCATACGAATGTGACTTATTTGAAGAAGGTTCTTTAGCTAACTTAACAGCATCTATTATCGGTAACGTATTCGGTTTCAAAGCCGTATCTGCTTTACGTTTAGAAGATATGCGTATTCCTCACTCTTACTTAAAAACATTCCAAGGTCCAGCGACAGGTGTTGTTGTAGAACGTGAGCGTTTAAACAAATACGGTACTCCATTATTAGGTGCAACAGTAAAACCAAAATTAGGTTTATCTGGTAAAAACTATGGTCGTGTAGTATTCGAAGGTTTAAAAGGTGGTTTAGACTTCTTAAAAGATGATGAAAACATTAACTCTCAACCATTCATGCGTTGGAGAGAACGTTTCTTAAACTGTATGGAAGGTATTAACCGTGCTTCATCATCAACAGGTGAAGTTAAAGGTTCATACTTAAACATCACTGCTGGTACAATGGAACAAGTTTACGAACGTGCAGAATATGCTAAATCAGTAGGTTCTATCATCGTTATGATCGACTTAGTTATGGGTTACACAGCAATCCAATCTTCTGCGATTTGGGCTCGTAACAATGACATGCTTTTACATTTACACCGTGCAGGTAACTCAACTTACGCTCGTCAAAAAAATCATGGTATTAACTTCCGTGTTATTTGTAAATGGATGCGTATGTCTGGTGTAGATCACATCCACGCTGGTACAGTTGTTGGTAAATTAGAAGGTGATCCTTTAATGATTAAAGGTTTCTACGATACTTTATTATTAACACATTTAGATGTTAACTTACCATACGGTTTATTCTTCGAAATGTCATGGGCTAGTTTACGTAAATGTATGCCTGTTGCATCTGGTGGTATTCACTGTGGTCAAATGCACCAATTAATTCACTATTTAGGTGATGACGTAGTATTACAATTTGGTGGTGGTACAATTGGTCACCCTGATGGTATTCAAGCAGGTGCTACAGCTAACCGTGTTGCTTTAGAAGCAATGGTATTAGCTCGTAACGAAGGTGCTGATTACTTTAATAACCAAGTTGGTCCACAAATTTTACGCGATGCTGCTAAAACATGCGGTCCGTTACAAACAGCGTTAGATTTATGGAAAGATATCAGCTTCAACTACACATCTACAGATACAGCTGATTTCGCTGAAACAGCAACATCAAGCAGATAA--TCGTTTAATTAATGTTTCAGGTAAATTATTAGGTGCTCACGTTGCACACGCAGGTTTAATGGTATTCTGGGCTGGTGCGATGATTTTATTTGAAGTATCTCACTTTGTACCAGAAAAACCTTTATATGAACAAGGTTTTATCTGTATGCAACACTTAGCAACACTAGGATATGGTGTTGGCCCAGGTGGTGAAATAACTACAACTGTACCTTACTTTGCTGTTGGTGTAATTCATTTAATTTCATCAGCTGTATTAGGTTTTGGTGGTATTTATCACTCAGTATTAGGTCCAGATACATTAGAAGAATCATTCCCATTCTTTGGTTATGACTGGCGTGATAAAAACAAAATGACAACAATTTTAGGTATCCACTTATGTCTTTTAGGTGCTGGTTCTTTATTATTAGTTGCAAAATCAATGTATCTTGGTGGTGTTTATGATACTTGGGCACCTGGTGGTGGAGATGTTCGTTTAATTACAACTCCAACATTAAATCCAATTGTAATTTTTGGTTACGTATTCCGTTCACCTTTTGGTGGTGATGGTTGGGTTGTATCAGTAAATAACATGGAAGATGTTATTGGTGGTCATGTATGGGTTGGTGTACTATGCATTACTGGTGGTATTTGGCATATCTTTACAAAACCTTTTGCATGGGCACGTCGTGCTTTTGTTTGGTCAGGTGAAGCATACTTATCATACAGTTTAGCTGCTATTTCAATCATGGGTTTCACAGCTTCATTATACTCTTGGTATAATAATACAGCTTATCCAAGTGAATTCTATGGTCCAACTGGTCCTGAAGCATCACAAGCACAAGCATTTACATTCTTAGTTCGAGATCAACGTTTAGGTGCAAACGTTTCATCAGCACAAGGTCCAACAGGTTTAGGTAAATACTTAATGCGTTCACCTAGTGGAGAAATTATTTTCGGTGGTGAAACTATGCGTTTCTGGGATTTACGTGCACCATGGGTTGAACCTTTACGTGGTCCAAATGGTTTAGATATCAATAAAATTAAAAATGATATTCAACCATGGCAAGAACGTCGTGCAGCTGAATATATGACACACGCTCCTTTAGGTTCACTTAACTCTGTAGGTGGTGTAGCAACAGAAATTAACTCAG
	Campylodiscus_clypeus                     TGCCAGTAGTCATACGCTCGTCTCAAAGACTAAGCCATGCACGTCTAAGTATAAATTTATTACT--GTGAAACTGCGAATGGCTCATTATATCAGTTATAGTTTATTTGATAGTCCCTTACTACATGGATAACCGTAGTAATTCTAGAGCTAATACATGCGTCGACACCT---A-TCC---C--GGGTGGTATTTATTAGATGGAA-ACCAA-CCCCTTC-GGGGTGAT-GTGGTGAATCATAATAAGCTTGCAGATCGCACGGC---TTGCCGGCGACGGATCATTCAAGTTTCTGCCCTATCAGCTTTGGACGGTAAGGTATTGGCTTACCGTGGCTTTAACGGGTAACGGGGAATTAGGGTTCGATTCCGGAGAGGGAGCCTGAGAGACGGCTACCACATCCAAGGAAGGCAGCAGGCGCGTAAATTACCCAATCTTGGAACAAGGAGGTAGTGACAATAAATAACAATGCCGGGCCTTTGTAGGTCTGGCAATTGGAATGAGAACAATTTAAATCCCTTATCGAGGATCAATTGGAGGGCAAGTCTGGTGCCAGCAGCCGCGGTAATTCCAGCTCCAATAGCGTATATTAAAGTTGTTGCAGTTAAAAAGCTCGTAGTTGGACTTGTGCTCGGGCTGGACGGTCCATAA--TGCTTGGAG--TGTCTGGGCCGT------GCATCTTTGGGCGGAATCTGTGTGGCATTAGGTTGTCGCGCAGGGGATGCTCATCGTTTACTGTGAAAAAATTAGAGTGTTCAAAGCAGGCTTAAGCCATTGAATATATTAGCATGGGATAATAAGATAGGACCTTGGTACTATTTTGTTGGTTTGCGCACTTAGGTAATGATTAACAGGGACAGTTGGGGGTATTCGTATTCCATTGTCAGAGGTGAAATTCTTGGATTTTTGGAAGACGAACTACTGCGAAAGCATTTACCAAGGATGTTTTCATTAATCAAGAACGAAAGTTAGGGGATCGAAGATGATTAGATACCATCGTAGTCTTAACCATAAACTATGCCAACAAGGGATTGGCAGGGCATTCGTTACGTCCCTGTCAGCACCTTATGAGAAATCACAAGTTTTTGGGTTCCGGGGGGAGTATGGTCGCAAGGCTGAAACTTAAAGAAATTGACGGAAGGGCACCACCAGGAGTGGAGCCTGCGGCTTAATTTGACTCAACACGGGAAAACTTACCAGGTCCAGACATAGTGAGGATTGACAGATTGAGAGCTCTTTCTTGATTCTATGGGTGGTGGTGCATGGCCGTTCTTAGTTGGTGGAGTGATTTGTCTGGTTAATTCCGTTAACGAACGAGACCCCTGCCTGCTAAATAGTCTGGCGAGTGA-ACTTCACTGGCTGGGGCTTCTTAGAGGGACGTGCATTCGACTAGTTGCAGGAAGATAGGGGCAATAACAGGTCTGTGATGCCCTTAGATGTTCTGGGCCGCACGCGCGCTACACTGATGCATTCAACGAGC-T--AACCTTGGCCGAGAGGCTTGGGCAATCTCTTTAACGTGCATCGTGATAGGGATAGATTACTGCAATTATTAATCTTGAACGAGGAATTCCTAGTAAACGCAGATCATCAATCTGCATTGATTACGTCCCTGCCCTTTGTACACACCGCCCGTCGCACCTACCGATTGGATGGTCCGGTGAAGCCTCGAGATTGTGACTGTCGCC-TTTGCTGGTGG-TGGTTTCGAGAACTTGTCTGAACCTTATCATCTAGAGGAAGGTGAAATGTCTCAATCTGTATCAGAACGGACTCGAATCAAAAGTGACCGTTACGAATCTGGTGTAATCCCTTACGCTAAAATGGGTTACTGGGATGCTTCATATGCAGTAAAAAATACTGACGTTCTTGCTTTATTCCGTATTACACCACAACCAGGTGTAGATCCAGTAGAAGCTGCTGCAGCTGTTGCTGGTGAATCTTCTACTGCAACATGGACAGTTGTATGGACTGATTTATTAACAGCTTGTGACCGTTACCGTGCTAAAGCTTACCGTGTAGATCCAGTTCCAAATACAACTGATCAATACTTTGCATTCATCGCTTACGAATGTGATTTATTTGAAGAAGGTTCTTTAGCTAACTTAACAGCGTCTATCATTGGTAACGTATTCGGCTTCAAAGCTGTATCTGCTTTACGTTTAGAAGATATGCGTATTCCTCACTCTTACTTAAAAACATTCCAAGGTCCAGCTACTGGTGTTGTTGTAGAACGTGAGCGTTTAAACAAATACGGTACTCCATTATTAGGTGCTACAGTAAAACCAAAATTAGGTTTATCTGGTAAAAACTATGGTCGTGTAGTATACGAAGGTTTAAAAGGTGGTTTAGACTTCTTAAAAGATGATGAAAACATTAACTCACAACCATTTATGCGTTGGAGAGAACGTTTCTTATACTGTATGGAAGGTATTAACCGTGCATCTTCAGCTACTGGTGAAGTAAAAGGTTCTTACTTAAACATCACTGCAGGTACAATGGAAGACGTTTACAAACGTGCTGAATATGCTAAATCAGTAGGTTCTGTAATTGTAATGATCGACTTAGTTATGGGTTACACAGCAATTCAATCAATTGCTTACTGGGCTCGTGAAAATGATATGTTATTACACTTACACCGTGCAGGTAACTCTACATATGCACGTCAAAAAAATCACGGTATTAACTTCCGTGTTATCTGTAAGTGGATGCGTATGTCAGGTGTAGATCATATCCACGCAGGTACAGTTGTAGGTAAATTAGAAGGTGATCCTTTAATGATTAAAGGTTTCTACGATGCTTTATTATTAACACATTTAGATGTTAACTTACCATGTGGTATCTTCTTCGAAATGACATGGGCAAGTTTACGTAAATGTATGCCTGTAGCTTCAGGTGGTATCCACTGTGGTCAAATGCACCAATTAATTCACTATTTAGGTGATGATGTAGTATTACAATTTGGTGGTGGTACAATTGGTCACCCTGATGGTATTCAAGCAGGTGCTACAGCTAACCGTGTTGCATTAGAAGCAATGGTATTAGCTCGTAACGAAGGTGCTGACTACTTTAATAACCAAGTTGGTCCGCAAATTTTACGTGAGGCAGCTAAAACATGTGGTCCTTTACAAACAGCTTTAGACTTATGGAAAGATATCAGCTTCAACTACACATCTACAGATACAGCTGATTTCGCTACAACACCTACAGCAAACGTATAA------------------------------------GCTCACGTAGCACATGCAGGCTTAATGGTTTTTTGGGCTGGTGCTATGATTTTATTTGAAGTATCTCACTTTGTGCCAGAAAAGCCTTTATATGAACAAGGTTTTATCTGTATGCAACATTTAGCAAGCTTAGGTTACGGGATTGGACCAGGTGGTGAGATTACGTCAACTGTACCATACTTTGCTGTTGGTGTTATTCATTTAATTTCATCTGCTGTATTAGGTTTTGGTGGTATTTATCACTCACTATTAGGTCCCGATACATTAGAAGAATCATTCCCATTCTTTGGTTATGACTGGCGTGACAAAAATAAAATGACAACAATTTTAGGAATTCACTTAATATTATTAGGTGTTGGTTCTTTATTATTTGTTGCTAAAGCTATGTATCTTGGTGGTGTTTATGACACATGGGCACCAGGTGGTGGGGATGTTCGATTAATTACGACTCCTACTTTAAATCCAATTGTAATTTTTGGTTATGTATTCCGCTCTCCATTTGGTGGAGATGGATGGGTTGTGTCAGTTAACAATATGGAAGATATTGTTGGTGGCCACGTATGGATTGGTGTATTATGCATCATTGGTGGTTTCTGGCATATCTTTACAAAACCATTTGCTTGGGCACGTCGTGCATTTGTTTGGTCAGGTGAAGCATACTTATCATATAGTTTAGCAGCAATTTCACTTATGGGTTTCACAGCTGCATTATATGCATGGTATAACAACACAGCTTACCCTAGTGAATTATATGGTCCAACTGGTCCAGAAGCATCACAATCGCAAGCATTTACATTCTTAGTTCGAGATCAACGATTAGGTGCAAATGTTTCATCTGCACAAGGTCCAACTGGTTTAGGTAAATATTTAATGCGTTCACCAAGTGGTGAAATTATTTTTGGTGGTGAAACAATGCGTTTCTGGGATTTACGTGCACCATGGGTAGAACCATTACGTGGTCCAAATGGTTTAGATATCAATAAAATCAAAAATGATATTCAACCTCCGCAAGAGCGTCGTGCTGCCGAATATATGACACACGCTCCATTAGGTTCACTTAACTCAGTAGGTGGTGTTGCTACAGAAATTAACTCAG
	Campylodiscus_sp.                         TGCCAGTAGTCATATGCTTGTTTCAAAGACTAAGCCATGCATGTCTAAGTATAAAT--ACTTTACTTTGAAGCTGTGAATGGCTCATTATATCAGTTATTGTTTATTTGATGATTGTTTACTATTTGGATAACTGTAGTAATTCTAGAGCTAATACATGCCAAGAAACCA----GTTT------TGGTGGTATTTATTAGATTTAA-ACCAACCC-CTTTTG-GGTGAT-GTGGTGACTCATAATATGCATATGAAT--CATGTGGTTATCTCAGTGATTAATTATTCAAGTTTCTGCCCTATCAGCTTTGGATGGTAAGGTATTGGCTTACCATGGCTATTACGGGTAACGGGGAATTAGGGTTTGATTCCGGAGAGGGAGCCTGAGAGATGGCTACCACATCCAAGGAAGGCAGCAGGCGCGTAAATTACCCAATCTTGTAACAAGGAGGTAGTGACAATAAATAACAATGCTGGGCCTCTTTAGGTCTGGCAATTGGAATGAGAACAATTTAAATCCCTTATTGAGGATCAATTGGAGGGCAAGTCTGGTGCCAGCAGCCGCGGTAATTCCAGCTCCAATAGCATATATTAAAGTTGTTGCAGTTAAAAAGCTCGTAGTTGGATTTGTGTATA---CCCTGAAT-TACCACTTATTGGAT----AGTTCAAGGA-----ATACATCCTTGGGAATAAACTATGTGGCATTAGGTTGTCGCGTAG-GGATGCCCAACATTTACTGTGAAAAAAATAGAGTGTTCTAAGCAAGCTGAAGCTGTTGAATATATTAGCATGGAATAATGAAATAGGACCTTGGTACTATTTTGTTGGTTTGTGTGCCTAGGTAATGATTAAAAGGGATAGTTGGGGGTATTTGTATTCCATTGTCAGAGGTGAAATTCTTGGATTTTTGGAAGACATACTTCTGCGAAAGCATTTACCATGGATGTTTTCATTAATCAAGAACGAAAGTTAGGGGATCGAAGATGATTAGATACCATCGTAGTCTTAACCATAAACTATGCCAACAAGGGATTGGTGGG-GTTTCGTTACGTCTTTACCAGCACCTTATGAGAAATCAGAAGTTTTTGGGCTCCGGGGGGAGTATGGTCGCAAGGCTGAAACTTAAAGAAATTGACGGAAGGGCACCACCAGGAGTGGAGCCTGCGGCTTAATTTGACTCAACACGGGAAAACTTACCAGGTCCAGACATAACAAGGATTGACAGATTGAGAGCTCTTTCTTGATTTTATGGGTGGTGGTGCATGGCCGTTCTTAGTTGGTGGAGTGATTTGTCTGGTTAATTCCGTTAACGAACGAGACCCCTGCCTGTTAAATAATTCAGTGAGTAA-TAACTACTTGACTGGGTTTCTTAAAGGGACGTGCATTCAACTAGTTGCAGGAAGATAGGGGCAATAACAGGTCTGTGATGCCCTTAGATGTTCTGGGCCGCACGCGCGCTACACTGATGTATTCAACACGTCC---ACCTTTGCTGGGAAGCTTGGGCAATCTTTTGAAAATGCATCGTGATAGGGATATATTATTGCAATTATTAATCTTGAACGAGGAATTCCTAGTAAACGCAGATCATCAATCTGCATTGATTACGTCCCTGCCCTTTGTACACACCGCCCGTCGCACCTACCGATTGGATGATCCGGTGAAGCCTCGGGATTTT-GATTGTTGCCTTCATTGGTGTCAGTT-AGGAGAACTTGTCTGAACCTTATCATCTAGAGGAAGGTGAA----------------------------------AAAGTGACCGTTACGAATCTGGTGTAATCCCTTACGCTAAAATGGGTTACTGGGATGCTTCATATGCAGTAAAAAATACGGATGTTCTTGCTTTATTCCGTATTACACCACAACCAGGTGTAGATCCAGTAGAAGCTGCTGCAGCTGTAGCTGGTGAGTCTTCAACTGCAACATGGACAGTTGTATGGACTGATTTATTAACAGCTTGTGACCGTTACCGTGCTAAAGCGTACCGTGTAGATCCAGTTCCAAACACAACAGATCAATACTTCGCATTTATTGCTTACGAATGTGATTTATTCGAAGAAGGTTCTTTAGCTAACTTAACGGCGTCTATCATCGGTAACGTATTCGGTTTCAAAGCAGTATCTGCGTTACGTTTAGAAGATATGCGTATTCCTCATTCTTACTTAAAAACATTCCAAGGTCCAGCGACAGGTGTTATTGTAGAACGTGAGCGTTTAAACAAATACGGTACTCCATTATTAGGTGCTACAGTAAAACCAAAATTAGGTTTATCTGGTAAAAACTATGGTCGTGTAGTATTCGAAGGTTTAAAAGGTGGTTTAGACTTCTTAAAAGATGATGAGAACATTAACTCACAACCATTTATGCGTTGGAGAGAGCGTTTCTTATACTGTATGGAAGGTATCAACCGTGCATCTTCAGCAACAGGTGAAGTAAAAGGTTCTTACTTAAACATTACTGCAGGTACAATGGAAGAAGTTTACAAACGTGCTGAGTACGCTAAAGCAGTAGGTTCTATCGTTGTTATGATTGATTTAGTTATGGGTTATACAGCTATTCAATCAATTGCAATCTGGGCTCGTGATAATGATATGCTTTTACACTTACACCGTGCAGGTAACTCTACATATGCACGTCAAAAAAATCATGGTATTAACTTCCGTGTTATCTGTAAGTGGATGCGTATGTCAGGTGTAGATCATATCCACGCTGGTACAGTTGTAGGTAAATTAGAAGGTGATCCTTTAATGATTAAAGGTTTCTATGATACTTTATTATTAACACACTTAGATGTTAACTTACCATACGGTATTTTCTTCGAAATGACATGGGCAAGTTTACGTAAATGTATGCCTGTAGCTTCAGGTGGTATCCATTGTGGTCAAATGCACCAATTAGTTCATTACTTAGGTGATGATGTAGTATTACAATTTGGTGGTGGTACAATCGGTCACCCTGATGGTATTCAAGCAGGTGCTACAGCTAACCGTGTTGCATTAGAAGCAATGGTATTAGCTCGTAACGAAGGTGCTGACTACTTCAACAACCAAGTTGGTCCTCAAATTTTACGTGAGGCAGCTAAAACATGTGGTCCTTTACAAACAGCTTTAGACTTATGGAAAGATATCAGCTTCAACTACACATCTACAGATACA------------------------------------GCTCGTTTAATCAATGTATCAGGTAAATTATTAGGTGCTCACGTAGCACACGCTGGCTTAATGGTATTTTGGGCTGGTGCAATGATTTTATTTGAAGTATCGCACTTTGTTCCAGAAAAACCTTTATATGAACAAGGTTTTATCTGTATGCAACATTTAGCATCTTTAGGTTATGGTATTGGACCAGGTGGTGAAATTACTACAACAGTACCATATTTTGCTGTTGGTGTAATTCACTTAATTTCATCAGCTGTGTTAGGTTTTGGTGGTATTTATCACTCATTATTAGGTCCTGACACATTAGAAGAGTCATTCCCATTCTTTGGTTATGACTGGCGTGATAAAAACAAAATGACAACAATTTTAGGAATTCATTTAATTTTATTAGGTGCTGGTTCTTTATTATTTGTTGCTAAAGCAATGTATCTTGGTGGTGTTTATGACACATGGGCACCAGGTGGTGGAGATGTAAGATTAATTACAACTCCTACTCTAAATCCAATTGTAATATTTGGTTACGTATTCCGTTCACCATTTGGTGGAGACGGTTGGGTTGTAGCAGTAAACAATATGGAAGACATTGTTGGTGGTCATATTTGGGTGGGTTTATTATGCATTATCGGTGGTTTCTGGCATATTTTCACAAAACCATTTGCTTGGGCACGTCGTGCTTTTGTTTGGTCAGGTGAAGCATACTTATCATATAGTTTAGCAGCAATTTCACTTATGGGTTTCACAGCTGCATTATACTCATGGTATAATAATACAGCTTATCCTAGTGAATTATATGGTCCAACTGGTCCAGAAGCATCACAAGCGCAAGCATTCACATTCTTAGTTCGAGATCAACGTTTAGGTGCAAATGTTTCATCTGCACAAGGTCCTACTGGTTTAGGTAAATACTTAATGCGTTCACCAAGTGGTGAGATCATTTTTGGTGGTGAAACAATGCGTTTCTGGGATTTACGTGCTCCATGGGTTGAACCGTTACGTGGTCCAAATGGTTTAGATATCAATAAAATTAAGAATGATATTCAACCTTGGCAAGAACGTCGTGCTGCAGAATACATGACACATGCTCCATTAGGTTCACTTAACTCAGTAGGTGGTGTTGCAACAGAAATTAACTCAG
	Craticula_cuspidate                       TGCCAGTAGTCATACGCTCGTCTCAAAGATTAAGCCATGCATGTCTAAGTATAAAT--CTTTTACTTTGAAACTGCGAACGGCTCATTATATCAGTTATAGTTTATTTGATAGTCCCTTACTACACGGATAACCGTAGTAATTCTAGAGCTAATACGTGCGTCAATACTC-----TTCG-----GAGTAGTATTTATTAGATTGAA-ACCAAC-TGCTTCGGCAT-GAT-ATGGTGATTCATAATAAGCTTGCGGATCGCATGGC-CTA-GCCGGCGACGGATCATTCAAGTTTCTGCCCTATCAGCTTTG-ACGGTACTGTATTGGAGTACCGTGGCGGTAACGGGTGACGGAAAATTAGGGTTTGACACCGGAGAGGGAGCCTGAGAGACGGCTACCACATCCAAGGAAGGCAGCAGGCGCGTAAATTACCCAATCTTGACACAAGGAGGTAGTGACAATAAATAACAATGCCGGGCTTTTGTAAGTCTGGCAATTGGAATGAGAACAATTTAAACCCCTTATCGAGGATCAATTGGAGGGCAAGTCTGGTGCCAGCAGCCGCGGTAATTCCAGCTCCAATAGCGTATATTAAAGTTGTTGCAGTTAAAAAGCTCGTAGTTGGATTTGTGGTGCGTCCATGGCGTCATTCACTTGGTTCTGCCG---TGGCCTTG-------CCATCCTTGGGTGGATTCTGTGTGGCATTAGGTTGTCGTGCAGGGGATGCCCATCGTTTACTGTGAAAAAATTAGAGTGTTCAAAGCAGGCTTATGCCGTTGAATATATTAGCATGGAATAATAAGATAGGTCTTTGGTCCTATTTTGTTGGTTTGCGGGCCAGAGAAATGATTAACAGGGACAGTTGGGGGTATTCGTATTCCATTGTCAGAGGTGAAATTCTTGGATTTCTGGAAGACGAACTACTGCGAAAGCATTTACCAAGGATGTTTTCATTAATCAAGAACGAAAGTTAGGGGATCGAAGATGATTAGATACCATCGTAGTCTTAACCATAAACTATGCCGACAAGGGATTGGCGGG-GTTTCGTTACGTCTCCGTCAGCACCTTATGAGAAATCACAAGTTTTTGGGTTCCGGGGGGAGTATGGTCGCAAGGCTGAAACTTAAAGAAATTGACGGAAGGGCACCACCAGGAGTGGAGCCTGCGGCTTAATTTGACTCAACACGGGAAAACTTACCAGGTCCAGACATAGTGAGGATTGACAGATTGAGAGCTCTTTCTTGATTCTATGGGTGGTGGTGCATGGCCGTTCTTAGTTGGTGGAGTGATTTGTCTGGTTAATTCCGTTAACGAACGAGACCCCTGCCTGCTAAATAATCCCATGAGTGA-ATTTCACTGATGCGGATTTCTTAGAGGGACGTGCATTCTATTAGATGCAGGAAGAGAGGGGCAATAACAGGTCTGTGATGCCCTTAGATGTTCTGGGCCGCACGCGCGCTACACTGATGCATTCAACGAGTTT---ACCTTGGCCGAGAGGCCTGGGCAATCTTTTGAACGTGCATCGTGATAGGGATAGATTATTGCAATTATTAATCTTGAACGAGGAATTCCTAGTAAACGCAGATCATCAATCTGCATTGATTACGTCCCTGCCCTTTGTACACACCGCCCGTCGCACCTACCGATTGAATGGTCCGGTGAAGCCTCGGGATTGTGGCTG-GTGCCTTCACTGGCGC-TGGTTGCGAGAACTTGTCTAAACCTTATCATTTAGAGGAAGGTGAAATGTCTCAATCTGTATCAGAACGGACTCGAATCAAAAGTGACCGTTACGAATCTGGTGTAATTCCTTACGCTAAAATGGGTTACTGGGATGCTGCATATGCAGTAAAAACTACTGATGTTCTTGCATTATTCCGTATTACACCACAACCAGGTGTAGACCCAGTAGAAGCAGCTGCAGCAGTAGCTGGTGAATCTTCTACAGCAACATGGACAGTTGTATGGACTGATTTATTAACAGCTTGTGACCGTTACCGTGCTAAAGCTTACCGTGTAGATCCAGTTCCAAATACAACAAATCAATTCTTCGCTTTCATCGCATACGAATGTGATTTATTCGAAGAAGGTTCATTAGCTAACTTAACAGCGTCTATCATTGGTAACGTATTCGGTTTCAAAGCCGTATCTGCATTACGTTTAGAAGATATGCGTATTCCTCACTCTTACTTAAAAACATTCCAAGGTCCAGCGACAGGTGTTATTGTAGAGCGTGAGCGTTTAAACAAATACGGTACACCATTATTAGGTGCAACAGTAAAACCTAAATTAGGTTTATCTGGTAAAAACTATGGTCGTGTAGTATATGAAGGTTTAAAAGGCGGTTTAGACTTCTTAAAAGATGATGAGAACATTAACTCTCAACCATTCATGCGTTGGAGAGAGCGTTTCTTATACTGTATGGAAGCTATTAACCGTGCTTCTTCAGCTACAGGTGAAGTTAAAGGTTCATACTTAAACATCACTGCAGGTACAATGGAAGAAGTGTACAAACGTGCTGAGTACGCTAAAGCTGTTGGTTCTGTAATTGTAATGATTGACTTAGTAATGGGTTACACAGCAATTCAAAGTGCTGCATACTGGGCTCGTGAAAATGACATGATTTTACACTTACACCGTGCAGGTAACTCTACATACGCTCGTCAAAAGAACCATGGTATTAACTTCCGTGTTATCTGTAAATGGATGCGTATGTCTGGTGTAGACCATATCCACGCTGGTACAGTTGTTGGTAAATTAGAAGGTGATCCTTTAATGATTAGAGGTTTCTACGATACTTTATTATTAACACACTTAGATGTTAACTTACCATACGGTATCTTCTTCGAAATGTCATGGGCTAGTTTACGTAAATGTATGCCTGTTGCATCAGGTGGTATTCACTGTGGTCAAATGCACCAATTAGTTCACTATTTAGGTGATGATGTTGTTTTACAATTCGGTGGTGGTACAATTGGTCACCCTGATGGTATTCAAGCAGGTGCTACAGCTAACCGTGTTGCTTTAGAAGCAATGGTATTAGCTCGTAACGAAGGTGCTGATTACTTCAATAGCGATATTGGTCCTAAAATTTTACGCGATGCTGCTAAAACATGTGGTCCTTTACAAACAGCTTTAGATTTATGGAAAGATATTAGCTTCAACTATACATCTACAGATACAGCTGATTTCGCTACAACACCTACAGCAAACATCTAA-----GTTTATTAATGTTTCAGGTAAATTATTAGGTGCTCACGTAGCACACGCTGGCTTTATGGTATTCTGGGCTGGTGCAATGATTTTATTTGAAGTATCTCACTTTGTTCCAGAAAAACCTTTATATGAACAAGGTTTCATCTGTATGCAACATTTAGCAACGTTAGGTTATGGTGTTGGCCCAGGCGGCGAAATTACTACAACAGTACCTTACTTTGCTGTTGGTGTAATTCATTTAATTTCATCAGCTGTTTTAGGTTTTGGTGGTATTTATCACTCAGTACTAGGTCCAGATACATTAGAAGAATCATTCCCATTCTTTGGTTATGACTGGCGTGATAAAAACAAAATGACAACAATTTTAGGTATCCATTTATGCCTTTTAGGTGGTGGTGCTTTATTATTAGTTGCAAAAGCTATGTATATCGGTGGTGTATATGATACTTGGGCACCTGGTGGTGGAGATGTTCGTTTAATCACAACACCTACATTAAACCCAATTGTAATTTTTGGTTATGTATTCCGTTCTCCATTTGGTGGAGATGGTTGGGTTGTATCAGTAAATAACATGGAAGATGTTATTGGTGGTCATGTTTGGGTTGGTGTGTTATGTATTATTGGTGGTATTTGGCATATTTTCACTAAACCATTTGCTTGGGCACGTCGTGCTTTCGTATGGTCAGGTGAAGCTTACTTATCATATAGTTTAGCTGCTATTTCTATGATGGGTTTAACAGCTTCATTATACTCTTGGTACAACAACACAGCTTACCCTAGTGAATTCTATGGTCCAACAGGTCCAGAAGCTTCACAAGCACAAACATTTACATTCTTAGTTAGAGACCAACGTTTAGGTGCTAATGTTTCATCAGCACAAGGTCCAACTGGTTTAGGTAAATACTTAATGCGTTCACCAAGTGGTGAAATCATCTTTGGTGGTGAAACAATGCGTTTCTGGGATTTACGTGCACCTTGGGTTGAACCATTACGTGGTCCAAATGGTTTAGATATCAACAAAATTAAAAATGATATTCAACCATGGCAAGAACGTCGTGCTGCAGAATACATGACACATGCACCATTAGGTTCACTTAACTCAGTAGG--------------------------
	Denticula_kuetzingii                      --CCAGTAGTCATACGCTCGTCTCAAAGATTAAGCCATGCATGTCTAAGTATAAAT--CTTTTACTTTGAAACTGCGAACGGCTCATTATATCAGTTATAGTTTATTTGATAGTCCCTTTCTACTCGGATAACTGTAGAAATTCTAGAGCTAATACGTGCGTCAAGACTC-----TTC--TG--GAGTCGTATTTATTAGATTGAA-ACCAA-CCCCTTC-GGGGTGAT-GTGGTGATTCATAATAAGTTTGCGGATCGCATGCC--TTTGGCGGCGACGGATCATTCAAGTTTCTGCCCTATCAGCTTTGGATGATAAGGTATTGGCTTATCATGGCTTTAACGGGTAACGGGAAATTAGGGTTTGATTCCGGAGAGGGAGCCTGAGAGACGGCTACCACATCCAAGGAAGGCAGCAGGCGCGTAAATTACCCAATCCTGACACAGGGAGGTAGTGACAATAAATAAGAATGCCGGGCCTTTGTAGGTCTGGCAATTCGAATGAGAACAATTTAAACCCCTTATCGAGTATCAATTGGAGGGCAAGTCTGGTGCCAGCAGCCGCGGTAATTCCAGCTCCAATAGCGTATATTAAAGTTGTTGCAGTTAAAAAGCTCGTAGTTGGATTTGTGGCGTGTCCTGTCGGACATGGGCTCTGCTTGTGTGT--CTGTACGGG--TGTGCCTTTAATGGGTTGTGGCTTTGTGGCATTAGGTTGTCGCATTGTTGATGCCCATCTTTTACTGTGAAAAAATTAGAGTGTTCAAAGCAGGCTTATGCCGTTGAATATGTTAGCATGGAATAATGATATAGGACCTTGGTACTATTTTGTTGGTTTGCGCACTAAGGTAATGATTAATAGGGACAGTTGGGGGTATTCGTATTCCATTGTCAGAGGTGAAATTCTTGGATTTTTGGAAGACGAACTACTGCGAAAGCATTTACCAAGGATGTTTTCATTAATCAAGAACGAAAGTTAGGGGATCGAAGATGATTAGATACCATCGTAGTCTTAACCATAAACTATGCCGACAAGGGATTGGTGGA-GTTTCGTTTCGTCTCCATCAGCACCTTATGAGAAATCACAAGTCTTTGGGTTCCGGGGGGAGTATGGTCGCAAGGCTGAAACTTAAAGAAATTGACGGAAGGGCACCACCAGGAGTGGAGCCTGCGGCTTAATTTGACTCAACACGGGAAAACTTACCAGGTCCAGACATAGTGAGGATTGACAGATTGAGAGCTCTTTCTTGATTCTATGGGTGGTGGTGCATGGCCGTTCTTAGTTGGTGGAGTGATTTGTCTGGTTAATTCCGTTAACGAACGAGACCCCTGCCTGCTAAATAGCCCGCATAGTG-CCTGTCACTGTGTTGGGCTTCTTAGAGGGACGTGCATTCTATTAGATGCAGGAAGATAGGGGCAATAACAGGTCTGTGATGCCCTTAGATGTTCTGGGCCGCACGCGCGCTACACTGATGCATTCAACGAGTTGTTTCCCTTGGCCGAGAGGCCTGGGCAATCTTTTGAACGTGCATCGTGATAGGGATAGATTATTGCAATTATTAATCTTGAACGAGGAATTCCTAGTAAACGCAGATCATCAATCTGCATTGATTACGTCCCTGCCCTTTGTACACACCGC----------------------------------------------------------------------------------------------------------------------------------------------------------GACCGTTACGAATCTGGTGTAATCCCGTACGCTAAAATGGGTTACTGGGATGCTTCATACGCAGTAAAAACTACTGATGTTCTTGCTTTATTCCGTATTACACCACAACCAGGTGTAGATCCTGTAGAAGCTGCAGCAGCAGTAGCTGGCGAATCGTCAACTGCAACTTGGACAGTTGTATGGACAGATTTATTAACAGCTTGTGACCGTTACCGAGCAAAAGCTTACCGTGTTGACCCAGTTCCAAATGCGACAGACCAATACTTTGCATTTATCGCATACGAATGTGATTTATTCGAAGAAGGTTCATTAGCGAACTTAACAGCGTCTATCATTGGTAACGTTTTTGGTTTTAAAGCTGTATCAGCTTTACGTTTAGAAGATATGCGTATTCCTCACTCATACTTAAAAACATTCCAAGGTCCTGCAACAGGTATTGTTGTAGAACGTGAGCGTTTAAACAAATACGGTACTCCATTATTAGGTGCAACAGTAAAACCAAAATTAGGTTTATCTGGTAAAAACTATGGGCGTGTAGTATACGAAGGTTTAAAAGGTGGATTAGACTTCTTAAAAGATGATGAAAACATCAACTCACAACCATTTATGCGTTGGAGAGAACGTTTCTTAAACTGTATGGAAGGTATTAACCGTGCATCTGCCGCTACAGGGGAAGTAAAAGGTTCTTACTTAAACGTTACAGCTGCTACTATGGAAGAAATCTACAAACGTTGTGAGTATGCTAAAGAAGTAGGTTCTATAGTTGTGATGATCGATTTAGTAATGGGTTACACAGCAATCCAAAGTACTGCTATTTGGGCTCGTGAAAACGATATGCTTTTACATTTACACCGTGCAGGTAACTCTACATACGCGCGTCAAAAAAATCATGGGATTAACTTCCGTGTTATTTGTAAATGGATGCGTATGTCAGGTGTAGATCACATTCACGCTGGGACAGTTGTAGGTAAATTAGAAGGTGATCCTTTAATGATTAAAGGTTTCTATGATACATTACGTTTAACGCAATTAGACGTAAACTTACCATACGGTCTTTTCTTTGAGATGTCATGGGCTAGTTTACGTCGTTGTATGCCAGTTGCATCCGGTGGTATTCACTGTGGTCAAATGCACCAATTAGTTTACTATTTAGGTGATGACGTAGTATTACAATTCGGTGGTGGTACAATCGGTCACCCCGATGGTATTCAAGCAGGTGCGACTGCAAACCGTGTTGCTTTAGAATCAATGGTCTTAGCTCGTAATGAAGGTGCTGATTACTTCAACAATGAAGTTGGTCCTGTTATTTTACGCAATGCTGCTAAAACATGTGGTCCTTTACAAACAGCTTTAGATTTATGGAAAGATATTAGTTTTAACTATACATCTACAGATACAGCTGATTTCGCTGCAACACCAACAGCAAACGTATAA-------------------------------------------------------------------TTTGGGCTGGCGCAATGATTTTATTTGAAGTTTCACACTTCGTCCCAGAAAAACCTTTATATGAACAAGGTTTTATTTGTATGCAACATTTAGCAACCTTAGGCTACGGAATTGGTCCAGGAGGAGAAATTACTACAACTGTACCATACTTTGCTGTTGGTGTTATTCATTTAATTTCTTCAGCAGTATTAGGTTTTGGCGGCATTTACCATTCATTATTAGGTCCTGATACATTAGAAGAATCATTCCCATTCTTTGGTTATGATTGGCGTGATAAAAATAAAATGACGACTATTCTAGGTATTCATTTATGCTTATTAGGTTGCGGCTCATTTTTATTAGTAGCGAAAGCAATGTATATTGGTGGTGTTTATGATACTTGGGCACCAGGTGGTGGAGATGTTCGTTTTATTACAACACCGACCTTAAATCCAATTGTTATTTTTGGTTATGTATTCCGTTCTCCATTTGGTGGAGATGGTTGGGTAGTTTCTGTCAACAACATGGAAGACATTATTGGTGGTCACATTTGGGTTGGGATTTTATGTATTACTGGTGGAATTTGGCATATTTTTACAAAACCATTTGCATGGGCACGTCGTGCTTTTGTATGGTCAGGTGAAGCATATCTTTCATATAGTTTAGCGGCAATTGCCTTAATGGGATGGACAGCTTCTTTATACTCTTGGTATAATAATACAGCCTATCCAAGTGAATTATATGGACCAACAGGTCCAGAAGCATCACAATCGCAAGCATTTACATTCTTAGTTCGTGACCAACGTTTAGGTGCTAATGTTTCATCAGCTCAAGGTCCGACTGGTTTAGGTAAATACTTGATGCGTTCTCCAAGTGGAGAAATCATTTTTGGTGGTGAAACAATGCGTTTCTGGGATTTACGGGCACCATGGGTAGAACCATTACGTGGTCCAAACGGTTTAGATATCAATAAAATTAAAAATGATATTCAACCATGGCAAGAACGACGTGCTGCGGAGTACATGACACATGCACCTTTAGGGTCATTGAACTCTGTAGGTGGTGTAGCGACAGAAATTAACTCTG
	Entomoneis_ornata                         TGCCAGTAGTCATACGCTCGTCTCAAAGACTAAGCCATGCACGTCTAAGTATAAAT--ATTCTACTTTGAAACTGCGAATGGCTCATTATATCAGTTATAGTTTATTTGATAGTCCCTTACTACTTGGATAACCGTAGTAATTCTAGAGCTAATACATGCGTCAACACCC---A-TCT---A--GGGTGGTATTTATTAGATTGAA-ACCAA-CCCCTTC-GGGGTGAT-GTGGTGATTCATAATAAGCTTGCGGATCGCACGGCTC---GCCGGCGACGGATCATTTGAGTTTCTGCCCTATCAGCTTTGGACGGTAAGGTATTGGCTTACCGTGGCTTTAACGGGTAACGGGGAATTAGGGTTCGATTCCGGAGAGGGAGCCTGAGAGACGGCTACCACATCCAAGGAAGGCAGCAGGCGCGTAAATTACCCAATCTTGAAACAAGGAGGTAGTGACAATAAATAACAATGCCGGGCCTTTGTAGGTCTGGCAATTGGAATGAGAACAATTTAAATCCCTTATCGAGGATCAATTGGAGGGCAAGTCTGGTGCCAGCAGCCGCGGTAATTCCAGCTCCAATAGCGTATATTAAAGTTGTTGCAGTTAAAAAGCTCGTAGTTGGACTTGTGCGTGCCCTCGATGTC----CTTTTT---GGT------ACGTTCGG-GGGTGTGCATCCTTGGGTGGAACCTGTGTGGCATTAGGTTGTCGTGCAGGGGATGCTCATCGTTTACTGTGAAAAAATTAGAGTGTTCAAAGCAGGCTTACGCCGTTGAATATATTAGCATGGAATAATAAGATAGGACCTTGGTACTATTTTGTTGGTTTGCGCACCGAGGTAATGATTAACAGGGACAGTTGGGGGTATTCGTATTCCATTGTCAGAGGTGAAATTCTTGGATTTTTGGAAGACGAACTACTGCGAAAGCATTTACCAAGGATGTTTTCATTAATCAAGAACGAAAGTTAGGGGATCGAAGATGATTAGATACCATCGTAGTCTTAACCATAAACTATGCCAACAAGGGATTGGCGGG-GTTTCGTTACGTCTCCGTCAGCACCTTATGAGAAATCACAAGTTTTTGGGTTCCGGGGGGAGTATGGTCGCAAGGCTGAAACTTAAAGAAATTGACGGAAGGGCACCACCAGGAGTGGAGCCTGCGGCTTAATTTGACTCAACACGGGAAAACTTACCAGGTCCAGACATGGTGAGGATTGACAGATTGAGAGCTCTTTCTTGATTCTATGGGTGGTGGTGCATGGCCGTTCTTAGTTGGTGGAGTGATTTGTCTGGTTAATTCCGTTAACGAACGAGACCCCTGCCTGCTAAATAGTCCGGCGAGTGA-TCTTCACTGGCTAGGGCTTCTTAGAGGGACGTGCATTCGACTAGTTGCAGGAAGATAGGGGCAATAACAGGTCTGTGATGCCCTTAGATGTTCTGGGCCGCACGCGCGCTACACTGATGCATTCAACGAGTGT---ACCTTGGCCGAGAGGCTTGGGCAATCTTTTGAACGTGCATCGTGATAGGGATAGATTATTGCAATTATTAATCTTGAACGAGGAATTCCTAGTAAACGCAGATCATCAATCTGCATTGATTACGTCCCTGCCCTTTGTACACACCGCCCGTCGCACCTACCGATTGGATGGTCCGGTGAAGCCTCGGGATTGTGACT-GCCGCCTTTATTGGTGTC-GGTTGCGAGAACTTGTCTAAACCTTATCATCTAGAGGAAGGTGAAATGTCTCAATCTGTATCAGAACGGACTCGAATCAAAAGTGACCGTTACGAATCTGGTGTAATCCCTTACGCTAAAATGGGTTACTGGGATGCTGCATATGCAGTAAAAAATACTGATGTTCTTGCTTTATTCCGTATTACTCCACAACCAGGTGTAGATCCAGTAGAAGCTGCTGCAGCTGTAGCTGGTGAGTCTTCAACTGCAACATGGACAGTTGTATGGACTGATTTATTAACAGCTTGTGACCGTTACCGTGCTAAAGCTTACCGCGTAGACCCAGTTCCAAATACAACTGATCAATACTTCGCATTCGTAGCTTACGAATGTGACTTATTTGAAGAAGGTTCTTTAGCTAACTTAACAGCGTCTATTATCGGTAACGTATTCGGTTTCAAAGCTATCTCTGCATTACGTTTAGAAGATATGCGTATTCCTCACTCATACTTAAAAACATTCCAAGGTCCAGCAACTGGTATTATCGTAGAACGTGAACGTTTAAATAAATACGGTATTCCTTTATTAGGTGCTACAGTAAAACCAAAATTAGGTTTATCTGGTAAAAACTACGGTCGTGTAGTATACGAAGGTTTAAAAGGTGGTTTAGACTTCTTAAAAGATGACGAAAACATTAACTCACAACCATTCATGCGTTGGAGAGAACGTTTCTTATACTGTATGGAAGGTATCAACCGTGCATCAGCATCAACAGGTGAAGTAAAAGGTTCATACTTAAACATCACTGCTGGTACAATGGAAGAAGTTTACAAACGTGCTGAGTACGCTAAAGCAGTAGGTTCTGTAATCGTTATGATCGACTTAGTAATGGGTTATACAGCAATCCAATCAGCAGCTATCTGGTCTCGTGAAAATGATATGTTATTACACTTACACCGTGCAGGTAACTCAACATATGCACGTCAAAAAAATCATGGTATTAACTTCCGTGTTATTTGTAAGTGGATGCGTATGTCAGGTGTAGATCATATCCACGCCGGTACAGTTGTAGGTAAATTAGAAGGCGATCCTTTAATGATCCGTGGTTTCTACGATACTTTACGTGAAACACACTTAGATGTTAACTTACCATATGGTATTTTCTTCGAAATGACATGGGCAAGTTTACGTAAATGTATGCCTGTAGCATCAGGTGGTATCCACTGTGGTCAAATGCACCAATTAATTCATTATTTAGGTGATGACGTAATCTTACAATTTGGTGGTGGTACAATCGGTCACCCTGATGGTATTCAAGCAGGTGCTACAGCTAACCGTGTTGCATTAGAAGCAATGGTATTAGCTCGTAACGAAGGTGCTGACTACTTCAACAACCAAGTTGGTCCTCGCATTTTACGTGAAGCTGCTAAAACATGTGGTCCTTTACAAACAGCTTTAGACTTATGGAAAGATATCAGCTTCAACTACACATCTACAGATACAGCTGATTTCGCTACAACAGCTACAGCAAACGTATAA--------TATCAATGTTTCAGGTAAATTATTAGGTGCTCACGTAGCACACGCTGGTTTAATGGTATTCTGGGCTGGTGCAATGATTTTATTTGAAGTATCACACTTTGTTCCAGAAAAACCTTTATATGAACAAGGTTTTATCTGTATGCAACATTTAGCATCATTAGGTTATGGTGTTGGACCAGGCGGTGAAATTACTACAACAGTACCATACTTCGCTGTTGGTGTAATTCATTTAATTTCATCTGCTGTATTAGGCTTTGGTGGTATTTACCATTCATTATTAGGTCCAGATACATTAGAAGAATCATTCCCATTCTTTGGTTATGACTGGCGTGATAAAAACAAAATGACAACAATTTTAGGAATCCACTTAATTTTATTAGGGGTTGGTTCTTTATTATTTGTTGCTAGAGCAATGTATCTTGGTGGTGTTTACGATACATGGGCACCAGGTGGTGGCGATGTTCGTTTAATTACAACTCCTACTTTAAATCCAATTGTAATCTTTGGCTATGTATTCCGTTCACCATTTGGTGGAGACGGATGGGTAGTATCAGTAAACAATATGGAAGATGTCGTTGGTGGTCACATATGGGTTGGTGTATTATGCATCATCGGTGGCTTCTGGCACATCTTTACAAAACCATTTGCTTGGGCTCGTCGTGCATTTGTTTGGTCAGGTGAAGCATACTTATCATATAGTTTAGCTGCAATCTCTTTAATGGGTTTAACAGCTTCATTATATTCATGGTATAACAATACAGCTTATCCAAGTGAATTCTACGGTCCAACTGGCCCAGAAGCATCACAATCACAAGCATTTACATTCTTAGTTCGTGACCAACGTTTAGGTGCAAATGTTTCATCTGCACAAGGTCCAACTGGTTTAGGTAAATACTTAATGCGTTCACCAAGTGGTGAGATCATTTTTGGTGGTGAAACAATGCGTTTCTGGGATTTACGTGCACCATGGGTTGAACCATTACGTGGTCCAAATGGTTTAGATATTAATAAAATTAAAAATGATATCCAACCATGGCAAGAACGTCGTGCTGCAGAATACATGACACATGCTCCATTAGGTTCATTAAACTCAGTAGGTGGTGTTGCTACAGAAATTAACTCAG
	Entomoneis_sp.                            TGCCAGTAGTCATACGCTCGTCTCAAAGACTAAGCCATGCACGTCTAAGTATAAAT--CTTTTACTTTGAAACTGCGAATGGCTCATTATATCAGTTATAGTTTATTTGATAGTCCCTTACTACTTGGATAACCGTAGTAATTCTAGAGCTAATACATGCGTCAGCACCC--A--TTT------GGGTGGTATTTATTAGATGGAA-ACCAA-CCCCTTC-GGGGTGAT-GTGGTGATTCATAATAAGCTTGCGGATCGCACGGC--TCTGCCGGCGACGGATCATTCAAGTTTCTGCCCTATCAGCTTTGGACGGTAAGGTATTGGCTTACCGTGGCTTTAACGGGTAACGGGGAATTAGGGTTCGATTCCGGAGAGGGAGCCTGAGAGACGGCTACCACATCCAAGGAAGGCAGCAGGCGCGTAAATTACCCAATCTTGAAACAAGGAGGTAGTGACAATAAATAACAATGCCGGGCCTTTGTAGGTCTGGCAATTGGAATGAGAACAATTTAAATCCCTTATCGAGGATCAATTGGAGGGCAAGTCTGGTGCCAGCAGCCGCGGTAATTCCAGCTCCAATAGCGTATATTAAAGTTGTTGCAGTTAAAAAGCTCGTAGTTGGACTTGTGCCGTGTCCCTGATGTCC--ATTTTC---TTGGTA---CGTTTGGG-GGCGTGGCATCCTTGGGTGGAACCTGTGTGGCATTAGGTTGTCGTGCAGGGGATGCTCATCGTTTACTGTGAAAAAATTAGAGTGTTCAAAGCAGGCTTATGCCGTTGAATATATTAGCATGGAATAATAAGATAGGACCTTGGTACTATTTTGTTGGTTTGCGCACCGAGGTAATGATTAACAGGGACAGTTGGGGGTATTCGTATTCCATTGTCAGAGGTGAAATTCTTGGATTTCTGGAAGACGAACTACTGCGAAAGCATTTACCAAGGATGTTTTCATTAATCAAGAACGAAAGTTAGGGGATCGAAGATGATTAGATACCATCGTAGTCTTAACCATAAACTATGCCAACAAGGGATTGGCGGG-GTTTCGTTACGTCTCCGTCAGCACCTTAGGAGAAATCACAAGTTTTTGGGTTCCGGGGGGAGTATGGTCGCAAGGCTGAAACTTAAAGAAATTGACGGAAGGGCACCACCAGGAGTGGAGCCTGCGGCTTAATTTGACTCAACACGGGAAAACTTACCAGGTCCAGACATAGTGAGGATTGACAGATTGAGAGCTCTTTCTTGATTCTATGGGTGGTGGTGCATGGCCGTTCTTAGTTGGTGGAGTGATTTGTCTGGTTAATTCCGTTAACGAACGAGACCCCTGCCTGCTAAATAGTCCGGCGAGTTC---TGAACTGGCTGGGGCTTCTTAGAGGGACGTGCATTCGACTAGTTGCAGGAAGATAGGGGCAATAACAGGTCTGTGATGCCCTTAGATGTTCTGGGCCGCACGCGCGCTACACTGATGCATTCAACGAGTTT----CCTTGGCCGAGAGGCCTGGGCAATCTTTTGAACGTGCATCGTGATAGGGATAGATTATTGCAATTATTAATCTTGAACGAGGAATTCCTAGTAAACGCAGATCATCAATCTGCATTGATTACGTCCCTGCCCTTTGTACACACCGCCCGTCGCACCTACCGATTGGATGGTCCGGTGAAGCCTCGGGATTGTGACC-GTTGCCTTTGTTGGTGTC-GGTTGCGAGAACCTGTCTAAACCTTATCATCTAGAGGAAGGTGAAATGTCTCAATCTGTATCAGAACGGACTCGAATCAAAAGTGACCGTTACGAATCTGGTGTAATCCCTTACGCTAAAATGGGTTACTGGGATGCTGCATATGCAGTAAAAAGTACTGATGTTCTTGCTTTATTCCGTATCACACCACAACCAGGTGTAGATCCAGTAGAAGCTGCAGCTGCTGTAGCTGGTGAATCTTCTACTGCAACATGGACAGTTGTATGGACTGATTTATTAACAGCTTGTGATCGTTACCGTGCGAAAGCTTACCGTGTAGATCCAGTTCCAAACACAACTGATCAATACTTCGCATTCATCGCTTACGAATGTGATTTATTCGAAGAAGGTTCATTAGCTAACATCACAGCTTCTATTATTGGTAACGTATTCGGTTTCAAAGCTATCTCTGCATTACGTTTAGAAGATATGCGTATCCCTCACTCTTACTTAAAAACATTCCAAGGTCCAGCGACTGGTATTATTGTAGAACGTGAGCGTTTAAACAAATACGGTATCCCATTATTAGGTGCTACAGTAAAACCAAAATTAGGTTTATCTGGTAAAAACTATGGTCGTGTAGTATACGAAGGTTTAAAAGGTGGTTTAGACTTCTTAAAAGATGATGAAAACATTAACTCACAACCATTCATGCGTTGGAGAGAGCGTTTCTTATACTGTATGGAAGGTATCAACCGTGCATCAGCATCAACAGGTGAAACAAAAGGTTCTTACTTAAACATTACTGCTGGTACAATGGAAGAAGTTTACAAACGTGCTGAATATGCTAAAGCAGTAGGTTCTATCATTGTTATGATCGATTTAGTTATGGGTTATACAGCGATTCAATCAATTGCATACTGGGCTCGTGAAAACGATATGTTATTACACTTACACCGTGCTGGTAACTCTACATATGCACGTCAAAAAAATCATGGTATTAACTTCCGTGTTATCTGTAAGTGGATGCGTATGTCTGGTGTAGATCATATCCACGCTGGTACAGTTGTAGGTAAATTAGAAGGTGATCCTTTAATGATTAGAGGTTTCTACGATACTTTACGTGAAACTCATTTAGATGTTAACTTACCATACGGTATTTTCTTCGAAATGACTTGGGCAAGTTTACGTAGATGTATGCCTGTAGCTTCAGGTGGTATCCACTGTGGTCAAATGCACCAATTAGTTCACTACTTAGGTGATGACGTAGTATTACAATTCGGTGGTGGTACAATTGGTCACCCTGATGGTATTCAAGCGGGTGCTACAGCTAACCGTGTTGCATTAGAAGCAATGGTATTAGCTCGTAACGAAGGTACTGACTACTTCAACCAACAAGTTGGTCCTCAAATTTTACGTGAGGCAGCTAAAACTTGTGGTCCTTTACAAACAGCTTTAGACTTATGGAAAGATATCAGCTTCAACTACACATCTACAGATACAG-----------------------------------GCTCGTTTAATCAATGTTTCAGGTAAATTATTAGGTGCTCACGTAGCACACGCAGGCTTAATGGTATTTTGGGCTGGTGCAATGATTTTATTTGAAGTATCTCACTTTGTTCCAGAAAAACCTTTATATGAACAAGGGTTCATCTGTATGCAACACTTAGCAACTTTAGGTTACGGTGTTGCACCAGGTGGTGAAATTGTTAACACAGTACCATACTTTGCAGTTGGTGTTATTCACTTAATCTCATCTGCTGTATTAGGCTTTGGTGGTATCTACCACTCATTATTAGGTCCAGATACATTAGAAGAGTCATTCCCATTCTTTGGTTATGACTGGCGTGATAAAAACAAAATGACAACAATTTTAGGAATCCACTTAGTTTTATTAGGTGTTGGTTCTTTATTATTAGTTGCTAAAGCAATGTACCTTGGTGGTGTTTATGATACATGGGCTCCAGGTGGTGGAGATGTTCGTTTAATCACTACGCCTACTTTAAACCCTATTGTAATCTTTGGTTATGTATTCCGTTCACCATTCGGTGGAGACGGTTGGGTTGTATCAGTAAACAACATGGAAGATATTATTGGTGGTCACATTTGGATTGGTGTTTTATGCATCATCGGTGGTTTCTGGCATATCTTTACAAAACCATTTGCTTGGGCACGTCGTGCTTTCGTTTGGTCAGGTGAAGCATATTTATCATACAGTTTAGCAGCAATTTCTCTTATGGGTTTAACAGCTTCATTATACTCATGGTATAATAACACAGCTTACCCAAGTGAATTTTATGGTCCAACTGGTCCAGAAGCATCACAATCACAAGCATTTACATTCTTAGTTCGGGATCAACGTTTAGGTGCAAACGTATCATCTGCACAAGGTCCAACTGGTTTAGGTAAATACTTAATGCGTTCACCAAGTGGTGAAATCATTTTTGGTGGTGAAACAATGCGTTTCTGGGATTTACGTGCACCATGGGTTGAGCCATTACGTGGTCCAAATGGTTTAGATATTAATAAAATTAAAAATGATATCCAACCTTGGCAAGAACGTCGTGCTGCGGAATACATGACACATGCTCCATTAGGTTCACTTAACTCAGTAGGTGGTGTTGCTACAGAAATTAACTCAG
	Epithemia_argus                           TGCCAGTAGTCATACGCTCGTCTCAAAGACTAAGCCATGCACGTCTAAGTATAAAT--CTCTTACTTTGAAACTGCGAATGGCTCATTATATCAGTTATAGTTTATTTGATAGTCCCTTACTACTTGGATAACCGTAGTAATTCTAGAGCTAATACATGCGTCAACACC----TGTTT-------GGTGGTATTTATTAGATGGAA-ACCAA-CCCCTTT-GGGGTGAT-GTGGTGATTCATAATAAGATTGCGGATCGCACGGC---TTGCCGGCGACGGATCATTCAAGTTTCTGCCCTATCAGCTTTGGACGGTAAGGTATTGGCTTACCGTGGCTTTAACGGGTAACGGGGAATTAGGGTTCGATTCCGGAGAGGGAGCCTGAGAGACGGCTACCACATCCAAGGAAGGCAGCAGGCGCGTAAATTACCCAATCTTGAAACAAGGAGGTAGTGACAATAAATAACAATGCCGGGCCTTTTTAGGTCTGGCAATTGGAATGAGAACAATTTAAATCCCTTATCGAGGATCAATTGGAGGGCAAGTCTGGTGCCAGCAGCCGCGGTAATTCCAGCTCCAATAGCGTATATTAAAGTTGTTGCAGTTAAAAAGCTCGTAGTTGGATTTGTGCTCA---CCTGTGATGTCCCTATTG--GTACG-----TTCACGGAAGA----GCATCCTTGGGTGGAACCTATGTGGCATTAAGTTGTCGTGTAGGGGATGCTCATCGTTTACTGTGAAAAAATTAGAGTGTTCAAAGCAGGCTTAGGCCGTTGAATATATTAGCATGGAATAATGAGATAGGACCTTGGTACTATTTTGTTGGTTTGCGCACCGAGGTAATGATTAACAGGGACAGTTGGGGGTATTCGTATTCCATTGTCAGAGGTGAAATTCTTGGATTTCTGGAAGACGAACTACTGCGAAAGCATTTACCAAGGATGTTTTCATTAATCAAGAACGAAAGTTAGGGGATCGAAGATGATTAGATACCATCGTAGTCTTAACCATAAACTATGCCAACAAGGGATTGGCGGG-GTCTCGTTACGTCTCCGTCAGCACCTTATGAGAAATCACAAGTTTTTGGGTTCCGGGGGGAGTATGGTCGCAAGGCTGAAACTTAAAGAAATTGACGGAAGGGCACCACCAGGAGTGGAGCCTGCGGCTTAATTTGACTCAACACGGGAAAACTTACCAGGTCCAGACATGGTGAGGATTGACAGATTGAGAGCTCTTTCTTGATTCTATGGGTGGTGGTGCATGGCCGTTCTTAGTTGGTGGAGTGATTTGTCTGGTTAATTCCGTTAACGAACGAGACCCCTGCCTGCTAAATAGTCTAACGAGTGA-TCTTCACCGGTTGGGACTTCTTAGAGGGACGTGCATTCGACTAGTTGCAGGAAGATAGGGGCAATAACAGGTCTGTGATGCCCTTAGATGTTCTGGGCCGCACGCGCGCTACACTGATGCATTCAACGAGTTT----CCTTGACCGAGAGGTCTGGGCAATCTTTTGAACGTGCATCGTGATAGGGATAGATTATTGCAATTATTAATCTTGAACGAGGAATTCCTAGTAAACGCAGATCATCAATCTGCATTGATTACGTCCCTGCCCTTTGTACACACCGCCCGTCGCACCTA-----------------------------------------------------------------------------------------------------------------------------------------AAAGTGACCGTTACGAATCTGGTGTAATTCCTTACGCTAAAATGGGTTACTGGGATGCTTCATATGCAGTAAAAAATACTGACGTTCTTGCTTTATTCCGTATTACACCACAACCAGGTGTAGATCCAGTAGAAGCTGCTGCAGCTGTAGCTGGTGAATCTTCAACTGCTACATGGACAGTTGTATGGACTGATTTATTAACAGCTTGTGACCGTTACCGTGCTAAAGCTTACCGTGTAGACCCAGTTCCAAATACAACTGATCAATACTTTGCATTTATTGCTTATGAATGTGACTTATTTGAAGAAGGTTCTTTAGCTAACTTAACAGCATCTATCATTGGTAACGTATTCGGTTTCAAAGCCGTATCTGCTTTACGTTTAGAAGATATGCGTATTCCTCATTCTTACTTAAAAACATTCCAAGGCCCAGCCACAGGTGTTATTGTAGAACGTGAGCGTTTAAATAAATACGGTACTCCATTATTAGGTGCAACAGTAAAACCTAAACTAGGTTTATCAGGTAAAAACTACGGTCGTGTAGTATATGAAGGTTTAAAAGGTGGTTTAGACTTCTTAAAAGATGATGAAAATATTAACTCACAACCATTCATGCGTTGGAGAGAACGTTTTTTAAACTGTATGGAAGGTATTAACCGTGCATCTTCAGCAACTGGTGAAGTAAAAGGTTCTTACTTAAACGTTACTGCTGGTACAATGGAAGAAGTTTATAAACGTGCTGAATACGCTAAATCAGTAGGTTCTATCGTTATTATGATCGATTTAGTTATGGGTTATACAGCGATTCAATCAATTGCTCTTTGGTCTCGTAATAACGATATGCTTTTACACTTACACCGTGCAGGTAACTCGACATATGCACGTCAAAAAAATCATGGTATTAACTTCCGTGTAATTTGTAAATGGATGCGGATGTCAGGTGTAGATCATATCCATGCTGGTACTGTTGTAGGTAAATTAGAAGGTGATCCTTTAATGATTAAAGGTTTCTACGATACTTTATTATTAACAAAATTAGATGTTAATTTACCATATGGTATCTTCTTCGAAATGACATGGGCTAGTTTACGTAAATGTATGCCTGTAGCTTCAGGTGGTATTCACTGTGGTCAAATGCACCAATTAGTTCATTACTTAGGTGATGATGTAGTATTACAATTTGGTGGTGGTACAATTGGTCACCCTGATGGTATTCAAGCAGGTGCTACTGCTAACCGTGTTGCTTTAGAAGCAATGGTATTAGCTCGTAATGAAGGTGCTGACTACTTCAATAACCAAGTAGGTCCTCAAATTTTACGTGAGGCAGCTAGAACATGTGGTCCTTTACAAACCGCTTTAGATTTATGGAAAGA---------------------------------------------------------------------------------------------------------------------------------GGTATTTTGGGCTGGTGCAATGATTTTATTTGAAGTTTCACATTTCGTTCCAGAAAAACCTTTGTATGAGCAAGGTTTTATTTGTATGCAACATTTAGCATCATTAGGTTATGGTATTGGCCCGGGTGGTGAAATTACTTCAACAGTACCTTATTTTGCTGTTGGTGTACTTCATTTAATTTCATCTGCTGTATTAGGTTTTGGTGGAATTTATCACTCTTTATTAGGTCCAGATACTTTAGAAGAATCATTCCCATTCTTTGGTTATGACTGGCGTGATAAAAATAAAATGACAACAATTTTAGGAATTCACTTAATTTTATTAGGTGCTGGTTCTTTATTATTTGTTGCTAAAGCAATGTATCTTGGTGGCGTTTATGATACATGGGCTCCAGGTGGTGGAGATGTTCGTTTAATCACAACTCCTACTTTAAACCCAATTGTAATCTTTGGCTATTTATTCCGTTCGCCATTTGGTGGCGATGGCTGGATTGTATCAGTAAATAACATGGAAGACATTGTTGGCGGTCATGTGTGGATTGGTGTATTATGTATTATCGGTGGTTTTTGGCATATCTTTACTAAACCATTTGCTTGGGCACGTCGTGCTTTTGTTTGGTCAGGTGAAGCATATTTATCGTATAGTTTAGCAGCAATTTCACTTATGGGTTTAACAGCTTCATTATATTCATGGTATAATAATACAGCTTATCCAAGTGAATTATATGGTCCAACGGGTCCAGAAGCATCACAATCACAAGCATTTACATTCTTAGTTCGAGATCAACGTTTAGGTGCAAATGTTTCATCTGCACAAGGTCCAACTGGTTTAGGTAAATACTTAATGCGTTCACCAAGCGGTGAAATTATTTTTGGTGGTGAAACAATGCGTTTCTGGGATTTACGTGCTCCATGGGTTGAACCTTTACGTGGTCCAAATGGCTTAGATATTAATAAAATTAAAAACGATATTCAGCCTTGGCAAGAACGTCGTGCTGCAGAGTACATGACACATGCTCCTTTAGGTTCACTTAACTCAGTAGGTGGTGTTGCTACAGAGATTAACTCAG
	Epithemia_sorex                           -------------------------------------------------------------------------------------------------------------------------------------------------------------------------------------------------------------------------------------------------------------------------------------------------------TGCCCTATCAGCTTTGGACGGTAAGGTATTGGCTTACCGTGGCTTTAACGGGTAACGGGGAATTAGGGTTCGATTCCGGAGAGGGAGCCTGAGAGACGGCTACCACATCCAAGGAAGGCAGCAGGCGCGTAAATTACCCAATCTTGAAACAAGGAGGTAGTGACAATAAATAACAATGCCGGGCCTTTTTAGGTCTGGCAATTGGAATGAGAACAATTTAAATCCCTTATCGAGGATCAATTGGAGGGCAAGTCTGGTGCCAGCAGCCGCGGTAATTCCAGCTCCAATAGCGTATATTAAAGTTGTTGCAGTTAAAAAGCTCGTAGTTGGATTTGTGCTCTAC-CGTGATGTC---CA--TATTGG--------TACGTTCGCGGAAGAGCATCCTTGGGTGGAACCTATATGGCATTAAGTTGTCGTGTAGGGGATGCTCATCGTTTACTGTGAAAAAATTAGAGTGTTCAAAGCAGGCTTAGGCCGTTGAATATATTAGCATGGAATAATGAGATAGGACCTTGGTACTATTTTGTTGGTTTGCGCACCGAGGTAATGATTAACAGGGACAGTTGGGGGTATTCGTATTCCATTGTCAGAGGTGAAATTCTTGGATTTCTGGAAGACGAACTACTGCGAAAGCATTTACCAAGGATGTTTTCATTAATCAAGAACGAAAGTTAGGGGATCGAAGATGATTAGATACCATCGTAGTCTTAACCATAAACTATGCCAACAAGGGATTGGCGGG-GTCTCGTTACGTCTCCGTCAGCACCTTATGAGAAATCACAAGTTTTTGGGTTCCGGGGGGAGTATGGTCGCAAGGCTGAAACTTAAAGAAATTGACGGAAGGGCACCACCAGGAGTGGAGCCTGCGGCTTAATTTGACTCAACACGGGAAAACTTACCAGGTCCAGACATGGTGAGGATTGACAGATTGAGAGCTCTTTCTTGATTCTATGGGTGGTGGTGCATGGCCGTTCTTAGTTGGTGGAGTGATTTGTCTGGTTAATTCCGTTAACGAACGAGACCCCTGCCTGCTAAATAGTCTAACGAGTGA-TCTTCACTGGTTGGGACTTCTTAGAGGGACGTGCACTCGACTAGTTGCAGGAAGATAGGGGCAATAACAGGTCTGTGATGCCCTTAGATGTTCTGGGCCGCACGCGCGCTACACTGATGCATTCAACGAGTTT----CCTTGACCGAGAGGTCTGGGCAATCTTTTGAACGTGCATCGTGATAGGGATAGATTATTGCAATTATTAATCTTGAACGAGGAATTCCTAGTAAACGCAGATCATCAATCTGCATTGATTACGTCCCTGCCCTTTGTACACACCGC-----------------------------------------------------------------------------------------------------------------------------------------------------AAAGTGACCGTTACGAATCTGGTGTAATTCCTTACGCTAAAATGGGTTACTGGGATGCTTCATATGCAGTAAAAAATACTGACGTTCTTGCTTTATTCCGTATTACACCACAACCAGGTGTAGATCCAGTAGAAGCTGCTGCAGCTGTAGCTGGTGAATCTTCAACTGCTACTTGGACAGTTGTATGGACTGATTTATTAACAGCTTGTGACCGTTACCGTGCTAAAGCTTACCGTGTAGACCCAGTTCCAAACACAACTGATCAATACTTTGCATTTATTGCTTATGAATGTGATTTATTTGAAGAAGGTTCTTTAGCTAACTTAACAGCATCTATCATTGGTAACGTATTCGGTTTTAAAGCCGTATCTGCTTTACGTTTAGAAGATATGCGTATTCCTCATTCTTACTTAAAAACATTCCAAGGCCCAGCCACAGGTGTTATTGTAGAACGTGAGCGTTTAAATAAATACGGTACTCCATTATTAGGTGCAACGGTAAAACCTAAATTAGGTTTATCAGGTAAAAACTACGGTCGTGTAGTATATGAAGGTTTAAAAGGTGGTTTAGACTTCTTAAAAGATGATGAAAACATTAACTCACAACCATTTATGCGTTGGAGAGAACGTTTCTTAAACTGTATGGAAGGTATTAACCGTGCATCTTCAGCAACTGGTGAAGTAAAAGGTTCTTACTTAAACGTTACTGCTGGTACAATGGAAGAAGTTTATAAACGTGCTGAATACGCTAAAGCAGTGGGTTCTATCGTTATTATGATCGATTTAGTTATGGGTTATACAGCGATTCAATCAATTGCTCTTTGGTCTCGTGAGAACGATATGCTTTTACATTTACACCGTGCAGGTAACTCTACATATGCACGTCAAAAAAATCATGGTATTAACTTCCGTGTAATTTGTAAATGGATGCGTATGTCAGGTGTAGATCATATCCATGCTGGTACTGTTGTAGGTAAATTAGAAGGTGACCCTTTAATGATTAAAGGTTTCTACGATACTTTATTATTAACAAAATTAGATGTTAATTTACCATATGGTATCTTCTTCGAAATGACATGGGCTAGTTTACGTAAATGTATGCCTGTAGCTTCAGGTGGTATTCACTGTGGTCAAATGCACCAATTAGTTCATTACTTAGGTGATGATGTAGTATTACAATTTGGTGGTGGTACAATTGGTCACCCTGATGGTATTCAAGCAGGTGCTACTGCTAACCGTGTTGCCTTAGAAGCAATGGTATTAGCTCGTAATGAAGGTGCTGACTACTTTAATAACCAAGTAGGTCCTCAAATTTTACGTGAGGCAGCTAGAACATGTGGTCCTCTACAAACAGCTTTAGATTTATG---------------------------------------------------------------------------------------------------------------------------------------------TTGGGCTGGTGCAATGATTTTATTTGAAGTTTCACATTTCGTTCCAGAAAAACCTCTGTATGAACAAGGTTTTATTTGTATGCAACATTTAGCATCATTAGGTTATGGTATTGGCCCGGGTGGTGAAATTACTTCAACAGTACCTTATTTTGCTGTTGGTGTACTTCATTTAATTTCATCTGCTGTATTAGGTTTTGGTGGAATTTATCACTCTTTATTAGGTCCAGATACTTTAGAAGAATCATTCCCATTCTTTGGTTATGACTGGCGTGATAAAAACAAAATGACAACAATTTTAGGAATTCACTTAATCTTATTAGGTGCTGGTTCTTTATTATTTGTTGCTAAAGCAATGTATCTTGGTGGTGTTTATGATACATGGGCTCCAGGTGGTGGAGATGTTCGTTTAATCACAACTCCTACTTTAAACCCAATTGTAATCTTTGGCTATGTATTCCGTTCACCATTTGGTGGCGATGGCTGGATTGTATCAGTAAATAACATGGAAGATATTGTTGGTGGTCATGTGTGGATCGGTGTATTATGTATTATCGGTGGTTTCTGGCATATCTTTACTAAACCATTTGCTTGGGCACGTCGTGCTTTTGTTTGGTCAGGTGAAGCATATTTATCGTATAGTTTAGCAGCAATTTCGCTTATGGGTTTAACAGCTTCATTATACTCATGGTATAATAATACAGCTTACCCAAGTGAATTATATGGTCCAACTGGTCCAGAAGCATCACAATCACAAGCATTTACATTCTTAGTTCGAGATCAACGTTTAGGTGCCAATGTTTCATCTGCACAAGGTCCAACTGGTTTAGGTAAATACTTAATGCGTTCACCAAGTGGTGAAATCATTTTTGGTGGTGAAACAATGCGTTTCTGGGATTTACGTGCTCCATGGGTTGAACCTTTACGTGGTCCAAATGGCTTAGATATTAATAAAATTAAAAATGATATTCAGCCTTGGCAAGAACGTCGTGCTGCAGAGTACATGACACATGCTCCTTTAGGTTCACTTAACTCAGTAGGTGGTGTTGCTACAGAGATTAACTCAG
	Fallacia_monoculata                       TGCCAGTAGTCATACGCTCGTCTCAAAGATTAAGCCATGCATGTCTAAGTATAAAT--ACTTTACTTTGAAACTGCGAACGGCTCATTATATCAGTTATAGTTTATTTGATAGTCCCTTACTACTTGGATAACCGTAGTAATTCTAGAGCTAATACATGCGTCAATACCC-----TTC--TG--GGGTAGTATTTATTAGATGGAA-ACCAA-CCCCTTC-GGGGTGAT-GTGGTGATTCATAATAAGTTTGCGGATCGCATGC-TTCG--GCGGCGATGGATCATTCAAGTTTCTGCCCTATCAGCTTTGGAAGGTAGGGTCTTGGCCTACCTTGGCTTTAACGGGTAACGGAAAATTAGGGTTTGATTCCGGAGAGGGAGCCTGAGAGACGGCTACCACATCCAAGGAAGGCAGCAGGCGCGTAAATTACCCAATCCTGACACAGGGAGGTAGTGACAATAAATAACAATGCCGGGCTTTTATAAGTCTGGCAATTGGAATGAGAACAATTTAAACCCCTTATCGAGGATCAATTGGAGGGCAAGTCTGGTGCCAGCAGCCGCGGTAATTCCAGCTCCAATAGCGTATATTAAAGTTGTTGCAGTTAAAAAGCTCGTAGTTGGATTTGTGGTCGTTCCTTGCGGTCATACT-ATTTGGT--------TCTGTGAG-GCGCGGCCATCCTTGGGTGGAACCTGTGTGGCATTAGGTTGTCGTGCAGGGGATGCCCATCGTTTACTGTGAAAAAATTAGAGTGTTCAAAGCAGGCTTATGCCGTTGAATATATTAGCATGGAATAATGAGATAGGACCTTGGTACTATTTTGTTGGTTTGCGCACCGAGGTAATGATTAATAGGGACAGTTGGGGGTATTCGTATTCCATTGTCAGAGGTGAAATTCTTGGATTTTTGGAAGACGAACTACTGCGAAAGCATTTACCAAGGATGTTTTCATTAATCAAGAACGAAAGTTAGGGGATCGAAGATGATTAGATACCATCGTAGTCTTAACCATAAACTATGCCGGTTAGGGATTGGCAGG-GTCTCGTTACGTCTCTGTCAGCACCTTATGAGAAATCATTAACTTTTGGGTTCCGGGGGGAGTATGGTCGCAAGGCTGAAACTTAAAGAAATTGACGGAAGGGCACCACCAGGAGTGGAGCCTGCGGCTTAATTTGACTCAACACGGGAAAACTTACCAGGTCCAGACATAGTGAGGATTGACAGATTGAGAGCTCTTTCTTGATTCTATGGTTGGTGGTGCATGGCCGTTCTTAGTTGGTGGAGTGATTTGTCTGGTTAATTCCGTTAACGAACGAGACCCCTGCCTGCTAAATAGTCCGGCTAGTGA-ATTTCACTGGCTTGGGCTTCTTAGAGGGACGTGCGTTCTATTAGACGCAGGAAGATAGGGGCAATAACAGGTCTGTGATGCCCTTAGATGTTCTGGGCCGCACGCGCGCTACACTGATGCATTCAACGAGTAC--TTCCTTGACCGAGAGGTCTGGGCAATCTTTTGAACGTGCATCGTGATAGGGATAGATTATTGCAATTATTAATCTTGAACGAGGAATTCCTAGTAAACGCAGTTCATCAAACTGCATTGATTACGTCCCTGCCCTTTGTACACACCGCCCGTCGCACCTACCGATTGAATGGTCCGGTGAAGCCTCGGGATTGTGACCAGCTGCTTTCG--GGTGGTTGGTTGTGAGAACTTGTCTAAACCTTATCATTTAGAGGAAGGTGAAATGTCTCAATCTGTATCAGAACGGACTCGAATTAAAAGTGACCGTTACGAATCTGGTGTAATCCCTTACGCTAAAATGGGTTACTGGGATGCTTCATACGCAGTAAAAGCAACTGACGTTCTTGCATTATTCCGTATCACACCACAACCAGGCGTAGATCCAGTAGAAGCAGCTGCTGCTGTAGCTGGTGAATCTTCAACAGCAACATGGACAGTTGTATGGACTGACTTATTAACAGCTTGTGACCGTTACCGTGCTAAAGCTTACCGTGTAGATCCAGTTCCAAACACAACAGATCAATACTTCGCTTTCATCGCATACGAATGTGATTTATTCGAAGAAGGTTCTTTAGCTAACTTAACAGCATCTATTATTGGTAACGTATTCGGTTTCAAAGCCGTAGCTGCGTTACGTTTAGAAGATATGCGTATTCCTCACTCTTACTTAAAAACATTCCAAGGTCCTGCTACAGGTATTGTTGTAGAACGTGAGCGTTTAAACAAATACGGTGCACCTTTATTAGGTGCTACAGTAAAACCTAAATTAGGTTTATCTGGTAAAAACTACGGTCGTGTAGTTTACGAAGGTTTAAAAGGTGGTTTAGACTTCTTAAAAGATGATGAGAACATTAACTCTCAACCATTCATGCGTTGGAGAGAGCGTTTCTTATACTGTATGGAAGGTATTAACCGTGCTTCTGCAGCTACAGGTGAAACTAAAGGTTCATACCTAAACATCACTGCTGGTACTATGGAAGAAGTTTACCAACGTGCAGAATACGCTAAATCAGTAGGTTCTGTAATTGTTATGATCGATTTAGTTATGGGTTATACAGCAATTCAAAGTGCTGCTATCTGGTCTCGTAACAATGATATGGTTTTACATTTACACCGTGCTGGTAACTCTACTTACGCTCGTCAAAAAAACCACGGTATTAACTTCCGTGTTATTTGTAAATGGATGCGTATGTCTGGTGTAGATCATATCCACGCTGGTACAGTTGTTGGTAAATTAGAAGGTGATCCTTTAATGATTAAAGGTTTCTACGATGTTTTACGTGAAGTACACTTAGATGTTAACTTACCATTCGGTATCTTCTTCGAAATGACATGGGCTAGTTTACGTAAATGTATGCCTGTTGCGTCTGGTGGTATTCACTGTGGTCAAATGCACCAATTACTTCACTACTTAGGTGATGACGTTGTATTACAATTCGGTGGTGGTACAATTGGTCACCCTGATGGTATTCAAGCCGGTGCTACAGCTAACCGTGTTGCTTTAGAAGCAATGGTAATCGCTCGTAACGAAGGTCTTGACTACTTTAACAACGAAGTTGGTCCACGCGTTTTACGTGATGCGGCTAGAACATGTGGTCCTTTACAAACTGCTTTAGACTTATGGAAAGATATCAGCTTCAACTACACTTCTACTGATACAGCTGATTTCGCTGAAACAGCTACAGCAAGCAGATAAGCTCGTTTAATTAATGTTTCAGGTAAATTATTAGGTGCTCACGTAGCGCATGCTGGTTTAATGGTATTCTGGGCTGGTGCGATGATTTTATTTGAAGTATCTCACTTTGTACCAGAAAAACCTTTATATGAACAAGGTTTTATCTGTATGCAACACTTAGCAACATTAGGCTACGGTGTTGGACCAGGTGGTGAAATTACTACTACTGTACCTTACTTTGCTGTTGGTGTAATTCATTTAATTTCATCAGCTGTTTTAGGTTTTGGTGGTATTTACCATTCATTATTAGGTCCAGATACATTAGAAGAATCATTCCCATTCTTCGGTTATGACTGGCGTGACAAAAATAAAATGACAACAATCTTAGGTATTCACTTAATTCTTTTAGGTTGTGGTTCTTTATTATTAGTTGCAAAAGCAATGTATATTGGTGGTGTTTATGACACTTGGGCACCTGGTGGTGGAGATGTTCGTTTAATCACAACTCCTACTTTAAACCCAATCGTAATTTTTGGTTACGTATTCCGTTCTCCATTTGGTGGAGACGGTTGGGTTGTAGCAGTAAACAACATGGAAGATCTTGTTGGTGGTCACGTATGGGTTGGTGTATTATGTATTACAGGTGGTATTTGGCATATCTTTACTAAACCATTCGCTTGGGCACGTCGTGCTTTCGTTTGGTCAGGTGAAGCATACTTATCATATAGTTTAGCTGCCATTTCAATGATGGGTTTTACAGCTTCATTATACTCTTGGTACAATAACACAGCTTACCCAAGTGAATTCTATGGTCCGACAGGTCCTGAAGCTTCACAAGCGCAAACATTTACTTTCTTAGTTCGAGATCAACGTTTAGGTGCTAATGTTTCATCAGCACAAGGTCCGACTGGTTTAGGTAAATACTTAATGCGTTCTCCAAGTGGTGAAATTATCTTCGGTGGTGAAACAATGCGCTTCTGGGATTTACGTGCACCATGGGTTGAACCATTACGTGGTCCAAATGGTTTAGATATCAATAAAATTAAAAATGATATTCAACCTTGGCAAGAACGTCGTGCTGCAGAGTACATGACTCATGCTCCATTAGGTTCACTTAACTCAGTAGGTGGTGTAGCAACTGAAATTAACTCAG
	Fallacia_pygmaea                          TGCCAGTAGTCATACGCTCGTCTCAAAGATTAAGCCATGCATGTCTAAGTATAAAT--CTCTTACTTTGAAACTGCGAACGGCTCATTATATCAGTTATAGTTTATTTGATAGTCCCTTACTACTTGGATAACCGTAGTAATTCTAGAGCTAATACATGCGTCAATACCC---T-TTT---G--GGGTAGTATTTATTAGATGGAA-ACCAA-CCCCTTC-GGGGTGAT-GTGGTGATTCATAATAAGATTGCGGATCGCACGGT--TCTGCCGGCGATGGATCATTCAAGTTTCTGCCCTATCAGCTTTGGAAGGTAGGGTCTTGGCCTACCTTGGCTTTAACGGGTAACGGAAAATTAGGGTTTGATTCCGGAGAGGGAGCCTGAGAGACGGCTACCACATCCAAGGAAGGCAGCAGGCGCGTAAATTACCCAATCCTGACACAGGGAGGTAGTGACAATAAATAACAATGCCGGGCCCTTRCGGGTCTGGCAATTGGAATGAGAACAATTTAAACCCCTTATCGAGGATCAATTGGAGGGCAAGTCTGGTGCCAGCAGCCGCGGTAATTCCAGCTCCAATAGCGTATATTAAAGTTGTTGCAGTTAAAAAGCTCGTAGTTGGATTTGTGGCTGCCG-CCCCGGTCCGTGA-TTTATTTCGGTG---CCTGGG---CGGCGTCCATCCTTGGGTGGAACCTGTGTGGCATTAGGTTGTCGCGCAGGGGATGCCCATCGTTTACTGTGAAAAAATTAGAGTGTTCAAAGCAGGCTTACGCCGTTGAATATATTAGCATGGAATAATGAGATAGGACCCTGGTACTATTTTGTTGGTTTGCGCACCGAGGTAATGATTAATAGGGACAGTTGGGGGTATTCGTATTCCATTGTCAGAGGTGAAATTCTTGGATTTCTGGAAGACGAACTACTGCGAAAGCATTTACCAAGGATGTTTTCATTAATCAAGAACGAAAGTTAGGGGATCGAAGATGATTAGATACCATCGTAGTCTTAACCATAAACTATGCCGGCCGGGGATTGGCAGG-GTCTCGTTACGTCCCTGTCAGCACCCTGTGAGAAATCATTAGCTTTTGGGTTCCGGGGGGAGTATGGTCGCAAGGCTGAAACTTAAAGAAATTGACGGAAGGGCACCACCAGGAGTGGAGCCTGCGGCTTAATTTGACTCAACACGGGAAAACTTACCAGGTCCAGACATAGTGAGGATTGACAGATTGAGAGCTCTTTCTTGATTCTATGGAAGGTGGTGCATGGCCGTTCTTAGTTGGTGGAGTGATTTGTCTGGTTAATTCCGTTAACGAACGAGACCCCTGCCTGCTAAATAGTCCGGCCAGTGA-ATTTCACTGGCTGGGGCTTCTTAGAGGGACGTGCATTCTATTAGATGCAGGAAGATAGGGGCAATAACAGGTCTGTGATGCCCTTAGATGTTCTGGGCCGCACGCGCGCTACACTGATGCATTCAACGAGTCT--CACCTTGGCCGAGAGGCCTGGGCAATCTTGTGAACGTGCATCGTGATAGGGATAGATTATTGCAATTATTAATCTTGAACGAGGAATTCCTAGTAAACGCAGTTCATCAAACTGCATTGATTACGTCCCTGCCCTTTGTACACACCGCCCGTCGCACCTACCGATTGAATGGTCCGGTGAAGCCTCGGGATTGTGGCCAGCGCC-TTCA-CGGGTGTTGGTTGCGAGAACTTGTCTAAACCTTATCATTTAGAGGAAGGTGAA-TGTCTCAATCTGTATCAGAACGGACTCGAATTAAAAGTGACCGTTACGAATCTGGTGTAATCCCTTACGCTAAAATGGGTTACTGGGATGCTTCATACGCAGTAAAAGCAACTGACGTTCTTGCATTATTCCGTATTACACCACAACCAGGTGTAGATCCAGTAGAAGCTGCTGCAGCCGTAGCTGGTGAATCTTCAACAGCAACATGGACAGTTGTATGGACTGACTTATTAACAGCTTGTGACCGTTACCGTGCTAAAGCTTACCGTGTAGATCCAGTTCCAAATACAACAGATCAATACTTCGCTTTCATCGCATACGAATGTGATTTATTCGAAGAAGGTTCTTTAGCTAACTTAACAGCGTCTATCATTGGTAACGTATTCGGTTTCAAAGCAGTATCTGCTTTACGTTTAGAAGATATGCGTATTCCGCATTCTTACTTAAAAACATTCCAAGGTCCAGCGACAGGTGTTGTTGTAGAGCGTGAGCGTTTAAACAAATACGGTACTCCATTATTAGGTGCAACAGTAAAACCAAAATTAGGTTTATCTGGTAAAAACTACGGTCGTGTAGTATACGAAGGTTTAAAAGGTGGTTTAGACTTCTTAAAAGATGATGAAAACATTAACTCTCAACCATTTATGCGTTGGAGAGAGCGTTTCTTATACTGTATGGAAGGTATTAACCGTGCTGCTGCAGCTACAGGTGAAGTTAAAGGTTCATACTTAAACATCACTGGTGCTACTATGGAAGACGTTTACGAACGTGCAGAATATGCTAAATCAGTAGGTTCTGTAATCGTTATGATCGACTTAGTTATGGGTTACACAGCGATCCAATCAGCTGCTATTTGGGCTCGTAAAAACGATATGCTTTTACATTTACACCGTGCAGGTAACTCTACTTACGCTCGTCAAAAGAACCACGGTATTAACTTCCGTGTTATCTGTAAATGGATGCGTATGTCTGGTGTAGATCACATCCACGCTGGTACAGTTGTTGGTAAATTAGAAGGTGATCCTTTAATGATTAAAGGTTTCTACGACGTTTTATTAGCTACACATTTAGATGTTAACTTACCATACGGTATCTTCTTCGAAATGACATGGGCTAGTTTACGTAAATGTATGCCTGTTGCATCTGGTGGTATCCACTGTGGTCAAATGCACCAATTAGTTCACTACTTAGGTGATGACGTAGTATTACAATTCGGTGGTGGTACAATTGGTCACCCTGATGGTATTCAAGCTGGTGCTACAGCTAACCGTGTTGCTTTAGAAGCAATGGTATTAGCTCGTAACGAAGGTATTGACTACTTCAACAGCGAAATTGGTCCACGTATTTTACGCGATGCAGCTAGAACATGTGGTCCTTTACAAACTGCTTTAGACTTATGGAAAGATATCAGCTTCAACTACACATCTACTGATACAGCTGATTTCGCTGAAACACCAACAGCAAGCAGATAA----GTTTAATTAATGTTTCAGGTAAATTATTAGGTGCTCACGTAGCCCATGCTGGCTTAATGGTATTCTGGGCTGGTGCAATGATTTTATTCGAAGTATCTCACTTCGTACCAGAAAAACCTTTATATGAACAAGGTTTTATTTGTATGCAACACTTAGCAACATTAGGCTATGGTGTTGGACCAGGTGGTGAAATTACTAGTACTGTTCCATACTTTGCTGTTGGTGTAATTCACTTAATTTCATCAGCTGTTTTAGGTTTTGGTGGTATTTATCACTCATTATTAGGTCCGGATACATTAGAAGAATCATTTCCATTCTTTGGTTATGACTGGCGTGATAAAAATAAAATGACTACAATTTTAGGAATTCACTTAATTCTTTTAGGTTGTGGTTCTTTATTATTAGTTGCAAAAGCAATGTACCTTGGTGGTGTTTACGATACTTGGGCACCAGGTGGTGGTGACGTTCGTTTAATCACAACTCCTACTTTAAATCCAATTGTAATCTTTGGTTACGTATTCCGTTCTCCATTCGGTGGAGATGGTTGGGTTGTAGCAGTAAATAACATGGAAGATCTTGTTGGTGGTCATATCTGGGTTGGCGTATTATGTATTATTGGTGGTATTTGGCACATCTTTACTAAGCCATTCGCTTGGGCACGTCGTGCTTTCGTTTGGTCAGGTGAAGCATACTTATCATACAGTTTAGCTGCTATTTCACTTATGGGCTTAACAGCTTCATTATACGCTTGGTATAATAATACAGCTTACCCAAGTGAGTTCTATGGTCCAACTGGTCCTGAAGCTTCACAATCACAAACATTTACTTTCTTAGTTCGTGACCAACGTTTAGGTGCTAATGTTTCATCAGCACAAGGTCCAACTGGTTTAGGTAAATACTTAATGCGTTCACCAAGTGGTGAAATCATTTTTGGTGGTGAAACAATGCGTTTCTGGGATTTACGTGCTCCATGGGTTGAACCATTACGTGGTCCAAACGGTTTAGATATCAATAAAATTAAAAATGATATCCAACCTTGGCAAGAACGTCGTGCTGCAGAGTACATGACTCACGCTCCATTAGGTTCACTTAACTCAGTTGGTGGTGTAGCAACTGAAATTAACTCAG
	Fistulifera_saprophila                    ------------------------------TAAGCC-TGCATGTCTAAGTATAAAT--CTTTTACTTTGAAACTGCGAACGGCTCATTATATCAGTTATAGTTTATTTGATAGTCCCTTACTACTCGGATAACCGTAGTAATTCTAGAGCTAATACGTGCGTCAATACTC-----TTCG-----GAGTAGTATTTATTAGATGGAA-ACCAA-CTGCTTCGGCA-TGAT-GTGGTGATTCATAATAAGCTTGCGGATCGCATGC-TTCG--GCKGCGATGGATCATTCAAGTTTCTGCCCTATCAGCTTTG-ACGGTACTGTATTGGAGTACCGTGGCGGTAACGGGTAACGGGAAATTAGGGTTTGACACCGGAGAGGGAGCCTGAGAGACGGCTACCACATCCAAGGAAGGCAGCAGGCGCGTAAATTACCCAATCTTGACACAAGGAGGTAGTGACAATAAATAACAATGCCGGGCCTTTCTAGGTCTGGCAATTGGAATGAGAACAATTTAAACCCCTTATCGAGGATCCATTGGAGGGCAAGTCTGGTGCCAGCAGCCGCGGTAATTCCAGCTCCAATAGCGTATATTAAAGTTGTTGCAGTTAAAAAGCTCGTAGTTGGATTTGTGGCG----TGCGTTGTGGCGTCCATTGATTTGGTTCCTTGACCGCG-------CCATCCTTGGGTGGAATCTGTGTGGCATTAGGTTGTCGTGCAGGGGATGCCCATCGTTTACTGTGAAAAAATTAGAGTGTTCAAAGCAGGCTTATGCCGTTGAATATATTAGCATGGAATAATAAGATAGGTCTAGGGTCCTATTTTGTTGGTTTGCGGTCCTTGGAAATGATTAACAGGGACAGTTGGGGGTATTCGTATTCCATTGTCAGAGGTGAAATTCTTGGATTTCTGGAAGACGAACTACTGCGAAAGCATTTACCAAGGATGTTTTCATTAATCAAGAACGAAAGTTAGGGGATCGAAGATGATTAGATACCATCGTAGTCTTAACCATAAACTATGCCGACAAGGGATTGGCGGG-GTT-CGTTTCGTCTCCGTCAGCACCTTATGAGAAATCACAAGTTTTTGGGTTCCGGGGGGAGTATGGTCGCAAGGCTGAAACTTAAAGAAATTGACGGAAGGGCACCACCAGGAGTGGAGCCTGCGGCTTAATTTGACTCAACACGGGAAAACTTACCAGGTCCAGACATAGTGAGGATTGACAGATTGAGAGCTCTTTCTTGATTCTATGGGTGGTGGTGCATGGCCGTTCTTAGTTGGTGGAGTGATTTGTCTGGTTAATTCCGTTAACGAACGAGACCCCTGCCTGCTAAATAGTCCCGCGAGTGA-ATTTCACTGGCGCGGTCTTCTTAGAGGGACGTGCGTTCTATTAGACGCAGGAAGATAGGGGCAATAACAGGTCTGTGATGCCCTTAGATGTTCTGGGCCGCACGCGCGCTACACTGATGCATTCAACGAGTGTTTTTCCTTGGCCGAGAGGCCTGGGCAATCTTTTGAACGTGCATCGTGATAGGGATAGATTATTGCAATTATTAATCTTGAACGAGGAATTCCTAGTAAACGCAGATCATCAATCTGCATTGATTACGTCCCTGCCCTTTGTACACACCGCCCGTCGCACCTACCGATTGAATGGTCCGGTGAAGCCTCGGGATTGTGGCT-GTTGCCTTCACGGGTGGC-GGTTGCGAGAACTTGTCTAAACCTTATCATTTAGAGGAAGG-----------------------------------------------------------------------------------------------------------TAAAA-CTACTGATGTTCTTGCATTATTCCGTATTACACCACAACCAGGTGTAGACCCGGTAGAAGCTGCTGCTGCAGTAGCAGGTGAATCTTCTACAGCAACATGGACAGTTGTATGGACTGATTTATTAACAGCTTGTGACCGTTACCGTGCAAAAGCTTACCGTGTAGATCCAGTTCCAAATACAACAGATCAATTCTTCGCATTTATCGCATACGAATGTGATTTATTTGAAGAAGGTTCATTAGCTAACTTAACAGCGTCTATCATTGGTAACGTATTCGGTTTCAAAGCCGTAGCTGCATTACGTTTAGAAGATATGCGTATTCCTCACTCTTACTTAAAAACATTCCAAGGTCCTGCGACAGGTGTTGTTGTAGAACGTGAACGTTTAAACAAATATGGTACACCGTTATTAGGTGCAACAGTAAAACCAAAATTAGGTTTATCTGGTAAAAACTATGGTCGTGTAGTATATGAAGGTTTAAAAGGTGGTTTAGACTTCTTAAAAGATGATGAAAACATTAACTCTCAACCATTCATGCGTTGGAGAGAGCGTTTCTTATACTGTATGGAAGGTATTAACCGTGCATCTGCAGCAACAGGTGAAACTAAAGGTTCATACTTAAACATTACTGCAGCTACAATGGAAGAAGTGTACAAACGTGCTGAGTACGCTAAAATGGTAGGATCTGTAATTGTGATGATCGATTTAGTAATGGGTTACACAGCAATTCAAAGTATTGCTTACTGGGCTCGTGAAAACGATATGATCTTACACTTACACCGTGCTGGTAACTCTACATATGCTCGTCAAAAGA------------------------------------------------------------------------------------------------------------------------------------------------------------------------------------------------------------------------------------------------------------------------------------------------------------------------------------------------------------------------------------------------------------------------------------------------------------------------------------------------------------------------------------------------------------------------------------------------------------------------------------------------------------------------------------------------------------------------------------------------------------------------------------------------------------------------------------------------------------------------------------------------------------------------------------------------------------------------------------------------------------------------------------------------------------------------------------------------------------------------------------------------------------------------------------------------------------------------------------------------------------------------------------------------------------------------------------------------------------------------------------------------------------------------------------------------------------------------------------------------------------------------------------------------------------------------------------------------------------------------------------------------------------------------------------------------------------------------------------------------
	Gomphonema_affine                         TGCCAGTAGTCATACGCTCGTCTCAAAGATTAAGCCATGCACGTCTAAGTATAAAT--ATTATATTGTGAAACTGCGAATGGCTCATTATATCAGTTATAGTTTATTTGATAGTCCCTTACTACTTGGATAACCGTAGTAATTCTAGAGCTAATACATGCATCAATACCC-----TTCTC----GGGTAGTATTTATTAGATTGAA-ACCAA-CCCCTTT-GGGGTGAT-GTGGTGATTCATAATAAGTTTGCGAATCGCATGAC--TTTGTCGGCGATGGATCATTCAAGTTTCTGCCCTATCAGCTTTGGATGGTAGGGTATTGGCCTACCATGGCTTTAACGGGTAACGGAGGATTAGGGTTTGATTCCGGAGAGGGAGCCTGAGAGACGGCTACCACATCCAAGGAAGGCAGCAGGCGCGTAAATTACCCAATCCTGACACAGGGAGGTAGTGACAATAAATAACAATGCCGGGCCTTTC-AGGTCTGGCACTTGGAATGAGAACAACTCAAACCACTTATCGAGGATCAATTGGAGGGCAAGTCTGGTGCCAGCAGCCGCGGTAATTCCAGCTCCAATAGCGTATATTAAAGTTGTTGCAGTTAAAAAGCTCGTAGTTGGATTTGTGGCAGTGC--TCGAGC--GCCT-TTTTTGG-----ACGCTCTGA---GCACAGCCATCCTTGGGAGGAATTCGTGTGGCATTAGGTTGTTGCATGGGGGATACTCAACTTTTACTGTGAAAAAATCAGCGCGTTCAAAGCAAGCTTATGCTCTTGAATGTATTAGCATGGAATAATAAGATAGGACCGTAGTACTATTTTGTTGGTTTGCGTATTTCGGTAATGGTTAATAGGGATAGTTGGGGGTATTCGTATTCCATTGTCAGAGGTGAAATTCTTGGATTTTTGGAAGACGAACTACTGCGAAAGCATTTACCAAGGATGTTTTCATTAATCAAGAACGAAAGTTAGGGGATCGAAGATGATTAGATACCATCGTAGTCTTAACCATAAACTATGCCGACAAGGGATTGGTGGG-GTTTCGTAATGTCTCCATCAGCACCTTAGGAGAAATCATAAGTCTTTGGGTTCCGGGGGGAGTATGGTCGCAAGGCTGAAACTTAAAGAAATTGACGGAAGGGCACCACCAGGAGTGGAGCCTGCGGCTTAATTTGACTCAACACGGGGAAACTTACCAGGTCCAGACATAGTGAGGATTGACAGATTGAGAGCTCTTTCTTGATTCTATGGGTGGTGGTGCATGGCCGTTCTTAGTTGGTGGAGTGATTTGTCTGGTTAATTCCGTTAACGAACGAGACCGCTGCCTGCTAAATAGCTCGGTGAGTGA-TTTTCACTGACTTGAGCTTCTTAGAGGGACGTGCATTTTTTTAGATGCAGGAAGATAGCGGCAATAACAGGTCTGTGATGCCCTTAGATGTTCTGGGCCGCACGCGCGCTACACTGATGTGTTCAACGAGTTT--TTCCTTGGCTGAGAAGCCTGGGCAATCTTGTGAACTCGCATCGTGATAGGGATAGATTATTGCAATTATTGATCTTGAACGAGGAATTCCTAGTAGACGCAGATCATCAATCTGCGTCGATTACGTCCCTGCCCTTTGTACACACCGCCCGTCGCACCTACCGATTGAATGGTCCGGTGAAGACTCGGGATTGTGAGTG-TTGCCTTCACTGGTGA-TGTTTGCAAGAACTTGTCTAAACCTTATCATTTAGAGGAAGGTGAAATGTCTCAATCTGTATCAGAACGGACTCGAATTAAAAGTGACCGTTACGAATCTGGTGTAATCCCTTACGCTAAAATGGGTTACTGGGATGCTTCATACGCAGTAAAAACTACTGACGTTCTTGCATTATTCCGTATTACACCACAACCAGGTGTAGATCCAGTAGAAGCTGCTGCAGCTGTTGCTGGTGAATCTTCAACAGCAACATGGACAGTTGTATGGACTGATTTATTAACAGCTTGTGATCGTTACCGTGCTAAAGCTTACCGTGTAGATCCAGTTCCAAATACAACAGATCAATTCTTCGCTTTCATCGCATATGAATGTGATTTATTTGAAGAAGGTTCATTAGCTAACTTAACAGCATCTATTATTGGTAACGTATTCGGTTTCAAAGCTGTTTCTGCATTACGTTTAGAAGATATGCGTATTCCTCACTCATACTTAAAAACATTCCAAGGTCCTGCAACTGGTATTATTGTAGAACGTGAACGTTTAAACAAATACGGTGCTCCATTATTAGGTGCTACAGTAAAACCAAAATTAGGTTTATCTGGTAAAAACTACGGCCGTGTAGTTTATGAAGGTTTAAAAGGTGGTTTAGACTTCTTAAAAGATGACGAAAACATTAACTCTCAACCATTCATGCGTTGGAGAGAACGTTTCTTATACTGTATGGAAGGTATTAACCGTGCTGCTGCTGCTACAGGTGAAGTTAAAGGTTCATACTTAAACATCACTGCTGGTACAATGGAAGAAGTATACAAACGTGCTGAGTATGCTAAAGCAGTTGGTTCTGTAATTGTTATGATCGACTTAGTTATGGGTTACACAGCAATTCAAAGTTCTGCTGTATGGGCTCGTGATAACGATATGCTTTTACACTTACACCGTGCAGGTAACTCAACTTACGCCCGTCAAAAAAATCATGGTATTAACTTCCGTGTTATTTGTAAATGGATGCGTATGTCTGGTGTAGATCATATCCACGCTGGTACAGTTGTAGGTAAATTAGAAGGTGATCCTTTAATGATTAAAGGTTTCTACGATGTTTTAAGATTAACAAACTTAGATGTTAACTTACCATACGGTATCTTCTTCGAAATGACATGGGCTAGTTTACGTAAATGTATGCCTGTTGCATCTGGTGGTATTCACTGTGGTCAAATGCACCAATTACTTCACTACTTAGGTGATGATGTAATTTTACAATTTGGTGGTGGTACAATTGGTCACCCAGATGGTATTCAAGCAGGTGCTACAGCTAACCGTGTTGCTTTAGAAGCAATGGTTTTAGCTCGTAACGAAGGTGCAGATTATTTCAATAGTAATGTTGGTCCTCAAATTTTACGTGATGCAGCTAAAACATGTGGTCCTTTACAAACTGCATTAGATTTATGGAAAGATATCAGCTTCAACTACACTTCTACAGATACAGCTGACTTCTCTGTAACACCAACACAAAACAGATAA--------------------------------AGGTGCTCACGTAGCACACGCTGGTTTAATGGTATTCTGGGCTGGTGCAATGATTTTATTCGAAGTATCACACTTCGTTCCAGAAAAACCTTTATATGAGCAAGGTTTTATTTGTATGCAACATTTAGCTACATTAGGTTACGGTATCGGACCTGGTGGCGAAATCACTACAACTGTTCCGTATTTTGCTGTTGGTGTAATTCACTTAATTTCATCTGCTGTTTTAGGTTTTGGTGGTATATACCACTCATTATTAGGTCCAGATACTTTAGAAGAGTCATTCCCATTCTTCGGTTACGATTGGCGTGATAAAAACAAGATGACAACAATTCTAGGAATCCACTTAATTTTATTAGGAGGCGGTTCTTTATTATTAGTTGCTAAAGCTATGTACATTGGTGGTGTTTACGATACTTGGGCACCTGGTGGTGGCGACGTTCGTTTAATTACAACTCCAACATTAAATCCTATCGTAATCTTTGGTTATGTATTCCGTTCTCCATTTGGTGGTGACGGTTGGGTTGTATCAGTAAATAACATGGAAGATGTTATTGGTGGTCACGTTTGGGTTGGTATTTTATGTATTATTGGTGGTATTTGGCACATTTTCACTAAACCATTCGCATGGGCACGTCGTGCTTTCGTTTGGTCAGGTGAAGCTTACTTATCATACAGTTTAGCTGCTATTTCATTAATGGGTTTAACAGCTTCATTATACTCTTGGTATAATAATACTGCTTATCCTAGTGAATTATATGGTCCAACAGGTCCAGAAGCTTCACAAGCACAAGCATTTACATTCTTAGTTCGAGACCAACGTTTAGGTGCTAATGTTTCATCAGCACAAGGTCCAACAGGTTTAGGTAAATACTTAATGCGTTCACCAAGTGGTGAAATCATCTTTGGTGGTGAAACAATGCGTTTCTGGGATTTACGTGCACCATGGGTTGAACCATTACGTGGTCCAAATGGTTTAGATATCAATAAAATTAAAAATGATATTCAACCATGGCAAGAACGTCGTGCAGCAGAATATATGACTCATGCTCCATTAGGTTCATTAAACTCTGTAGGTGGTGTAGCAACAGAAATTAACTCTG
	Gomphonema_parvulum                       TGCCAGTAGTCATACGCTCGTCTCAAAGATTAAGCCATGCACGTCTAAGTATAAAT--ATTATATTGTGAAACTGCGAATGGCTCATTATATCAGTTATAGTTTATTTGATAGTCCCTTACTACTTGGATAACCGTAGTAATTCTAGAGCTAATACATGCATCAATACCC-----TTCTC----GGGTAGTATTTATTAGATTGAA-ACCAA-CCCCTTC-GGGGTGAT-GTGGTGATTCATAATAAGTTTGCGAATCGCATGAC--TTTGTCGGCGATGGATCATTCAAGTTTCTGCCCTATCAGCTTTGGATGGTAGGGTATTGGCCTACCATGGCTTTAACGGGTAACGGAGGATTAGGGTTTGATTCCGGAGAGGGAGCCTGAGAGACGGCTACCACATCCAAGGAAGGCAGCAGGCGCGTAAATTACCCAATCCTGACACAGGGAGGTAGTGACAATAAATAACAATGCCGGGCCTTTC-AGGTCTGGCACTTGGAATGAGAACAACTCAAACCACTTATCGAGGATCAATTGGAGGGCAAGTCTGGTGCCAGCAGCCGCGGTAATTCCAGCTCCAATAGCGTATATTAAAGTTGTTGCAGTTAAAAAGCTCGTAGTTGGATTTGTGGCAGTGCTCGAGTGC-C--TTTTTT---GGA------CGCTTTGA-GCACAGCCATCCTTGGGAGGAATTCGTGTGGCATTAGGTTGTTGCATGGGGGATACTCAACTTTTACTGTGAAAAAATCAGCGCGTTCAAAGCAAGCTTATGCTCTTGAATGTATTAGCATGGAATAATAAGATAGGACTTTAGTACTATTTTGTTGGTTTGCGTATTAAGGTAATGATTAATAGGGATAGTTGGGGGTATTCGTATTCCATTGTCAGAGGTGAAATTCTTGGATTTTTGGAAGACGAACTACTGCGAAAGCATTTACCAAGGATGTTTTCATTAATCAAGAACGAAAGTTAGGGGATCGAAGATGATTAGATACCATCGTAGTCTTAACCATAAACTATGCCGACAAGGGATTGGTGGG-GTTTCGTAATGTCTCCATCAGCACCTTAGGAGAAATCATAAGTCTTTGGGTTCCGGGGGGAGTATGGTCGCAAGGCTGAAACTTAAAGAAATTGACGGAAGGGCACCACCAGGAGTGGAGCCTGCGGCTTAATTTGACTCAACACGGGGAAACTTACCAGGTCCAGACATAGTGAGGATTGACAGATTGAGAGCTCTTTCTTGATTCTATGGGTGGTGGTGCATGGCCGTTCTTAGTTGGTGGAGTGATTTGTCTGGTTAATTCCGTTAACGAACGAGACCGCTGCCTGCTAAATAGCTCGGTGAGTGA-TTTTCACTGACTTGAGCTTCTTAGAGGGACGTGCATTTTTTTAGATGCAGGAAGATAGCGGCAATAACAGGTCTGTGATGCCCTTAGATGTTCTGGGCCGCACGCGCGCTACACTGATGTGTTCAACGAGTTT--TTCCTTGGCTGAGAAGCCTGGGCAATCTTGTGAACTCGCATCGTGATAGGGATAGATTATTGCAATTATTGATCTTGAACGAGGAATTCCTAGTAGACGCAGATCATCAATCTGCGTCGATTACGTCCCTGCCCTTTGTACACACCGCCCGTCGCACCTACCGATTGAATGGTCCGGTGAAGACTCGGGATTGTGAGTG-TTGCCTTCACTGGTGA-TGTTTGCAAGAACTTGTCTAAACCTTATCATTTAGAGGAAGGTGAA-TGTCTCAATCTGTATCAGAACGGACTCGAATTAAAAGTGACCGTTACGAATCTGGTGTAATCCCTTACGCTAAAATGGGTTACTGGGATGCTTCATACGCAGTAAAAACTACTGACGTTCTTGCATTATTCCGTATCACACCACAACCAGGTGTAGATCCAGTAGAAGCTGCTGCAGCTGTTGCTGGTGAATCTTCAACAGCAACATGGACAGTTGTATGGACTGATTTATTAACAGCTTGTGATCGTTACCGTGCTAAAGCTTACCGTGTAGATCCAGTTCCAAATACAACAGATCAATTCTTCGCTTTCATCGCATACGAATGTGATTTATTTGAAGAAGGTTCATTATCTAACTTAACAGCATCTATTATTGGTAACGTATTCGGTTTCAAAGCTGTTTCTGCATTACGTTTAGAAGATATGCGTATTCCTCACTCATACTTAAAAACATTCCAAGGTCCTGCAACTGGTATTATTGTAGAACGTGAACGTTTAAACAAATACGGTGCTCCATTATTAGGTGCTACAGTAAAACCAAAATTAGGTTTATCTGGTAAAAACTACGGTCGTGTAGTTTACGAAGGTTTAAAAGGTGGTTTAGACTTCTTAAAAGATGACGAAAACATTAACTCTCAACCTTTCATGCGTTGGAGAGAGCGTTTCTTAAACTGTATGGAAGGTATTAACCGTGCTTCTGCTGCTACAGGTGAAGTTAAAGGTTCATACTTAAACATTACTGCTGGTACAATGGAAGAAGTATACAAACGTGCTGAGTATGCTAAAGCAGTTGGTTCTGTAATTGTTATGATTGACTTAGTAATGGGTTACACAGCAATTCAAAGTTCTGCTATCTGGGCTCGTGATAACGATATGCTTTTACACTTACACCGTGCAGGTAACTCAACTTACGCTCGTCAAAAAAATCATGGTATTAACTTCCGTGTTATTTGTAAATGGATGCGTATGTCTGGTGTAGATCATATTCACGCTGGTACAGTTGTAGGTAAATTAGAAGGTGATCCTTTAATGATTAAAGGTTTCTACGATGTTTTAAGATTAACACACTTAGATGTTAACTTACCATACGGTATCTTCTTCGAAATGACATGGGCTAGTTTACGTAAATGTATGCCTGTTGCATCTGGTGGTATTCACTGTGGTCAAATGCACCAATTACTTCACTACTTAGGTGATGACGTAATTTTACAATTCGGTGGTGGTACAATTGGTCACCCAGATGGTATTCAAGCAGGTGCTACAGCTAACCGTGTTGCTTTAGAAGCAATGGTTTTAGCTCGTAACGAAGGTGCAGATTACTTCAACAGTAATGTTGGTCCTCAAATTTTACGCGATGCAGCTAAAACATGTGGTCCTTTACAAACTGCATTAGATTTATGGAAAGATATCAGCTTCAACTACACTTCTACAGATACAGCTGACTTCTCTGTAACAGCTACACAAAACAGATAAGCTCGTTTAATTAATGTTTCAGGTAAATTATTAGGTGCGCACGTAGCACACGCTGGTTTAATGGTATTCTGGGCTGGTGCAATGATTTTATTCGAAGTATCACACTTCGTTCCAGAAAAACCTTTATATGAACAAGGTTTCATTTGTATGCAGCATTTAGCTACATTAGGTTATGGTATTGGACCTGGTGGCGAAATCACTACAACTGTTCCATATTTTGCTGTAGGTGTAATTCACTTAATTTCATCTGCTGTTTTAGGTTTTGGTGGTATTTACCACTCATTATTAGGTCCAGATACTTTAGAAGAATCATTCCCATTCTTTGGTTACGACTGGCGTGATAAAAACAAAATGACAACAATTTTAGGGATCCACTTAATTTTATTAGGAGGCGGTTCTTTATTATTAGTTGCTAAAGCTATGTACATCGGTGGTGTTTACGATACTTGGGCACCTGGTGGTGGTGACGTTCGTTTAATTACAACTCCAACATTAAATCCAATTGTAATATTTGGTTATGTATTCCGTTCTCCGTTTGGTGGTGACGGCTGGGTTGTATCAGTAAACAACATGGAAGATGTTATTGGTGGTCACGTTTGGGTTGGTATTTTATGTATTATTGGTGGTATTTGGCACATTTTCACTAAACCATTCGCATGGGCACGTCGTGCTTTCGTTTGGTCAGGTGAAGCTTACTTATCATACAGTTTAGCTGCTATTTCATTAATGGGTTTAACAGCTTCATTATACTCTTGGTATAATAATACTGCTTACCCTAGTGAATTATATGGTCCAACAGGTCCAGAAGCTTCACAAGCACAAGCATTTACATTCTTAGTTCGAGATCAACGTTTAGGTGCTAATGTTTCATCAGCACAAGGTCCAACAGGTTTAGGTAAATACTTAATGCGTTCACCAAGTGGTGAGATCATCTTTGGTGGTGAAACAATGCGTTTCTGGGATTTACGTGCACCATGGGTTGAACCATTACGTGGTCCAAATGGTTTAGATATCAATAAAATTAAAAATGATATTCAACCATGGCAAGAACGTCGTGCAGCAGAATACATGACTCATGCTCCATTAGGTTCATTAAACTCTGTAGGTGGTGTAGCAACAGAAATTAACTCTG
	Gyrosigma_acuminatum                      TGCCAGTAGTCATACGCTCGTCTCAAAGATTAAGCCATGCATGTCTAAGTATAAAT--CTTTTACTTTGAAACTGCGAACGGCTCATTATATCAGTTATAGTTTATTTGATAGTCCCTTACTACTTGGATAACCGTAGTAATTCTAGAGCTAATACATGCGTCAATACCC-----TTC--TG--GGGTAGCATTTATTAGATTGAA-ACCAA-CCCCTTC-GGGGTGAT-GTGGTGATTCATAATAAGCCCGTGGATCGCATGGCTTCA-GCCGGCGATGGATCGTTCAAGTTTCTGCCCTATCAGCTTTGGATGGTAGGGTATTGGCCTACCATGGCTTTAACGGGTAACGGGAAATTAGGGTTTGATTCCGGAGAGGGAGCCTGAGAGACGGCTACCACATCCAAGGAAGGCAGCAGGCGCGTAAATTACCCAATCCTGACACAGGGAGGTAGTGACAATAAATAACAGTGCCGGGCCTTTACAGGTCTGGCAATTGGAATGAGAACAATTTAAATCCCTTATCGAGGATCAATTGGAGGGCAAGTCTGGTGCCAGCAGCCGCGGTAATTCCAGCTCCAATAGCGTATATTAAAGTTGTTGCAGTTAAAAAGCTCGTAGTTGTATTTGTGGCGGCGTTAGGCTGCCTTTCCCTTTGGGATTTGGTTT--TGCCTG-GCGTTGCCATCCTTGGGTGGAACCTGTGTGGCATTAGGTTGTCGTGCAGGGGATGTCCATCGTTTACTGTGAAAAAATTAGAGTGTTCAAAGCAGGCTTATGCCGTTGAATATATTAGCATGGAATAATAAGATAGGACCTTGGTACTATTTTGTTGGTTTGCGCACCGAGGTAATGATTAATAGGGACAGTTGGGGGTATTCGTATTCCATTGTCAGAGGTGAAATTCTTGGATTTTTGGAAGACGAACTACTGCGAAAGCATTTACCAAGGATGTTTTCATTAATCAAGAACGAAAGTTAGGGGATCGAAGATGATTAGATACCATCGTAGTCTTAACCATAAACTATGCCGACAAGGGATTAGTGAA-GTTTCGTTACGTCTTCATTAGCACCTTATGAGAAATCACAAGTCTTTGGGTTCCGGGGGGAGTATGGTCGCAAGGCTGAAACTTAAAGAAATTGACGGAAGGGCACCACCAGGAGTGGAGCCTGCGGCTTAATTTGACTCAACACGGGAAAACTTACCAGGTCCAGACATAGTGAGGATTGACAGATTGAGAGCTCTTTCTTGATTCTATGGGTGGTGGTGCATGGCCGTTCTTAGTTGGTGGAGTGATTTGTCTGGTTAATTCCGTTAACGAACGAGACCCCTGCCTGCTAAATAGTCAAATGAGTGATTTTTCACTGATTGTGGCTTCTTAGAGGGACGTGCATTTTATTAGATGCAGGAGGATAGGGGCAATAACAGGTCTGTGATGCCCTTAGATGTCCTGGGCCGCACGCGCGCTACACTGATGCATCCAACGAGTGT--TTCCTTGGCCGAGAGGCCTGGGCAATCTTTTGAACGTGCATCGTGATAGGGATAGATTATTGCAATTATTAATCTTGAACGAGGAATTCCTAGTAAACGCAGATCATCAATCTGCATTGATTACGTCCCTGCCCTTTGTACACACCGCCCGTCGCACCTACCGATTGAATGGTCCGGTGAAGCCTCGGGATTGTGGTCAGTTTGCTTCATTGCGAGTTGATTGCGAGAACTTGTCTAAACCTTATCATTTAGAGGAAGGTGAAATGTCTCAATCTGTATCAGAACGGACTCGAATTAAAAGTGACCGTTACGAATCTGGTGTAATCCCTTACGCTAAAATGGGTTACTGGGATGCTTCATACGCAGTAAAACAAACTGACGTTCTTGCATTATTCCGTATTACACCACAACCAGGTGTAGATCCAGTAGAAGCAGCAGCAGCTGTAGCTGGTGAGTCTTCAACAGCTACATGGACAGTTGTATGGACAGATTTATTAACAGCTTGTGATCGCTACCGTGCTAAAGCTTACCGTGTAGATCCAGTTCCAAACACAACAGATCAATACTTCGCTTTTATCGCATACGAATGTGATTTATTCGAAGAAGGTTCTTTAGCTAACTTAACAGCATCTATCATTGGTAACGTATTCGGTTTCAAAGCCATCTCTGCGTTACGTTTAGAAGATATGCGTATTCCTCACTCATACTTAAAAACATTCCAAGGTCCAGCGACAGGTATTATTGTAGAACGTGAGCGTTTAAACAAATACGGTATTCCTTTATTAGGTGCAACAGTAAAACCAAAATTAGGTTTATCTGGTAAAAACTACGGTCGTGTAGTATTCGAAGGTTTAAAAGGTGGTTTAGACTTCTTAAAAGATGATGAAAACATTAACTCTCAACCATTCATGCGTTGGAGAGAACGTTTCTTATACTGTATGGAAGGTATTAACCGTGCCTCAGCAGCTACAGGTGAAGTTAAAGGTTCATACTTAAACATCACTGCAGCTACTATGGAAGAAGTTTACAAACGTGCAGAGTATGCTAAAACTGTAGGTTCTATCATTGTAATGATCGATTTAGTTATGGGTTACACAGCAATCCAAAGTATTGCTTTATGGGCTCGTGAAAACGATATGGTATTACATTTACACCGTGCAGGTAACTCTACTTACGCTCGTCAAAAAAACCATGGTATTAACTTCCGTGTTATTTGTAAATGGATGCGTATGTGTGGTGTAGATCATATCCACGCTGGTACAGTTGTAGGTAAATTAGAAGGTGATCCTTTAATGATTAAAGGTTTCTACGATATTTTACGTAAACCAACATTAGCTGTTAACTTATCTTACGGTATTTTCTTCGAAATGACTTGGGCTTCTTTACGTAAATGTATGCCTGTTGCATCTGGTGGTATCCACTGTGGTCAAATGCACCAATTAATTCATTACTTAGGTGATGATGTGGTATTACAATTTGGTGGTGGTACAATTGGTCATCCAGATGGTATTCAAGCTGGTGCTACAGCTAACCGTGTTGCTTTAGAAGCAATGGTATTAGCTCGTAACGAAGGTGCTGACTACTTCAGCAATCAAGTTGGTCCTCGTATTTTACGTGATGCTGCTAGAACATGTGGTCCATTACAAACAGCTTTAGATTTATGGAAAGATATTTCTTTCAACTATACATCTACAGATACAGCTGATTTCGCTGAAACACCTACAGCAAACGTATAAGCCCGTTTAATTAACGTTTCAGGTAAATTATTAGGTGCTCACGTAGCTCATGCCGGTTTAATGGTATTTTGGGCTGGTGCCATGATTTTATTTGAAGTATCTCATTTTGTACCAGAAAAACCTTTATATGAACAAGGTTTTATCTGTATGCAACATTTAGCATCATTAGGTTATGGTGTTGGACCCGGTGGTGAAATTACTACGACTGTACCATATTTTGCTGTTGGTGTAATTCATTTAATTTCATCAGCTGTTTTAGGTTTTGGTGGAATCTATCATTCATTATTAGGCCCAGATACATTAGAAGAATCATTCCCATTCTTCGGTTATGACTGGCGTGATAAAAATAAGATGACTACAATTTTAGGTATTCATTTATGTTTACTAGGTGTAGGTTCTTTATTATTTGTTGCTAAAGCAATGTATTTAGGTGGTGTTTATGATACTTGGGCTCCAGGTGGTGGAGATGTTCGTTTCATCACAACTCCTACATTAAATCCAATTGTAATTTTTGGTTACGTATTCCGTTCTCCATTTGGTGGAGATGGTTGGGTTGTATCTGTTAACAATATGGAAGATATTGTTGGTGGTCACATTTGGGTTGGTGTATTATGTATTGTAGGTGGTTTCTGGCATATTTTCACTAAACCATTTGCTTGGGCTCGTCGTGCTTTCGTTTGGTCAGGCGAAGCATATTTATCATACAGTTTAGCTGCAATTTCTCTTATGGGTTTAACAGCTTCATTATACTCTTGGTATAATAACACAGCATATCCAAGTGAATTCTATGGTCCAACTGGTCCTGAAGCTTCACAATCTCAATCATTTACATTCTTAGTTCGAGATCAACGTTTAGGTGCAAATGTTTCATCTGCACAAGGTCCAACTGGTTTAGGTAAATACTTAATGCGTTCACCAAGTGGAGAAATCATTTTCGGTGGTGAAACTATGCGTTTCTGGGATTTACGTGCACCATGGGTTGAACCATTACGTGGTCCAAACGGTTTAGATATTAATAAAATTAAAAATGATATCCAACCTTGGCAAGAACGTCGTGCTGCTGAATACATGACACATGCTCCGTTAGGTTCACTTAACTCTGTAGGTGGTGTAGCAACAGAAATTAACTCAG
	Lemnicola_hungarica                       TGCCAGTAGTCATACGCTCGTCTCAAAGATTAAGCCATGCACGTCTAAGTATAAAT--CTTTTACTTTGAAACTGCGAATGGCTCATTATATCAGTTATAATTTCTTTGATAGTCCCTTACTATTTGGATAACCGTAGTAATTCTAGAGCTAATACATGCGTCAGTACCC---T-TAT---G--GGGTAGTATTTATTAGATTGAA-ACCAA-CCCCTTC-GGGGTGAT-GTGGTGATTCAAAATAAGCTTGCGGATCGCACGGC--TTTGCCGGCGATGGATCATTCAAGTTTCTGCCCTATCAGCTTTGGACGGTAATGTATTGGATTACCGTGGCTTTAACGGGTAACGGGGGATTAGGGTTTGATTCCGGAGAGGGAGCCTGAGAGACGGCTACCACATCCAAGGAAGGCAGCAGGCGCGTAAATTACCCAATCAGGACACCTGGAGGTAGTGACAAAAAATAACAATGCCGGGCCTTTCTAGGTCTGGCAATTGGAATGAGAACAATTTAAAAACCTTATCGAGGACCAATTGGAGGGCAAGTCTGGTGCCAGCAGCCGCGGTAATTCCAGCTCCAATAGCGTATATTAAAGTTGTTGCAGTTAAAAAGCTCGTAGTTGGATTTGTGGTG----TTGCCCGTGGTCCAATTGTTGGTACCG---TCGGGTGG-----GGCCATCCTTGGGTGGAATCTGTGTGGCATTAGGTTGTCGTGCAGGGGATGCCCATCGTTTACTGTGAAAAAATCAGCGCGTTCAAAGCAGGCTTATGCCGTTGAATGTATTAGCATGGAATAATAAGATAGGACCTTGGTACTATTTTGTTGGTTTGCGCACCGAGGTAATGATTAATAGGGACAGTTGTGGGGATTTGTATTCCATTGTCAGAGGTGAAATTCTTGGATTTCTGGAAGACAAACTACTGCGAAAGCATTTTCCAAGGATGTTTTCATTAATCAAGAACGAAAGTAAGGGGATCGAAGATGATTAGATACCATCGTAGTCTTTACCATAAACTATGCCGACAAGGGATTGGTGGG-GTTTCGTTACGTCTCCATCAGCACCTTATGAGAAATCACAAGTTTTTGGGTTCCGGGGGGAGTATGGTCGCAAGGCTGAAACTTAAAGAAATTGACGGAAGGGCACCACCAGGAGTGGAGCCTGCGGCTTAATTTGACTCAACACGGGAAAACTTACCAGGTCCAGACATAGTGAGGATTGACAGATTGAGAGCTCTTTCTTGATTCTATGGGTGGTGGTGCATGGCCGTTCTTAGTTGGTGGAGTGATTTGTCTGGTTAATTCCGTTAACGAACGAGACCGCTGCCTGCTAAATAGTCCAGTGAGTGA-ATTTCACTGACCGGGACTTCTTAGAGGGACGTGCATTCTATTAGATGCAGGAAGATAGCGGCGATAACAGGTCTGTGATGCCCTTAGATGTTCTGGGCCGCACGCGCGCTACACTGATGCATTCAACGAGTTC--TTCCTTGGCCGAGAGGCCTGGGCAATCTTTTGAACGTGCATCGTGATAGGGATAGATTATTGCAATTATTAATCTTGAACGAGGAATTCCTAGTAAACGCAGATCATCAATCTGCATTGATTACGTCCCTGCCCTTTGTACACACCGCCCGTCGCACCTACCGATTGAATGGTCCGGTGAAAACTCGGGATTGTGGCCAG-TGCCTTTATTGGTGC-TGGTCGCGCGAACTTGTTTAAACCTTATCATTTAGAGGAAGGTGAAATGTCTCAATCTGTATCAGAACGGACTCGAATTAAAAGTGACCGTTACGAATCTGGTGTAATCCCTTATGCTAAAATGGGTTACTGGGATGCTTCATACGCAGTAAAAACTACTGACGTTCTAGCATTATTCCGTATCACACCACAACCAGGTGTAGATCCAGTAGAAGCTGCTGCAGCTGTAGCTGGTGAATCTTCAACAGCAACATGGACAGTTGTATGGACTGATTTATTAACAGCTTGTGACCGTTACCGTGCTAAAGCTTACCGTGTAGATCCAGTTCCAAATACAACAGATCAATTCTTTGCTTTCATCGCATACGAATGTGATTTATTCGAAGAAGGTTCATTAGCTAACTTAACAGCGTCTATCATCGGTAACGTATTCGGTTTCAAAGCCGTTTCTGCTTTACGTTTAGAAGATATGCGTATTCCTCATTCATACTTAAAAACATTCCAAGGTCCAGCTACTGGTATTATTGTAGAACGTGAACGTTTAAACAAATACGGTGTACCATTATTAGGTGCTACAGTAAAACCAAAATTAGGTTTATCTGGTAAAAACTATGGTCGTGTAGTTTACGAAGGTTTAAAAGGTGGTTTAGACTTCTTAAAAGATGATGAGAATATTAACTCTCAACCTTTTATGCGTTGGAGAGAACGTTTCTTATACTGTATGGAAGGTATTAACCGTGCTGCTGCGTCTACAGGTGAAGTTAAAGGTTCATACTTAAACATCACTGCGGGTACAATGGAAGAAGTTTACAAACGTGCTGAATACGCTAAAGCTGTAGGTTCAGTAATTGTAATGATCGATTTAGTAATGGGTTACACAGCAATTCAAAGTGCTGCAATTTGGGCTCGTGAAAACGATTGTATTTTACACTTACACCGTGCAGGTAACTCTACATACGCTCGTCAAAAAAATCATGGTATTAACTTCCGTGTAATTTGTAAATGGATGCGTATGTCTGGTGTAGATCATATTCACGCTGGTACAGTTGTAGGTAAATTAGAAGGTGATCCTTTAATGATTAAAGGTTTCTACGATACTTTACGTTTAACTCACTTAGATGTTAATTTACCATACGGTATTTTCTTCGAAATGACATGGGCTAGTTTACGTAAATGTATGCCAGTTGCTTCTGGTGGTATTCACTGTGGTCAAATGCACCAATTAGTTCATTATTTAGGTGATGACGTAGTATTACAATTCGGTGGTGGTACAATTGGTCACCCTGATGGTATTCAAGCAGGTGCTACAGCTAACCGTGTTGCTTTAGAAGCAATGGTATTAGCTCGTAACGAAGGTGCTGATTACTTCAACAGTAATATTGGTCCTCAAATTTTACGCGATGCTGCTAAAACATGTGGTCCTCTACAAACAGCTTTAGATTTATGGAAAGATATCAGCTTCAACTATACATCTACAGATACAGCTGATTTCGCAGTTACACCAACAGCTAACCGCTAA------------------TCAGGTAAATTATTAGGTGCACACGTAGCACATGCTGGCTTAATGGTATTTTGGGCTGGTGCAATGATTTTATTCGAAGTGTCTCACTTCGTACCTGAGAAACCTTTATATGAACAAGGTTTCATTTGTATGCAACATTTAGCAACATTAGGTTACGGTATTGGACCAGGTGGTGAAATCACTACAACTGTACCTTATTTTGCAGTAGGTGTAATTCATTTAATTTCATCAGCTGTATTAGGTTTTGGTGGTATTTATCACTCATTATTAGGACCAGATACTCTAGAAGAATCATTCCCATTCTTTGGATATGACTGGCGTGATAAAAACAAGATGACAACTATTTTAGGGATTCATTTATGCCTTTTAGGTTTTGGTTCTTTATTACTAGTTGCTAAAGCAATGTATATTGGGGGAGTTTATGATACTTGGGCACCAGGTGGTGGTGATGTTCGTTTAATTACGACTCCAACTTTAAACCCTATTGTAATTTTTGGATACGTATTCCGTTCTCCATTTGGTGGAGATGGTTGGGTTGTTTCAGTAAACAATATGGAAGATCTTGTTGGTGGTCACGTATGGGTTGGTGTGTTATGCATCGTTGGTGGTATTTGGCATATCTTTACTAAACCATTTGCTTGGGCACGTCGTGCTTTTGTTTGGTCAGGTGAAGCTTACTTATCTTATAGTTTAGCTGCTATCTCAATAATGGGTTTTACAGCTTCATTATACTCTTGGTACAATAATACTGCTTATCCTAGTGAATTATATGGTCCAACAGGTCCAGAAGCTTCACAAGCACAAGCATTCACATTCTTAGTTCGAGATCAACGTCTAGGTGCTAATGTTTCATCAGCACAAGGTCCAACAGGTTTAGGTAAATATTTAATGCGTTCACCAAGTGGTGAAATTATCTTTGGTGGTGAAACAATGCGTTTCTGGGATTTACGTGCACCATGGGTTGAACCATTACGTGGTCCTAACGGTCTAGATATCAATAAAATTAAAAATGATATTCAACCTTGGCAAGAACGTCGTGCTGCAGAATACATGACTCATGCTCCTTTAGGTTCACTTAACTCTGTAGGTGGGGTAGCAACAGAAATTAACTCTG
	Mayamaea_permitis                         -------------------------------------TGCATGTCTAAGTATAAAT--ATTTTACTTTGAAACTGCGAACGGCTCATTATATCAGTTATAGTTTATTTGATAGTCCCTTACTACTTGGATAACCGTAGTAATTCTAGAGCTAATACATGCGTCAATACCG-----TTC--TG--CGGTAGTATTTATTAGATGGAA-ACCTTC-CGCTTCGGCGT-GAT-GTGGTGATTCATAATAAGTTTGCGGATCGCATGGC--TTTGCCGGCGATGGATCATTCAAGTTTCTGCCCTATCAGCTTTGGATGGTAGTGTATTGGACTACCATGGCTTTAACGGGTAACGGAGGATTAGGGTTTGATTCCGGAGAGGGGGCCTGAGAGATGGCCACCACATCCAAGGAAGGCAGCAGGCGCGTAAATTACCCAATTTCGACACGAAGAGGTAGTGACAATAAATAACAATGCCGGGCCTTGTTAGGTCTGGCAATTGGAATGAGAACAATTTAAATCCATTATCGAGGATCAATTGGAGGGCAAGTCTGGTGCCAGCAGCCGCGGTAATTCCAGCTCCAATAGCGTATATTAAAGTTGTTGCAGTTAAAAAGCTCGTAGTTGGATTTGTGGTGGTG-CCTGCGGTCCCAATTGT---TTGGGTA---TTGTCGGG--CGCTGCCATCCTTGGGTGGAACCTGTGTGGCATTAGGTTGTCGTGCAGGGGATGCCCATCGTTTACTGTGAAAAAATTAGAGTGTTCAAAGCAGGCTTATGCCGTTGAATATATTAGCATGGAATAATAAGATAGGCCTTTGGTACTATTTTGTTGGTTTGCGCACCAAAGGAATGATTAATAGGGACAGTTGGGGCTCTTCGTATTCCATTGTCAGAGGTGAAATTCTTGGATTTCTGGAAGACGAACTACTGCGAAAGCATTGAGCAAGGATGTTTTCATTAATCAAGAACGAAAGTTAGGGGATCGAAGATGATTAGATACCATCGTAGTCTTAACCATAAACTATGCCGGTTAGGGATTGGCAGG-GTTTCGTTTCGTCTCTGTCAGCACCTTATGAGAAATCATTAACTTTTGGGTTCCGGGGGGAGTATGGTCGCAAGGCTGAAACTTAAAGAAATTGACGGAAGGGCACCACCAGGAGTGGAGCTTGCGGCTTAATTTGACTCAACACGGGAAAACTTACCAGGTCCAGACATAGTGAGGATTGACAGATTGAGAGCTCTTTCTTGATTCTATGGGTGGTGGTGCATGGCCGTTCTTAGTTGGTGGAGTGATTTGTCTGGTTAATTCCGTTAACGAACGAGACCGCTGCCTGCTAAATAGTCCTGCGAGTGA-TTTTCACTGGTGGGGACTTCTTAGAGGGACGTGCATTCTATTAGATGCAGGAAGATAGCGGCAATAACAGGTCTGTGATGCCCTTAGATGTCCTGGGCCGCACGCGCGCTACACTGATGCATTCAACAAGTGT--TTCCTTGGCCGAGAGGCCTGGGCAATCTTTTTAACGTGCATCGTGATAGGGATAGATTATTGCAATTATTAATCTTGAACGAGGAATTCCTAGTAAACGCAACTCATCAAGTTGCATTGATTACGTCCCTGCCCTTTGTACACACCGCCCGTCGCACCTACCGATTGAATGGTCCGGTGAAGCCTCGGGATTGTGGCCAGTGTCCTCAC--GGGTGTTGGTTGCGAGAACTTGTCTAAACCTTATCATTTAGAGGAAGG------------------------------------------------------------------------------------------------GTCATACGTAGTAAAAACTACTGATGTTCTTGCATTATTCCGTGTTACACCACAACCAGGTGTAGATCCAGTAGAAGCTGCTGCAGCTGTTGCTGGTGAATCATCTACAGCTACTTGGACAGTTGTATGGACTGACTTATTAACAGCTTGTGACCGTTACCGTGCTAAAGCTTACCGTGTAGATCCAGTTCCAAACACTACAGATCAATACTTCGCTTTCATCGCATACGAATGTGATTTATTCGAAGAAGGTTCTTTAGCTAACATTACAGCTTCTATCATCGGTAACGTATTTGGTTTTAAAGCAGTATCTGCTTTACGTTTAGAAGATATGCGTATTCCGCACTCTTACTTAAAAACATTCCAAGGTCCGGCGACAGGTATCGTTGTAGAACGTGAGCGTTTAAACAAATACGGTACACCATTATTAGGTGCAACAGTAAAACCAAAATTAGGTTTATCTGGTAAAAACTATGGTCGTGTAGTATATGAAGGTTTAAAAGGTGGTTTAGACTTCTTAAAAGATGACGAAAACATCAACTCACAACCATTCATGCGTTGGAGAGAGCGTTTCTTATACTGTATGGAAGGTATTAACCGTGCAGCAGCAGCTACAGGTGAAGTTAAAGGTTCATACTTAAACATCACTGCTGGTACAATGGAAGAAGTGTATGCTCGTGCAGAATACGCTAAAAGCCTTGGTTCTGTAATTGTTATGATCGATTTAGTTATGGGCTACACAGCAATTCAAAGTGCTGCAATCTGGTCTCGTCAAAACGACATGCTTTTACACTTACACCGTGCTGGTAACTCTGCTTACGCTCGTCAAAAAAATCATGGTATCAACTTCCGTGTTATTTGTAAATGGATGCGTATGTCTGGTGTAGATCATATCCACGCTGGTACAGTTGTTGGTAAACTAGAAGGTGATCCTTTAATGATTAAAGGTTTCTACGATACTTTACGTTTAGTTAATTTAGATGTTAACTTACCATACGGTTTATTCTTTGAAATGAACTGGGCTAGTTTACGTAAATGTATGCCTGTTGCATCAGGTGGTATCCACTGTGGTCAAATGCACCAATTAGTACACTACTTAGGTGATGACGTAGTATTACAATTTGGTGGTGGTACAATTGGTCACCCTGATGGTATCCAAGCGGGTGCTACAGCTAACCGTGTTGCTTTAGAATCTATGGTAATGGCTCGTAACGAAGGTGCTGACTACTTCAATAGTGAAGTTGGTCCAAGAATCTTACGTGATGCAGCTAGAACTTGTGGTCCTC---------------------------------------------------------------------------------------------------------------------------------------------------------------------------------------------------------------------------------------------------------------------------------------------------------------------------------------------------------------------------------------------------------------------------------------------------------------------------------------------------------------------------------------------------------------------------------------------------------------------------------------------------------------------------------------------------------------------------------------------------------------------------------------------------------------------------------------------------------------------------------------------------------------------------------------------------------------------------------------------------------------------------------------------------------------------------------------------------------------------------------------------------------------------------------------------------------------------------------------------------------------------------
	Meuniera_membranacea                      ---CAGTAGTCATACGCTCGTCTCAAAGATTAAGCCATGCATGTCTAAGTATAAAT--CTTGTACTTTGAAACTGCGAACGGCTCATTATATCAGTTATAGTTTATTTGATAGTCCCTTACTACTCGGATAACCGTAGTAATTCTAGAGCTAATACATGCGTCAATACCC---T-TAT---G--GGGTAGTATTTATTAGGTTAAA-ACCAA-CCCCTTC-GGGGTGAT-GTGGTGATTCATAATAAGCTTGCGGATCGCAGGGCTTCA-GCCGGCGATGGATCATTCAAGTTTCTGCCCTATCAGCTTTGGATGGTAGGGTATTGGCCTACCATGGCTTTAACGGGTAACGGGAAATTAGGGTTTGATTCCGGAGAGGGAGCCTGAGAGACGGCTACCACATCCAAGGAAGGCAGCAGGCGCGTAAATTACCCAATCCTGACACAGGGAGGTAGTGACAATAAATAACAGTGCCGGGCCTTTGTAGGTCTGGCAATTGGAATGAGAACAATTTAAATCCCTTATCGAGGATCAATTGGAGGGCAAGTCTGGTGCCAGCAGCCGCGGTAATTCCAGCTCCAATAGCGTATATTAAAGTTGTTGCAGTTAAAAAGCTCGTAGTTGAATTTGTGGTGTACGGGGGGCACCCATCACTTAGTGTTGGTG--T--TGCCTGTCGTTG-CCATCTTTGGGTGGAAACTGTGTGGCATTAGGTTGTCGTGCAGGGGATGCCCATCGTTTACTGTGAAAAAATTAGAGTGTTCAAAGCAGGCTTATGCCGT-GAATATATTAGCATGGAATAATAAAATAGGACCTTGGTGCTATTTTGTTGGTTTGCGCGTCAAGGTAATGATTGAGAGGAACTGTTGTGGGTATTCGAATTTCATTGTCAGAGGTGAAATTCTTGGATTTTTGAAAGACGAACTAATGCGAAAGCATTTACCAAGGATGTTTTCATTAATCAAGAACGAAAGTTAGGGGATCGAAGATGATTAGATACCATCGTAGTCTTAACCATAAACTATGCCGACAAGGGATTGGTGGA-GTTTCGTTATGTCTCCATCAGCACCTTAGGAGAAATCATAAGTCGTTGGGTTCCGGGGGGAGTATGGTCGCAAGGCTGAAACTTAAAGAAATTGACGGAAGGGCACCACCAGGAGTGGAGCCTGCGGCTTAATTTGACTCAACACGGGAAAACTTACCAGGTCCAGACATAGTGAGGATTGACAGATTGAGAGCTCTTTCTTGATTCTATGGGTGGTGGTGCATGGCCGTTCTTAGTTGGTGGAGTGATTTGTCTGGTTAATTCCGTTAACGAACGAGACCCCTGCCTGCTAAATAGCCTGGTGAGTGATTTTTCACTGATTATGGCTTCTTAGAGGGACGTGCATTCTATTAGATGCAGGAAGATAGGGGCAATAACAGGTCTGTGATGCCCTTAGATGTCCTGGGCCGCACGCGCGCTACAATGATGCATGCAGAGAGCTATTTTCCTTTGCCGAGAGGCCTGGGCAATCTCTTGAACGTGCATCGTGATAGGGATAGATTATTGCAATTATTAATCTTGAACGAGGAATTCCTAGTAAACGCAGATCATCAATCTGCATTGATTACGTCCCTGCCCTTTGTACACACCGCC---------------------------------------------------------------------------------------------------------------------------------------------------AAAAGTGACCGTTACGAATCTGGTGTAATCCCTTATGCCAAAATGGGTTACTGGGATGCTTCATATGCAGTAAAAACTACTGATGTTCTTGCATTATTCCGTATTACACCACAACCAGGTGTGGATCCAGTAGAAGCAGCTGCTGCTGTAGCTGGTGAATCTTCAACAGCTACATGGACAGTTGTATGGACAGATTTATTAACAGCTTGTGATCGCTACCGTGCTAAAGCATACCGTGTAGATCCTGTTCCAAATACAACAGATCAATACTTCGCTTTTATTGCATACGAATGTGATTTATTTGAAGAAGGTTCTTTAGCTAACTTAACAGCATCTATTATTGGTAACGTATTCGGTTTTAAAGCAGTAGCTGCTTTACGTTTAGAAGATATGCGTATTCCTCACTCATATTTAAAAACATTCCAAGGTCCTGCAACAGGTATTGTTGTAGAGCGTGAACGTTTAAACAAATATGGTATTCCTTTATTAGGCGCGACAGTAAAACCAAAATTAGGTTTATCTGGTAAGAACTATGGTCGTGTAGTATTTGAGGGTTTAAAAGGTGGTTTAGATTTCTTAAAAGATGATGAAAATATTAACTCTCAACCATTTATGCGTTGGAGAGAGCGCTTCTTAAACTGTATGGAAGGTATCAATCGTGCAGCTGCAGCTACAGGTGAGGTTAAAGGTTCATACTTAAATATTACTGCAGCCACTATGGAAGAAGTCTATAAGCGTGCTGAATATGCGAAAGCTGTTGGTTCTATTATCGTCATGATCGATTTAGTTATGGGTTATACAGCAATTCAGAGTATTGCTATTTGGGCTCGTGAAAATGACATGCTTTTACATTTACACCGTGCTGGTAACTCTACATATGCTCGTCAAAAAAATCACGGTATTAACTTCCGTGTAATTTGTAAATGGATGCGTATGTCTGGTGTAGACCATATCCATGCTGGTACAGTTGTTGGTAAATTAGAAGGTGATCCTTTAATGATTAAAGGTTTTTACGATACATTACGTTTACCATCATTAGATGTTAACTTACCTTATGGTATTTTCTTTGAAATGAGTTGGGCTAGTTTACGTAAATGTATGCCTGTTGCATCTGGTGGTATTCACTGTGGTCAAATGCATCAGCTAGTACATTATTTAGGTGATGATGTAGTATTACAATTTGGTGGTGGTACTATTGGTCACCCGGATGGTATTCAAGCCGGTGCTACAGCTAATCGTGTTGCTTTAGAAGCAATGGTATTGGCTCGTAACGAAGGCAGTGATTACTTTAATCAACAAGTTGGTCCTCAAATTTTACGCGATGCTGCTAGAACATGTGGTCCA----------------------------------------------------------------------------------------------------------------------------------------------------------------------GGGCTGGCGCGATGATCTTATTTGAAGTGTCTCACTTTGTACCAGAAAAACCTTTATATGAACAAGGTTTTATCTGTATGCAACATTTAGCAAGTTTAGGTTATGGAATAGGACCAGGTGGTGAAATTACGACAACTGTACCATATTTTGCTGTCGGTGTTATACATATAATTTCATCAGCTGTTTTAGGTTTTGGAGGTATTTATCATTCATTGTTAGGTCCAGATACTTTGGAAGAATCATTCCCATTCTTTGGTTATGATTGGCGTGATAAGAATAAAATGACGACAATTTTAGGAATTCATTTATGTCTTTTAGGTGTCGGTTCTTTTTTATTTGTTGCCAAAGCTATGTATTTAGGTGGTGTTTATGATACTTGGGCTCCGGGCGGTGGAGATGTTCGTTTAATTACAACTCCAACATTAAATCCTATTGTAATTTTTGGTTACGTATTCCGTTCTCCATTTGGTGGAGATGGTTGGGTTGTATCTGTAAATAATATGGAAGATATTGTTGGTGGTCATATCTGGGTTGGAGTATTATGTATTGTTGGTGGTTTCTGGCATATTTTCACTAAACCTTTTGCCTGGGCTCGTCGTGCTTTCGTTTGGTCAGGTGAAGCATATTTATCTTATAGTTTAGCTGCAATCTGTCTAATGGGTTTCACAGCTGCTTTGTACTCTTGGTATAATAATACAGCATATCCAAGTGAACTATATGGTCCAACTGGTCCTGAAGCTTCACAGTCTCAAGCTTTTACGTTTTTAGTTCGAGATCAACGTTTAGGTGCAAACGTTTCATCTGCTCAAGGTCCAACAGGTTTAGGTAAATACTTGATGCGTTCACCAAGTGGAGAAATTATATTCGGTGGTGAAACAATGCGCTTCTGGGATTTACGTGCACCATGGGTTGAGCCATTGCGTGGTCCAAATGGTTTAGATATTAATAAAATCAAAAATGATATTCAACCTTGGCAAGAACGTCGTGCTGCTGAATATATGACACATGCACCATTAG---------------------------------------------
	Navicula_cryptocephala                    TGCCAGTAGTCATACGCTCGTCTCAAAGATTAAGCCATGCATGTCTAAGTATAAAT--ATCTTACTTTGAAACTGCGAACGGCTCATTACAACAGTTATAATTTATTTGATAGTCCCTTACTACTTGGATAACCGTAGTAATTCTAGAGCTAATACATGCGTCAATACCC-----TTC--TG--GGGTAGTATTTATTAGATAGAA-ACCAA-CCCCTTC-GGGGTGAT-GTGGTGAATCATAATAAGCTTGCGGATCGCATGGCTTCG-GCTGGCGATGGATCATTCAAGTTTCTGCCCTATCAGCTTTGGATGGTAGGGTATTGGCCTACCATGGCTTTAACGGGTAACGGGAAATTAGGGTTTGATTCCGGAGAGGGAGCCTGAGAGACGGCTACCACATCCAAGGAAGGCAGCAGGCGCGTAAATTACCCAATCCTGACACAGGGAGGTAGTGACAATAAATAACAATGCCGGGCCTTTATAGGTCTGGCAATTGGAATGAGAACAATTTAAATCCCTTATCGAGGATCAATTGGAGGGCAAGTCTGGTGCCAGCAGCCGCGGTAATTCCAGCTCCAATAGCGTATATTAAAGTTGTTGCAGTTAAAAAGCTCGTAGTTGGATCTGTGGCGTG--TGGCGTGTCGGGCACTTGTTGTCCGAG-AGTGCTGCTG-------CCATCCTTGGGGGGAACCTGTGTGGCATTAGGTTGTCGTGCAGGGGATGCCCATCCTTTACTGTGAAAAAATTAGAGTGTTCAAAGCAGGCTTATGCCGTTGAATATATTAGCATGGAATAATGAGATAGGACTTTTTCGCTATTTTGTTGGTTTGCGCGAAGAGGTAATGATTAATAGGGACAGTTGGGGGTATTCGTATTCCATTGTCAGAGGTGAAATTCTTGGATTTTTGGAAGACGAACTACTGCGAAAGCATTTACCAAGGATGTTTTCATTAATCAAGAACGAAAGTTAGGGGATCGAAGATGATTAGATACCATCGTAGTCTTAACCATAAACTATGCCGACAAGGGATTGGTGGA-GTCTCGTTACGTCTCCATCAGCACCTTATGAGAAATCACAAGTCTTTGGGTTCCGGGGGGAGTATGGTCGCAAGGCTGAAACTTAAAGAAATTGACGGAAGGGCACCACCAGGAGTGGAGCCTGCGGCTTAATTTGACTCAACACGGGAAAACTTACCAGGTCCAGACATAGTGAGGATTGACAGATTGAGAGCTCTTTCTTGATTCTATGGGTGGTGGTGCATGGCCGTTCTTAGTTGGTGGAGTGATTTGTCTGGTTAATTCCGTTAACGAACGAGACCACTGCCTGCTAAATAGCCCAGTGAGTGAATTCTCACTGACTCTGGCTTCTTAGAGGGACGTGCATTCTATCAGATGCAGGAAGATAGTGGCAATAACAGGTCTGTGATGCCCTTAGATGTCCTGGGCCGCACGCGCGCTACACTGATGCATTCAACGAGTTC---ACCTTGGCCGAGAGGCCTGGGCAACCTTTTAAACGTGCATCGTGATAGGGATAGATTATTGCAATTATTAATCTTGAACGAGGAATTCCTAGTAAACGCAAATCATCAATTTGCATTGATTACGTCCCTGCCCTTTGTACACACCGCCCGTCGCACCTACCGATTGAATGGTCCGGTGAGGCCTCGGGATTGTGACCAGTTCACTTCATTGTGAGCTGGTTGTGAGAACTTGTCCAAACCTTATCATTTAGAGGAAGGTGAAATGTCTCAATCTGTATCAGAACGGACTCGAATTAAAAGTGACCGTTACGAATCTGGTGTAATCCCTTACGCTAAAATGGGTTACTGGGATGCTTCATACGCAGTAAAACAAACTGATGTTCTTGCATTATTCCGTATCACACCTCAACCAGGTGTAGATCCAGTAGAAGCAGCAGCTGCTGTAGCAGGTGAATCTTCAACTGCTACATGGACAGTTGTATGGACTGACTTATTAACAGCTTGTGACCGTTACCGTGCTAAAGCTTACCGCGTAGATCCAGTTCCAAATACTACAGATCAATACTTCGCTTTTATCGCATACGAATGTGATTTATTTGAAGAAGGTTCTTTAGCTAACTTAACAGCGTCTATCATTGGTAACGTTTTTGGATTTAAAGCAGTTGCTGCTTTACGTTTAGAAGATATGCGTATTCCTCACTCATATTTAAAAACATTCCAAGGTCCAGCTACAGGTATCATTGTAGAACGTGAGCGTTTAAACAAATACGGTATTCCTTTATTAGGTGCAACTGTAAAACCTAAATTAGGTTTATCTGGTAAAAACTACGGTCGTGTAGTTTTTGAAGGTTTAAAAGGTGGTTTAGACTTCTTAAAAGATGATGAAAACATTAACTCACAACCATTTATGCGTTGGAGAGAACGTTTCTTAAACTGTATGGAAGGTATTAACCGTGCATCAGCAGCTACAGGTGAAGTTAAAGGTTCATACTTAAACATCACTGCTGCTACTATGGAAGAAGTGTACAAACGTGCTGAATACGCTAAAACGATTGGTTCTGTAATCGTTATGATCGATTTAGTAATGGGTTATACAGCAATTCAAAGTATTGCTCTTTGGTCTCGTGAAAACGACATGATTTTACACTTACACCGTGCTGGTAACTCTACTTACGCTCGTCAAAAGAATCATGGTATTAACTTCCGTGTTATCTGTAAATGGATGCGTATGTCAGGTGTAGATCATATCCACGCTGGTACAGTTGTAGGTAAATTAGAAGGTGATCCTTTAATGATTAAAGGTTTCTACGACACATTACGTTTAACAACATTAGATGTTAACTTACCTTATGGTATTTTCTTTGAAATGACTTGGGCTAGTTTACGTAAATGTATGCCTGTTGCATCTGGTGGTATTCACTGTGGTCAAATGCACCAATTACTTCATTATTTAGGTGATGACGTAGTATTACAATTCGGTGGTGGTACAATTGGTCACCCTGATGGTATTCAAGCAGGTGCTACAGCTAACCGTGTTGCTTTAGAAGCAATGGCATTAGCTCGTAACGAAGGTGTAGATTACTTCAACAATGCTGTAGGTCCACAAATTTTACGTGATGCTGCTAAAACATGTGGTCCATTACAAACAGCTTTAGATTTATGGAAAGATATTTCTTTCAACTATACATCTACAGATACAGCTGATTTCGCTGCAACAACAACAGCAAACGTTTAA---------------GTTTCAGGTAAATTATTAGGTGCTCACGTAGCACACGCTGGTTTAATGGTATTCTGGGCCGGCGCAATGATTTTATTTGAAGTATCTCACTTTGTACCAGAGAAACCTTTATATGAACAAGGTTTCATTTGTATGCAACATTTAGCAACTCTAGGTTATGGTATTGGCCCAGGTGGTGAAATCACAACAACAGTTCCATACTTTGCTGTTGGTGTTATCCATTTAATTTCTTCAGCTGTTTTAGGTTTTGGTGGTATATACCATTCATTACTAGGTCCAGATACTTTAGAAGAATCATTCCCATTCTTTGGCTATGATTGGCGTGATAAAAACAAAATGACGACAATCTTAGGTATCCACTTATGTTTATTAGGTGTAGGTTCTTTATTATTAGTTGCTAAAGCAATGTACTTAGGTGGTGTTTATGATACTTGGGCACCTGGTGGTGGAGATGTTCGTTTAATCACGACTCCAACATTAAACCCAATTGTAATTTTTGGTTATGTATTCCGTTCTCCATTTGGTGGAGATGGTTGGGTAGTATCAGTAAACAACATGGAAGATATCGTAGGTGGCCACATTTGGGTTGGCGTACTTTGTTTAACAGGTGGTTTCTGGCATATTTTCACTAAACCATTCGCTTGGGCACGTCGTGCTTTCGTTTGGTCAGGTGAAGCATACTTATCGTATAGTTTAGCTGCTATTTGTATTATGGGCTTCACAGCTTCATTATACTCTTGGTACAACAATACAGCTTACCCAAGTGAGTTATATGGTCCAACAGGTCCTGAAGCTTCACAATCTCAAGCATTTACATTCTTAGTACGTGACCAACGTTTAGGTGCTAACGTTTCATCTGCTCAAGGTCCAACAGGTTTAGGTAAATACTTAATGCGTTCACCAAGTGGAGAGATTATCTTCGGTGGTGAAACTATGCGTTTCTGGGATTTACGTGCTCCATGGGTTGAACCATTACGTGGTCCAAATGGTTTAGATATTAACAAAATTAAAAATGATATCCAACCTTGGCAAGAACGTCGTGCTGCAGAATATATGACACATGCTCCTTTAGGTTCATTAAACTCTGTAGGTGGTGTAGCAACAGAAATTAACTCAG
	Navicula_cari                             ------TAGTCATACGCTCGTCTCAAAGATTAAGCCATGCATGTCTAAGTATAAAT--CTCATACTTTGAAACTGCGAACGGCTCATTATATCAGTTATAATTTATTTGATAGTCCCTTACTACTTGGATAACCGTAGTAATTCTAGAGCTAATACATGCGTCAATACCC-----TTC--TG--GGGTAGTATTTATTAGATGGAA-ACCAA-CCCCTTC-GGGGTGAT-GTGGTGAATCATAATAAGCTTGCGGATCGCATGGCTTCG-GCTGGCGATGGATCATTCAAGTTTCTGCCCTATCAGCTTTGGATGGTAGGGTATTGGCCTACCATGGCTTTAACGGGTAACGGGAAATTAGGGTTTGATTCCGGAGAGGGAGCCTGAGAGACGGCTACCACATCCAAGGAAGGCAGCAGGCGCGTAAATTACCCAATCCTGACACAGGGAGGTAGTGACAATAAATAACAATGCCGGGCCATCATTGGTCTGGCAATTGGAATGAGAACAATTTAAATCCCTTATCGAGGATCAATTGGAGGGCAAGTCTGGTGCCAGCAGCCGCGGTAATTCCAGCTCCAATAGCGTATATTAAAGTTGTTGCAGTTAAAAAGCTCGTAGTTGGATTTGTGGC--GTACGGTGTGTCGGGCACTTGTTGTCTGAGAAC--CTGCTGTT----GCCATCCTTGGGTGGAACCTGTGTGGCATTAGGTTGTCGTGCAGGGGATGCCCATCATTTACTGTGAAAAAATTAGAGTGTTCAAAGCAGGCTTATGCCGTTGAATATATTAGCATGGAATAATGAGATAGGACTTTTTTGCTATTTTGTTGGTTTGCGCAAAGAGGTAATGATTAATAGGGACAGTTGGGGGTATTCGTATTCCATTGTCAGAGGTGAAATTCTTGGATTTCTGGAAGACGAACTACTGCGAAAGCATTTACCAAGGATGTTTTCATTAATCAAGAACGAAAGTTAGGGGATCGAAGATGATTAGATACCATCGTAGTCTTAACCATAAACTATGCCGACAAGGGATTGGTGGA-GTCTCGTTATGTCTCCATCAGCACCTTATGAGAAATCACAAGTCTTTGGGTTCCGGGGGGAGTATGGTCGCAAGGCTGAAACTTAAAGAAATTGACGGAAGGGCACCACCAGGAGTGGAGCCTGCGGCTTAATTTGACTCAACACGGGAAAACTTACCAGGTCCAGACATAGTGAGGATTGACAGATTGAGAGCTCTTTCTTGATTCTATGGGTGGTGGTGCATGGCCGTTCTTAGTTGGTGGAGTGATTTGTCTGGTTAATTCCGTTAACGAACGAGACCACTGCCTGCTAAATAGCCCAGTGAGTGAATCTTCACTGACTCTGGCTTCTTAGAGGGACGTGCATTCTATCAGATGCAGGAGGATAGTGGCAATAACAGGTCTGTGATGCCCTTAGATGTCCTGGGCCGCACGCGCGCTACACTGATGCATTCAACGAGTTT--TACCTTGGCCGAGAGGCCTGGGCAATCTTTTAAACCTGCATCGTGATAGGGATAGATTATTGCAATTATTAATCTTGAACGAGGAATTCCTAGTAAACGCAAATCATCAATTTGCATTGATTACGTCCCTGCCCTTTGTACACACCGCCCGTCGCACCTACCGATTGAATGGTCCGGTGAAGCCTCGGGATTGTGGCCAGTTCACTTTATTGGGAGTTGGCTGTGAGAACTTGTCTAAACCTTATCATTTAGAGGAAGGTGAA----------------------------------------------------------------------------------------------------------------------------------------------------------------------------------------------------------------------------------------------------------------------------------------------------------ATTACTTCGCTTTCATCGCATACGAATGTGACTTATTCGAAGAAGGTTCTTTAGCTAACTTAACAGCGTCTATCATTGGTAACGTTTTCGGTTTTAAAGCAGTTGCTGCTTTACGTTTAGAAGATATGCGTATTCCTCACTCATACTTAAAAACATTCCAAGGTCCAGCTACTGGTATCATTGTAGAACGTGAGCGTTTAAACAAATATGGTATTCCATTATTAGGTGCTACTGTAAAACCTAAATTAGGTTTATCTGGTAAAAACTACGGTCGTGTAGTTTTCGAAGGTTTAAAAGGTGGTTTAGACTTCTTAAAAGATGATGAAAACATTAACTCACAACCATTCATGCGTTGGAGAGAACGTTTCTTATACTGTATGGAAGGTATTAACCGTGCATCAGCAGCTACAGGTGAAGTTAAAGGTTCATACTTAAATATCACAGCAGCTACTATGGAAGAAGTGTACAAACGTGCTGAGTACGCTAAAACGGTTGGTTCTGTAATTGTTATGATCGATTTAGTAATGGGTTACACAGCAATCCAAAGTATTGCTTTATGGGCTCGTGAAAATGATATGGTTTTACACTTACACCGTGCTGGTAACTCTACTTACGCTCGTCAAAAAAATCATGGTATTAACTTCCGTGTTATCTGTAAATGGATGCGTATGTCTGGTGTAGATCACATCCATCGCCTGGAA----------------------------------------------------------------------------------------------------------------------------------------------------------------------------------------------------------------------------------------------------------------------------------------------------------------------------------------------------------------------------------------------------------------------------------------------------------------------------------------------------------------------------------------------------------------------------------------------------------------------------------------------------------------------------------------------------------------------------------------------------------------------------------------------------------------------------------------------------------------------------------------------------------------------------------------------------------------------------------------------------------------------------------------------------------------------------------------------------------------------------------------------------------------------------------------------------------------------------------------------------------------------------------------------------------------------------------------------------------------------------------------------------------------------------------------------------------------------------------------------------------------------------------------------------------------------------------------------------------------------------------------------------------------------
	Navicula_reinhardtii                      ------TAGTCATACGCTCGTCTCAAAGATTAAGCCATGCATGTCTAAGTATAAAT--CTTTTACTTTGAAACTGCGAACGGCTCATTATAACAGTTATAATTTATTTGATAGTCCCTTACTACTTGGATAACCGTAGTAATTCTAGAGCTAATACATGCGTCAATACCC-----TTC--TG--GGGTAGTATTTATTAGATGGAA-ACCAA-CCCCTTC-GGGGTGAT-GTGGTGAATCATAATAAGCTTGCGGATCGCATGGCTTCG-GCTGGCGATGGATCATTCAAGTTTCTGCCCTATCAGCTTTGGATGGTAGGGTATTGGCCTACCATGGCTTTAACGGGTAACGGGAAATTAGGGTTTGATTCCGGAGAGGGAGCCTGAGAGACGGCTACCACATCCAAGGAAGGCAGCAGGCGCGTAAATTACCCAATCCTGACACAGGGAGGTAGTGACAATAAATAACAATGCCGGGCCTTTAAAGGTCTGGCAATTGGAATGAGAACAATTTAAATCTCTTATCGAGTATCAATTGGAGGGCAAGTCTGGTGCCAGCAGCCGCGGTAATTCCAGCTCCAATAGCGTATATTAAAGTTGTTGCAGTTAAAAAGCTCGTAGTTGGATTTGTGGCGTGTGGTGT--GTTGGGCACTTGTTGTCTGAGAAC----TCGC-CGCTG-CCATCCTTGGGTGGAACCTGTGTGGCATTAGGTTGTCGTGCAGGGGATGCCCATCTTTTACTGTGAAAAAATTAGAGTGTTCAAAGCAGGCTTATGCCGTTGAATATATTAGCATGGAATAATGAGATAGGACTTTTTCGCTATTTTGTTGGTTTGCGCGAAGAGGTAATGATTAATAGGGACAGTTGGGGGTATTCGTATTCCATTGTCAGAGGTGAAATTCTTGGATTTTTGGAAGACGAACTACTGCGAAAGCATTTACCAAGGATGTTTTCATTAATCAAGAACGAAAGTTAGGGGATCGAAGATGATTAGATACCATCGTAGTCTTAACCATAAACTATGCCGACAAGGGATTGGTGGA-GTCTCGTTACGTCTCCATCAGCACCTTATGAGAAATCACAAGTCTTTGGGTTCCGGGGGGAGTATGGTCGCAAGGCTGAAACTTAAAGAAATTGACGGAAGGGCACCACCAGGAGTGGAGCCTGCGGCTTAATTTGACTCAACACGGGAAAACTTACCAGGTCCAGACATAGTGAGGATTGACAGATTGAGAGCTCTTTCTTGATTCTATGGGTGGTGGTGCATGGCCGTTCTTAGTTGGTGGAGTGATTTGTCTGGTTAATTCCGTTAACGAACGAGACCACTGCCTGCTAAATAGCCCAGTGAGTGAATTTTCACTGACTCTGGCTTCTTAGAGGGACGTGCATTCTATCAGATGCAGGAGGATAGTGGCTATAACAGGTCTGTGATGCCCTTAGATGTCCTGGGCCGCACGCGCGCTACACTGATGCATTCAACGAGTTT--TACCTTGGCCGAGAGGCCTGGGCAACCTTTTAAACGTGCATCGTGATAGGGATAGATTATTGCAATTATTAATCTTGAACGAGGAATTCCTAGTAAACGCAAATCATCAATTTGCATTGATTACGTCCCTGCCCTTTGTACACACCGCCCGTCGCACCTACCGATTGAATGGTCCGGTGAGGCCTCGGGATTGTGACCAGTTCACTTCATTGTGAGTTGGTTGTGAGAACTTGTCCAAACCTTATCATTTAGAGGAAGGTGAA--------------------------------------------------------------------------------------------------------------------------------------------------------------------------------------------------------------------------------------------------------------------------------------------AAATCAAACGGATCATTACTTCGCTTTTATCGCATACGAATGTGATTTATTTGAAGAAGGTTCTTTATCTAACTTAACAGCGTCTATCATTGGTAACGTTTTCGGATTTAAAGCAATTTCTGCTTTACGTTTAGAAGATATGCGTATTCCTCACTCATATTTAAAAACATTCCAAGGTCCTGCTACAGGTATTATTGTAGAACGTGAGCGTTTAAACAAATACGGTATTCCTTTATTAGGTGCAACTGTAAAACCGAAATTAGGTTTATCTGGTAAAAACTACGGTCGTGTAGTTTTCGAAGGTTTAAAAGGTGGTTTAGACTTCTTAAAAGATGATGAAAACATTAACTCACAACCATTTATGCGTTGGAGAGAGCGTTTCTTAAACTGTATGGAAGGTATTAACCGTGCAGCAGCAGCTACAGGTGAAGTTAAAGGTTCATACTTAAACATTACTGCAGCTACTATGGAAGAAGTGTACAAACGTGCAGAATACGCTAAAACAGTTGGTTCTGTAGTCGTTATGATCGATTTAGTAATGGGTTACACAGCAATTCAAAGTATTGCTCTTTGGGCTCGTGAAAACGACATGCTTTTACACTTACACCGTGCTGGTAACTCTACTTACGCTCGTCAAAAAAACCACGGTATTAACTTCCGTGTTATCTGTAAATGGATGCGTATGTCTGGTGTAGATCATATCCACCGCCTGGTA----------------------------------------------------------------------------------------------------------------------------------------------------------------------------------------------------------------------------------------------------------------------------------------------------------------------------------------------------------------------------------------------------------------------------------------------------------------------------------------------------------------------------------------------------------------------------------------------------------------------------------------------------------------------------------------------------------------------------------------------------------------------------------------------------------------------------------------------------------------------------------------------------------------------------------------------------------------------------------------------------------------------------------------------------------------------------------------------------------------------------------------------------------------------------------------------------------------------------------------------------------------------------------------------------------------------------------------------------------------------------------------------------------------------------------------------------------------------------------------------------------------------------------------------------------------------------------------------------------------------------------------------------------------------
	Navicula_tripunctata                      ------TAGTCATACGCTCGTCTCAAGGATTAAGCCATGCATGTCTAAGTATAAAT--ATCTTACTTTGAAACTGCGAACGGCTCATTATATCAGTTATAATTTATTTGATAGTCCCTTACTACTTGGATAACCGTAGTAATTCTAGAGCTAATACATGCGTCAATACCC-----TTC--TG--GGGTAGTATTTATTAGATGGAA-ACCAA-CCCCTTC-GGGGTGAT-GTGGTGAATCATAATAAGCTTGCGGATCGCATGGCTTCG-GCTGGCGATGGATCATTCAAGTTTCTGCCCTATCAGCTTTGGATGGTAGGGTATTGGCCTACCATGGCTTTAACGGGTAACGGGAAATTAGGGTTTGATTCCGGAGAGGGAGCCTGAGAGACGGCTACCACATCCAAGGAAGGCAGCAGGCGCGTAAATTACCCAATCCTGACACAGGGAGGTAGTGACAATAAATAACAATGCCGGGCCATCATTGGTCTGGCAATTGGAATGAGAACAATTTAAATCCCTTATCGAGGATCAATTGGAGGGCAAGTCTGGTGCCAGCAGCCGCGGTAATTCCAGCTCCAATAGCGTATATTAAAGTTGTTGCAGTTAAAAAGCTCGTAGTTGGATTTGTGGC--GTATGGTGTGTCGGGCACTTGTTGTCTGAGAAC--CTGCTGT----TGCCATCCTTGGGTGGAACCTGTGTGGCATTAGGTTGTCGTGCAGGGGATGCCCATCATTTACTGTGAAAAAATTAGAGTGTTCAAAGCAGGCTTATGCCGTTGAATATATTAGCATGGAATAATGAGATAGGACTTTTTTACTATTTTGTTGGTTTGCGTAAAGAGGTAATGATTAATAGGGACAGTTGGGGGTATTCGTATTCCATTGTCAGAGGTGAAATTCTTGGATTTTTGGAAGACGAACTACTGCGAAAGCATTTACCAAGGATGTTTTCATTAATCAAGAACGAAAGTTAGGGGATCGAAGATGATTAGATACCATCGTAGTCTTAACCATAAACTATGCCGACAAGGGATTGGTGGA-GTCTCGTTATGTCTCCATCAGCACCTTATGAGAAATCACAAGTCTTTGGGTTCCGGGGGGAGTATGGTCGCAAGGCTGAAACTTAAAGAAATTGACGGAAGGGCACCACCAGGAGTGGAGCCTGCGGCTTAATTTGACTCAACACGGGAAAACTTACCAGGTCCAGACATAGTGAGGATTGACAGATTGAGAGCTCTTTCTTGATTCTATGGGTGGTGGTGCATGGCCGTTCTTAGTTGGTGGAGTGATTTGTCTGGTTAATTCCGTTAACGAACGAGACCACTGCCTGCTAAATAGCCCAGTGAGTGAATCTTCACTGACTCTGGCTTCTTAGAGGGACGTGCATTCTATCAGATGCAGGAGGATAGTGGCTATAACAGGTCTGTGATGCCCTTAGATGTCCTGGGCCGCACGCGCGCTACACTGATGCATTCAACGAGTTT--TACCTTGGCCGAGAGGCCTGGGCAATCTTTTAAACCTGCATCGTGATAGGGATAGATTATTGCAATTATTAATCTTGAACGAGGAATTCCTAGTAAACGCAAATCATCAATTTGCATTGATTACGTCCCTGCCCTTTGTACACACCGCCCGTCGCACCTACCGATTGAATGGTCCGGTGAAGCCTCGGGATTGTGGCCAGTTCACTTTATTGGGAGTTGGCTGTGAGAACTTGTCTAAACCTTATCATTTAGAGGAAGGTGAA-----------------------------------------------------------------------------------------------------------------------------------------------------------------------------------------------------------------------------------------------------------------------------------------------------AGATCACTACTTCGCTTTCGTTGCATACGAATGTGACTTATTCGAAGAAGGTTCTTTAGCTAACTTAACAGCGTCTATCATTGGTAACGTTTTCGGTTTTAAAGCAATTGCTGCTTTACGTTTAGAAGATATGCGTATTCCTCACTCATACTTAAAAACATTCCAAGGTCCAGCTACTGGTATCATTGTAGAACGTGAGCGTTTAAACAAATATGGTATTCCTTTATTAGGTGCTACTGTAAAACCTAAATTAGGTTTATCTGGTAAAAACTACGGTCGTGTAGTTTTCGAAGGTTTAAAAGGTGGTTTAGACTTCTTAAAAGATGATGAAAATATTAACTCACAACCATTCATGCGTTGGAGAGAACGTTTCTTATACTGTATGGAAGGTATTAACCGTGCATCAGCAGCTACAGGTGAAGTTAAAGGTTCATACTTAAACATCACAGCAGCTACTATGGAAGAAGTATACAAACGTGCTGAGTACGCTAAAGCTGTTGGTTCTATCATTGTTATGATCGATTTAGTAATGGGTTATACTGCAATCCAAAGTATTGCTTTATGGGCTCGTGAAAACGATATGGTTTTACACTTACACCGTGCTGGTAACTCTACTTACGCTCGTCAAAAGAACCACGGTATTAACTTCCGTGTTATCTGTAAATGGATGCGTATGTCTGGTGTAGATCACATCCACGCCGGA-------------------------------------------------------------------------------------------------------------------------------------------------------------------------------------------------------------------------------------------------------------------------------------------------------------------------------------------------------------------------------------------------------------------------------------------------------------------------------------------------------------------------------------------------------------------------------------------------------------------------------------------------------------------------------------------------------------------------------------------------------------------------------------------------------------------------------------------------------------------------------------------------------------------------------------------------------------------------------------------------------------------------------------------------------------------------------------------------------------------------------------------------------------------------------------------------------------------------------------------------------------------------------------------------------------------------------------------------------------------------------------------------------------------------------------------------------------------------------------------------------------------------------------------------------------------------------------------------------------------------------------------------------------------------
	Scoliopleura_peisonis                     TGCCAGTAGTCATACGCTTGTCTCAAAGATTAAGCCATGCATGTCTAAGTGTAAATATACTACT--TTGAAACTGTGAATGGCTCATTATATCAGCTATAATTTATTTGATAGTCTCTTTCTATTTGGATAACTGTAGTAATTCTAGAGCTAATACATGTGTAAACACCC-----TTTT-----GGGTAGTATTTATTAGAGTGAA-ACCAAC-CCCTTT-GGGTATT--TTGGTGATTCATAATAAGCAAGCAGATCGCATGG--TTTT-CCAGTGATAGATCATTCAAGTTTCTGCCCTATCAGCTTTGGATGGTAGGGTATTGGCCTACCATGGCTTTAACGGGTAACGGGAAATTAGGGTTTGATTCCGGAGAGGGAGCCTGAGAGACGGCTACCACATCCAAGGAAGGCAGCAGGCGCGTAAATTACCCAATCCTGACACAGGGAGGTAGTGACAATAAATAACAGTGCTGGGCCTATACAGGTCTGGCAATTGGAATGAGAACAACTCAAACCTCTTATCGAGGATCAATTGGAGGGCAAGTCTGGTGCCAGCAGCCGCGGTAATTCCAGCTCCAATAGCGTATATTAAAGTTGCTGCAGTTAAAAAGCTCGTAGTTGGATTTCTGGTTGTACTT--CTCTCGACCA-TTT-TGGTAG-----TGAG--AA-TTGTGACCATTTTCAGGGATGGATTGTGTGGCATTAGGTTGTTGCATGATTGCTTCCTGACTTTTACTGTGAAAAAATTAGAGTGTTCAAAGCAGGCTTTTGCCGTTGAATATGTTAGCATGGGATAATGAGATAGGACCTTGGTACTATTTTGTTGGTTTGTGTACTGAGGTAATGATTAATAGGGACAGTTGGGGGCATTTGTATTCCATTGTCAGAGGTGAAATTCTTGGATTTTTGGAAGACAAACTACTGCGAAAGCATTTGCCAAGGATGTTTTCATTAATCAAGAACGAAAGTTAGGGGATCGAAGATGATTAGATACCATCGTAGTCTTAACCATAAACTATGCCGACAAGGGATTGGCAGT-GTTATGTTATGTCACTGCCAGCACCTTGGGAGAAATCAGAAGTCTTTGGGTTCCGGGGGGAGTATGGTCGCAAGGCTGAAACTTAAAGAAATTGACGGAAGGGCACCACCAGGAGTGGAGCCTGCGGCTTAATTTGACTCAACACGGGAAAACTTACCAGGTCCAGACATAGTGAGGATTGACAGATTGAGAGCTCTTTCTTGATTCTATGGGTGGTGGTGCATGGCCGTTCTTAGTTGGTGGAGTGATTTGTCTGGTTAATTCCGTTAACGAACGAGACCCCTCCCTGCTAAATAGCTTGGTTAGTGT-TTTACACTGATTTAGGCTTCTTAGAGGGACGTGCATCTTACTAGATGCAGGAAGATGGGGGCAATAACAGGTCTGTGATGCCCTTAGATGTTCTGGGCCGCACGCGCGCTACACTGATGCATTCAACAAGTCT---TCCCTGGTTGATAAGCCCGGGTAATCTT-TGAACGTGCATCGTGATAGGGATAGATCATTGAAATTATTGATCTTGAACGAGGAATTCCTAGTAAACGCAAATCATCAGTTTGCATTGATTACGTCCCTGCCCTTTGTACACACCGCCCGTCGCACCTACCGATTGAATGGTCCGGTGAAGACTCGGGATTGTTACTATTGTC-TTCA-CGGGCAGTGGTAACGTGAACTTGTCTAAACCTTATCATTTAGAGGAAGGTGAA------------------------------------AGTGACCGTTACGAATCTGGTGTAATCCCTTACGCTAAAATGGGCTACTGGGATGCTTCATACGCAGTAAAAGCTACTGACGTTCTTGCATTATTCCGTATTACGCCACAACCAGGTGTAGATCCAGTAGAAGCTGCTGCAGCGGTAGCTGGTGAATCTTCTACAGCAACATGGACAGTTGTATGGACTGACTTATTAACAGCTTGTGACCGTTACCGTGCTAAAGCTTACCGTGTAGATCCAGTTCCAAATACAACAGATCAATACTTCGCGTTTATCGCATATGAATGTGATTTATTCGAAGAAGGTTCTTTATCTAACTTAACAGCATCTATTATTGGTAACGTATTCGGTTTCAAAGCTGTATCGGCATTACGTTTAGAAGATATGCGTATTCCACACTCATATTTAAAAACATTCCAAGGTCCAGCTACAGGTGTTATTGTAGAACGTGAACGTTTAAACAAATACGGTACTCCATTATTAGGTGCAACAGTAAAACCAAAATTAGGTTTATCTGGTAAAAACTATGGTCGTGTAGTATACGAAGGTTTAAAAGGTGGTTTAGACTTCTTAAAAGATGACGAAAACATTAACTCTCAACCATTCATGCGTTGGAGAGAGCGTTTCTTAAACTGTATGGAAGGTATTAACCGTGCATCCGCAGCTACAGGTGAAGTTAAAGGTTCATACTTAAACATCACTGCAGGTACTATGGAAGAAGTTTACAAACGTGCTGAATATGCTAAAGCAGTAGGTTCTATCGTTGTTATGATTGACTTAGTAATGGGTTACACAGCAATTCAAAGTGCTGCTATCTGGGCTCGTGAAAATGACATGTTATTACATTTACACCGTGCAGGTAACTCAACATATGCTCGTCAAAAAAATCATGGTATTAACTTCCGTGTTATTTGTAAATGGATGCGTATGTCTGGTGTAGATCATATTCACGCTGGTACAGTTGTTGGTAAATTAGAAGGTGATCCTTTAATGATTAAAGGTTTCTACGATACTTTATTACGTACACATTTAGATGTTAACTTACCTTATGGTATTTTCTTCGAAATGTCATGGGCTAGTTTACGTAAATGTATGCCAGTTGCATCTGGTGGTATTCACTGTGGTCAAATGCACCAATTAATTCACTATTTAGGTGATGATGTAGTATTACAATTTGGTGGTGGTACAATTGGTCACCCTGATGGTATTCAAGCTGGTGCTACAGCAAACCGTGTTGCTTTAGAATCAATGGTATTAGCTCGTAACGAAGGTGTTGATTATTTCAACAACCAAGTTGGTCCGCAAATTTTACGCGACGCTGCTAAAACATGTGGTCCTTTACAAACAGCTTTAGATTTATGGAAAGATATTAGCTTCAACTATACATCTACAGATACAGCTGACTTTGCTACAACACCGACAGCAAACGTATAAGCTCGTTTAATTAATGTTTCAGGTAAATTATTAGGTGCTCACGTAGCACATGCTGGTCTAATGGTATTTTGGGCTGGGGCAATGATTTTATTTGAAGTATCTCATTTCGTACCAGAAAAACCTTTATATGAACAAGGTTTTATTTGTATGCAACATTTAGCAACTTTAGGCTACGGAATTGGACCAGGTGGTGAAATTACTTCAACTGTTCCATACTTTGCTGTAGGTGTAATTCATTTAATTTCATCAGCTGTTTTAGGTTTTGGTGGTATTTACCATTCTTTATTAGGTCCTGATACATTAGAAGAATCATTCCCATTCTTTGGATATGACTGGCGTGACAAAAACAAAATGACAACTATTTTAGGTATTCACTTATGCCTTTTAGGTTTAGGTGCTTTATTATTAGTTGCTAAAGCAATGTATATTGGTGGTGTTTATGATACATGGGCACCGGGTGGTGGTGATGTTCGTTTAATTACGACTCCTACTTTAAATCCAATCGTAATCTTTGGTTATGTTTTCCGTTCTCCGTTTGGTGGAGATGGCTGGGTTGTATCAGTAAATAATATGGAAGACGTTATCGGTGGTCATGTATGGGTTGGTGTATTATGTCTTACTGGTGGTATTTGGCATATTTTCACGAAACCTTTTGCTTGGGCACGTCGAGCATTCGTTTGGTCAGGTGAAGCATATTTATCATATAGTTTAGCTGCAATTTCACTAATGGGCTTTACAGCTTCATTATATTCTTGGTACAATAACACAGCTTACCCAAGTGAATTATATGGTCCAACAGGTCCTGAAGCTTCTCAATCGCAAGCATTTACATTCTTAGTTCGAGATCAACGTTTAGGTGCTAATGTTTCATCAGCACAAGGTCCAACTGGTTTAGGTAAATATTTAATGCGTTCACCAAGTGGTGAAATCATTTTTGGTGGTGAAACTATGCGTTTCTGGGACTTACGTGCTCCATGGGTTGAACCATTACGTGGTCCAAACGGATTAGATATCAATAAAATTAAAAATGATATTCAACCTTGGCAAGAACGTCGTGCTGCAGAGTATATGACACACGCACCATTAGGTTCACTTAACTCCGTAGGTGGTGTAGCAACAGAAATTAACTCAG
	Biremis_panamae                           TGCCAGTAGTCATACGCTCGTCTCAAGGATTAAGCCATGCATGTCTAAGTATAAAT--ACTTTACTTTGAAACTGCGAACGGCTCATTATATCAGTTTTCATCTATTCGATAGTCCCTTACTACTTGGATAACCGTAGTAATTCTAGAGCTAATACATGCGTCAATACCC-----TTC--TG--GGGTAGCACTTATTAGTTTGAA-ACCAA-CCCCTTC-GGGGTGAT-GTGGTGATTCATAATAAGCTCGCGGATCGCATGCC--TCTGGCGGCGATGGATCGTTCGAGATTCTGCCCTATCAGCTTTGGACGGTAAGGTATTGGCTTACCGTGGCTTTAACGGGTAACGGGAAATTAGGGTTTGATTCCGGAGAGGGAGCCTGAGAGACGGCTACCACATCTAAGGAAGGCAGCAGGCGCGTAAATTACCCAATACCGACACGGTGAGGTAGCAACAATAAATAACAATGCCGGGCCTTTCTAGGTCTGGCAATTGGAATGAGAACAATTTAAACCCCTTATCGAGGATCAATTGGAGGGCAAGTCTGGTGCCAGCAGCCGCGGTAATTCCAGCTCCAATAGCGTATATTAAAGTTGTTGCAGTTAAAAAGCTCGTAGTTGGATTTCTGATGGCCC----CTTTGGTCCTCTTTTGGTACC-----TGTG-----GGGCTGTCATCTTTGGGTGGATCCTGTGTGGCATTAAGTTGTCGTGCAGGGGATGCCCATCTTTTACTGTGAAAAAATCAGAGTGTTCAAAGCAGACTTATGTC-TTGAACGTTTTAGCACGGAATAACATGATAGGTCTTGGGAACTATTTTGTTGGTTTGCGCTTCCAAGAAATGATTAATAGGGACAGTTGGGGGTATTCGTATTCCATTGTCAGAGGTGAAATTCTTGGATTTTTGGAAGACGAACTACTGCGAAAGCATTTACCAAGGATGTTTTCATTAATCAAGAACGAAAGTTAGGGGATCGAAGATGATTAGATACCATCGTAGTCTTAACCATAAACTATGCCGACAAGGGATTGGTGGG-GCTTCGTTATGTCTCCATCAGCACCTTATGAGAAATCACAAGTCTTTGGGTTCCGGGGGGAGTATGGTCGCAAGGCTGAAACTTAAAGAAATTGACGGAAGGGCACCACCAGGAGTGGAGCCTGCGGCTTAATTTGACTCAACACGGGAAAACTTACCAGGTCCAGACATAGTGAGGATTGACAGATTGAGAGCTCTTTCTTGATTCTATGGGTGGTGGTGCATGGCCGTTCTTAGTTGGTGGAGTGATTTGTCTGGTTAATTCCGTTAACGAACGAGACCCCCGCCTGCTAAATAGTTCCGCGAATGA-TTTTCATTGGTGCGAGCTTCTTAGAGGGACGTGCATTCTATTAGATGCAGGAAGATGGGGGCAATAACAGGTCTGTGATGCCCTTAGATGTTCTGGGCCGCACGCGCGCTACACTGATGCATTCAACGAGTTT----CCTTGGCCGAGAGGCCTGGGCAATCTTTTGAACGTGCATCGTGATAGGGATAGATTATTGCAATTATTAATCTTGAACGAGGAATTCCTAGTAAACGCAAGTCATCAACTTGCATTGACTACGTCCCTGCCCTTTGTACACACCGCCCGTCGCACCTACCGATTGAATGGTCCGGTGAAGCCTCGGGATTGTGACTT-GTGCCTTTATTGGTGC-TCGTTGCAAGAACTTGTCTAAACCTTATCATTTAGAGGAAGGTGAA------CAATCTGTATCAGAACGGACTCGAATTAAAAGTGACCGTTACGAATCTGGTGTAATCCCTTATGCTAAAATGGGATACTGGGATGCATCATACGCAGTAAAAGCTACTGATGTTCTTGCATTATTCCGTATCACTCCACAACCAGGTGTAGATCCAGTTGAAGCTGCAGCAGCGGTAGCTGGTGAATCATCAACTGCAACATGGACAGTAGTATGGACAGATTTATTAACAGCCTGTGATCGTTACCGTGCTAAAGCTTATCGTGTAGATCCAGTTCCAAATACAACTGATCAATTCTTTGCTTTTATCGCATATGAATGTGATTTATTTGAAGAAGGATCATTAGCTAACTTAACAGCTTCTATTATTGGTAACGTATTTGGTTTCAAAGCTGTATCTGCTTTACGTTTAGAAGACATGCGAATTCCACACTCATACTTAAAAACATTCCAAGGTCCAGCTACAGGTGTAGTTGTAGAACGTGAACGTTTAAACAAGTATGGTGTACCATTATTAGGTGCAACAGTAAAACCAAAATTAGGTTTATCTGGTAAAAACTACGGTCGTGTAGTATTCGAAGGTTTAAAAGGTGGTTTAGACTTCTTAAAAGATGATGAAAACATTAACTCTCAACCATTTATGCGTTGGAGAGAACGTTTTTTAAACTGTATGGAAGGTATTAACCGTGCTGCTGCATCAACAGGTGAAGTAAAAGGTTCATACTTAAACATTACTGCTGGTACAATGGAAGAAGTATACAAACGTGCTGAATACGCGAAATCAGTAGGTTCTATCATTGTTATGATTGATTTAGTAATGGGTTATACAGCGATTCAAAGTGCTGCTATCTGGGCTCGTGAAAATGATATGCTTTTACATTTACACCGTGCAGGTAACTCAACTTATGCTCGTCAAAAAAACCATGGTATTAACTTCCGTGTAATTTGTAAATGGATGCGTATGTCTGGTGTAGATCATATCCACGCTGGTACTGTTGTAGGTAAATTAGAAGGTGATCCATTAATGATTAAAGGTTTCTATGATACTTTATTAATGACACACTTAGACGTTAACTTACCATGTGGTATTTTCTTCGAAATGTCATGGGCTAGTTTACGTAAATGTATGCCAGTAGCATCAGGTGGTATCCATTGTGGTCAAATGCACCAATTAATTCACTATTTAGGTGATGATGTAGTTTTACAATTCGGTGGTGGTACAATTGGTCACCCTGATGGTATTCAAGCAGGTGCGACAGCAAACCGTGTTGCTTTAGAAGCAATGTGCTTAGCTCGTAACGAAGGTGCTGATTACTTCAACCAACAAGTTGGTCCACAAATTTTACGCGAAGCAGCTAAAACATGTGGTCCGTTACAAACAGCTTTAGATTTATGGAAAGATATTAGTTTCAACTATACATCTACAGATACAGCTGATTTCGCAACAACACCTACAGCAAACGTATAA------------------------------------------------AATGCTGGTCTAATGGTATTTTGGGCTGGTGCAATGATTTTATTTGAAGTTTCTCATTTCGTACCTGAAAAACCTTTATATGAGCAAGGTTTCATTTGTATGCAACATTTAGCAACATTAGGTTATGGAATAGGACCAGGTGGTGAAATTACTACAACTGTTCCTTATTTTGCAGTAGGTGTTATTCATTTAATCTCATCAGCTGTTTTAGGATTTGGCGGTATCTATCACTCACTTTTAGGACCGGATACTTTAGAAGAATCATTCCCATTCTTTGGATATGACTGGCGTGATAAAAATAAAATGACAACAATTTTAGGTATCCATTTATGCCTTTTAGGATGTGGTTCTCTATTATTAGTTGCTAAAGCTATGTACATTGGTGGTGTTTATGATACATGGGCTCCAGGTGGTGGTGATGTTCGATTTATCACAACTCCAACTTTAAATCCTATTGTTATTTTTGGCTATATTTTCCGTTCACCGTTTGGTGGTGATGGATGGGTAGTATCAGTAAATAATATGGAAGATGTTATTGGTGGTCATATCTGGGTTGGTGTATTATGTATTACCGGTGGTATTTGGCATATCTTCACTAAACCATTTGCTTGGGCTCGTCGTGCCTTTGTATGGTCAGGTGAAGCTTACCTATCTTATAGTTTAGCAGCAATCTCGTTAATGGGTTTCACAGCTTCATTATATGCTTGGTATAATAATACTGCATATCCAAGTGAATTATATGGTCCAACTGGTCCTGAAGCTTCTCAAGCACAAGCATTTACATTCTTAGTTCGAGATCAACGACTAGGTGCGAATGTTTCATCAGCACAAGGTCCAACTGGTTTAGGTAAGTACTTAATGCGTTCACCAAGTGGCGAAATTATTTTTGGTGGTGAAACTATGCGTTTTTGGGATTTACGAGCTCCATGGGTTGAGCCATTACGTGGTCCAAATGGTTTAGATATTAATAAAATTAAAAATGATATTCAACCTTGGCAAGAACGTAGAGCTGCTGAATATATGACACATGCACCATTAGGTTCATTAAATTCAGTAGGTGG-----------------------
	Neidium_affine                            TGCCAGTAGTCATACGCTTGTCTCAAAGATTAAGCCATGCATGTGTAAGTGTAAAT--ATATCACTTTGGGACTGTGAACAGCTCATTATATCAGTTATAATTTCTTTGATAGTTGTCTTCTATTTGGATAACTGTAGTAATTCTAGAGCTAATACATGTGCTAATGCC------GCAA------GGTAGTATTTATTAGAAAGAA-ACCAA-TCCCCTC-GGGGTTAA-ATGGTGAGTCATAATAAGCAAGCAGATCGCATGAC--TTTGTCAGTGATGGATCATTCAAGTTTCTGCCCTATCAGCTTTGGATGGTAGGGTATTTGCCTACCATGGCTTTAACGGGTAACGGGAAATTAGGGTTTGATTCCGGAGAGGGAGCCTGAGAGACGGCTACCACATCCAAGGAAGGCAGCAGGCGCGTAAATTACCCAATCCTAACACAGGGAGGTAGTGACAATAAATAACAGTGCGGGGCCTTTACAGGTCTGGCAATTGGAATGAGAACAATTTAAACCCCTTATCGAGGACCAATTGGAGGGCAAGTCTGGTGCCAGCAGCCGCGGTAATTCCAGCTCCAATAGCGTATATTAAAGTTGTTGCAGTTAAAAAGCTCGTAGTTGAACTTTTGATTACAG---CCTGAGCTCCATTTA--GGATG-----C-TTGG--AAAGTGATCTTTCTCGGGTTGAGCTGATGTGGCATTAAGTTGTTGCATTGGTGCTGCCCGTCCTTTACTGTGAAAAAATTAGAGTGTTCAAAGCAGGCATTTGCCAT-GAATATAATAGCATGGGATAATAAAAAAGGACTTTGGTACTATTTTATTGGTTTGTGCACCAAGGTAATGGTTAATAGGGACAGTTGGGGGTATTTGTATTCCATTGTCAGAGGTGAAATTCTTGGATTTCTGGAAGACAAACAACTGCGAAAGCATTTACCAAGGATGTTTTCATTAATCAAGAACGAAAGTTAGGGGATCGAAGATGATTAGATACCATCGTAGTCTTAACCATAAACTATGCCAACAAGGGATCGGCAGT-GTTACGTTATGTCGCTGCCGGCACCTTATGAGAAATCACAAGTCTTTGGGTTCCGGGGGGAGTATGGTCGCAAGGCTGAAACTTAAAGAAATTGACGGAAGGGCACCACCAGGAGTGGAGCCTGCGGCTTAATTTGACTCAACACGGGAAAACTTACCAGGTCCAGACATAGTGAGGATTGACAGGTTGAGAGCTCTTTCTTGATTCTATGGGTGGTGGTGCATGGCCGTTCTTAGTTGGTGGAGTGATTTGTCTGGTTAATTCCGTTAACGAACGAGACCCCTCCCTGTTAAATAGCTTTCCGAGTGA-TTTTCACTGGGTG-AGCTTCTTAGAGGGACGTGCATTTTACTAGATGCAGGAAGATAGGGGCAATAACAGGTCTGTGATGCCCTTAGATGTTCTGGGCCGCACGCGCGCTACACTGATGCATTCAGCAAGTGT---TCCTTGGCTGAGATGCCTGGGTAATCTTTTTAATGTGCATCGTGATAGGGATAGATCATTGAAATTATTGATCTTCAACGAGGAATTCCTAGTAAGCGCAAATCATCAATTTGCACTGATTACGTCCCTGCCCTTTGTACACACCGCCCGTCGCACCTACCGATTGAATGGTCCGGTGAAGATTCGGGATTACAGCCA-TTGCTTTCG--GGTAG-TAGTTGTGAGAACTTGTCTAAACCTTATCATTTAGAGGAAGGTGAAATGTCTCAATCTGTATCAGAACGGACTCGAATTAAAAGTGACCGTTACGAATCTGGTGTAATCCCTTACGCTAAAATGGGTTACTGGGATGCTTCATACGCGGTAAAAGCTACTGACGTTCTTGCATTATTCCGTATTACACCGCAACCAGGTGTAGATCCAGTAGAAGCTGCTGCAGCTGTAGCTGGTGAATCTTCAACAGCAACATGGACAGTTGTATGGACTGACTTATTAACAGCTTGTGACCGTTACCGTGCTAAAGCTTACCGTGTAGATCCAGTTCCAAATACAACAAATCAATACTTCGCTTTCATCGCTTATGAATGTGATTTATTCGAAGAAGGTTCTTTAGCAAACTTAACAGCGTCTATCATTGGTAACGTATTTGGTTTCAAAGCCGTATCTGCATTACGTTTAGAAGATATGCGTATTCCTCACTCATATTTAAAAACATTCCAAGGTCCAGCGACAGGTGTTGTTGTAGAACGTGAACGTTTAAACAAATATGGTACACCATTATTAGGTGCAACAGTAAAACCTAAATTAGGTTTATCTGGTAAAAACTATGGTCGTGTAGTATACGAAGGTTTAAAAGGTGGTTTAGACTTCTTAAAAGATGATGAGAACATTAACTCTCAACCTTTTATGCGTTGGAGAGAGCGTTTCTTAAATTGTATGGAAGCTATTAACCGTGCTTCTTCAGCTACTGGTGAAGTTAAAGGTTCATACTTAAACATCACTGCAGGAACTATGGAAGAAGTTTACAAACGTGCGGAATATGCTAAAGCAGTAGGTTCTATCATCGTTATGATTGACTTAGTAATGGGTTATACAGCAATTCAAAGTTCTGCTATTTGGGCTCGTGAAAATGATATGCTTTTACATTTACACCGTGCCGGTAACTCAACATATGCTCGTCAAAAAAATCATGGTATTAACTTCCGTGTTATTTGTAAATGGATGCGTATGTCTGGTGTAGATCACATCCACGCTGGTACAGTTGTTGGTAAATTAGAAGGTGATCCTTTAATGATTAAAGGTTTCTACGATACTTTATTACGTACACATTTAGACGTTAACTTACCATATGGTATTTTCTTTGAAATGACATGGGCTAGTTTACGTAAATGTATGCCAGTTGCCTCTGGTGGTATTCACTGTGGTCA-------------------------------------------------------------------------------------------------------------------------------------------------------------------------------------------------------------------------------------------------------------------------------------------------------------------GCTCGTTTAATTAATGTTTCGGGTAAACTGTTAGGTGCTCATGTAGCACACGCTGGTCTAATGGTATTTTGGGCTGGAGCAATGATTTTATTTGAAGTATCTCATTTTGTACCAGAAAAACCTTTATATGAGCAAGGTTTTATTTGTATGCAACATTTAGCAACTTTAGGTTATGGAATTGGGCCAGGTGGTGAAATTACTACAACTGTACCATATTTCGCTGTTGGTGTAATTCATTTAATTTCATCAGCTGTTTTAGGTTTCGGTGGTATTTATCACTCTTTATTAGGTCCGGATACATTAGAAGAATCATTCCCATTCTTTGGCTATGACTGGCGCGATAAGAATAAAATGACAACTATTTTAGGTATTCACTTATGCCTTTTAGGTGGAGGTGCTTTATTATTAGTTGCCAAAGCAATGTACATTGGTGGTGTTTATGATACTTGGGCACCAGGTGGTGGTGATGTTCGTTTAATTACAACTCCTACTTTAAATCCAATCGTAATCTTTGGTTACGTTTTCCGTTCTCCATTCGGTGGCGACGGCTGGGTTGTATCAGTAAATAATATGGAAGATATTATTGGTGGTCACGTATGGGTTGGTGTATTATGCATTACTGGTGGTATTTGGCATATCTTCACTAAACCTTTTGCTTGGGCACGTCGAGCATTTGTTTGGTCAGGTGAAGCATACTTATCTTACAGTTTAGCTGCAATTTCATTAATGGGTTTAACAGCTTCATTATACTCTTGGTATAATAATACAGCTTACCCTAGTGAATTATATGGTCCAACAGGTCCTGAAGCTTCTCAAGCTCAAGCATTTACATTCTTAGTTCGAGATCAACGATTAGGGGCTAACGTTTCATCAGCGCAAGGTCCAACTGGTTTAGGGAAATACTTAATGCGTTCACCAAGTGGTGAAATCATTTTTGGTGGTGAAACGATGCGTTTCTGGGACTTACGTGCTCCATGGGTTGAACCATTACGTGGTCCAAATGGATTAGATATCAACAAAATTAAAAATGATATTCAACCTTGGCAAGAACGTCGTGCAGCAGAATACATGACACATGCACCATTAGGCTCACTAAACTCTGTGGGTGGAGTAGCAACAGAAATTAACTCAG
	Neidium_bisulcatum                        TGCCAGTAGTCATACGCTTGTCTCAAAGATTAAGCCATGCATGTGTAAGTGTAAAT--ATATCACTTTGGGACTGTGAACAGCTCATTATATCAGTTATAATTTCTTTGATAGTTGTCTTCTATTTGGATAACTGTAGTAATTCTAGAGCTAATACATGTGCTAATGCC------GCAA------GGTAGTATTTATTAGAAAGAA-ACCAA-TCCCTTCTGGGTT-AT-ATGGTGAGTCATAATAAGCAAGCAGATCGCATGAC--TTTGTCAGTGATGGATCATTCAAGTTTCTGCCCTATCAGCTTTGGATGGTAGGGTATTTGCCTACCATGGCTTTAACGGGTAACGGGAAATTAGGGTTTGATTCCGGAGAGGGAGCCTGAGAGACGGCTACCACATCCAAGGAAGGCAGCAGGCGCGTAAATTACCCAATCCTAACACAGGGAGGTAGTGACAATAAATAACAGTGCGGGGCCTTTACAGGTCTGGCAATTGGAATGAGAACAATTTAAACCCCTTATCGAGGACCAATTGGAGGGCAAGTCTGGTGCCAGCAGCCGCGGTAATTCCAGCTCCAATAGCGTATATTAAAGTTGTTGCAGTTAAAAAGCTCGTAGTTGAACTTTTGATTACAGCCTGAGGT-C--CATTTA---GGA------TTCTTGGA-AAGTGATCTTTCTCGGGTTGAGCTGATGTGGCATTAAGTTGTTGCATTGGTGCTGCTCGTCCTTTACTGTGAAAAAATTAGAGTGTTCAAAGCAGGCAGTTGCCAT-GAATATAATAGCATGGGATAATAAAAAAGGACTTTGGTACTATTTTATTGGTTTGTGCACCAAGGTAATGGTTAATAGGGACAGTTGGGGGTATTTGTATTCCATTGTCAGAGGTGAAATTCTTGGATTTCTGGAAGACAAACAACTGCGAAAGCATTTACCAAGGATGTTTTCATTAATCAAGAACGAAAGTTAGGGGATCGAAGATGATTAGATACCATCGTAGTCTTAACCATAAACTATGCCAACAAGGGATCGGCAGT-GTTACGTTATGTCGCTGCCGGCACCTTATGAGAAATCACAAGTCTTTGGGTTCCGGGGGGAGTATGGTCGCAAGGCTGAAACTTAAAGAAATTGACGGAAGGGCACCACCAGGAGTGGAGCCTGCGGCTTAATTTGACTCAACACGGGAAAACTTACCAGGTCCAGACATAGTGAGGATTGACAGGTTGAGAGCTCTTTCTTGATTCTATGGGTGGTGGTGCATGGCCGTTCTTAGTTGGTGGAGTGATTTGTCTGGTTAATTCCGTTAACGAACGAGACCCCTCCCTGTTAAATAGCTTTCCTAGTGA-TTTTCACTGTGTG-AGCTTCTTAGAGGGACGTGCATTTTACTAGATGCAGGAAGATAGGGGCAATAACAGGTCTGTGATGCCCTTAGATGTTCTGGGCCGCACGCGCGCTACACTGATGCATTCAGCAAGTGT---TCCTTGGCTGAGATGCCTGGGTAATCTTTTTAATGTGCATCGTGATAGGGATAGATCATTGAAATTATTGATCTTCAACGAGGAATTCCTAGTAAGCGCAAATCATCAATTTGCACTGATTACGTCCCTGCCCTTTGTACACACCGCCCGTCGCACCTACCGATTGAATGGTCCGGTGAAGATTCGGGATTGCAGCCA-TTGCTTTCG--GGTAG-TAGTTGTGAGAACTTGTCTAAACCTTATCATTTAGAGGAAGGTGAAATGTCTCAATCTGTATCAGAACGGACTCGAATTAAAAGTGACCGTTACGAATCTGGTGTAATCCCTTACGCTAAAATGGGTTACTGGGATGCTTCATACGCAGTAAAAGCTACTGACGTTCTTGCATTATTCCGTATTACACCACAACCAGGTGTAGATCCAGTAGAAGCTGCTGCAGCTGTAGCTGGTGAATCTTCAACAGCAACATGGACAGTTGTATGGACTGACTTATTAACAGCTTGTGACCGTTACCGTGCTAAAGCTTACCGTGTAGATCCAGTTCCAAATACAACAAATCAATACTTCGCTTTTATCGCATATGAATGTGATTTATTCGAAGAAGGTTCTTTAGCTAATTTAACAGCGTCTATCATTGGTAACGTGTTTGGTTTCAAAGCCGTATCTGCATTACGTTTAGAAGATATGCGTATTCCTCACTCATATTTAAAAACATTCCAAGGTCCAGCTACAGGTGTTGTTGTAGAACGTGAACGTTTAAACAAATATGGTACACCATTATTAGGTGCAACAGTAAAACCTAAATTAGGTTTATCTGGTAAAAACTATGGTCGTGTAGTATACGAAGGTTTAAAAGGTGGTTTAGACTTCTTAAAAGATGACGAGAACATTAACTCTCAACCGTTTATGCGTTGGAGAGAGCGTTTCTTAAATTGTATGGAAGCTATTAACCGTGCTTCTTCAGCTACTGGTGAAGTTAAAGGTTCATACTTAAACATCACTGCAGGAACTATGGAAGAAGTTTACAAACGTGCTGAATATGCTAAAGCAGTAGGTTCTATCGTTGTTATGATTGACTTAGTAATGGGTTATACAGCAATTCAAAGTTCTGCTATTTGGGCTCGTGAAAATGATATGCTTTTACATTTACACCGTGCCGGTAACTCAACATATGCTCGTCAAAAAAATCATGGTATTAATTTCCGTGTTATTTGTAAATGGATGCGTATGTCTGGTGTAGATCACATCCACGCTGGTACAGTTGTTGGTAAATTAGAAGGTGATCCTTTAATGATTAAAGGTTTTTACGATACTTTATTACGTACACATTTAGACGTTAACTTACCATATGGTATTTTCTTTGAAATGACATGGGCTAGTTTACGTAAATGTATGCCAGTAGCATCTGGTGGTATTCACTGTGGTCAAATGCACCAATTAATTCACTATTTAGGGGATGACGTAGTATTACAATTTGGCGGTGGTACAATTGGTCACCCTGATGGTATTCAAGCTGGTGCTACAGCAAACCGTGTTGCTTTAGAAGCAATGGTTTTAGCTCGTAACGAAGGTGCTGATTACTTCAATAACCAAGTAGGTCCACAAATTTTACGCGAAGCTGCAAAAACATGTGGTCCTTTACAAACAGCTTTAGATTTATGGAAAGATATTAGCTTCAACTATACTTCTACAGATACAGCTGACTTCGCTACAACACCTACAGCAAACGTATAA--TCGTTTAATTAATGTTTCGGGTAAACTGTTAGGTGCTCATGTAGCACACGCTGGTCTAATGGTATTTTGGGCTGGAGCAATGATTTTATTTGAAGTATCTCATTTTGTACCAGAAAAACCTTTATATGAGCAAGGTTTTATTTGTATGCAACATTTAGCAACTTTAGGTTATGGAATTGGGCCAGGTGGTGAAATTATTACAACTGTACCATATTTTGCTGTTGGTGTAATTCATTTAATTTCATCAGCTGTTTTAGGTTTCGGTGGTATTTATCATTCTTTATTAGGTCCGGATACATTAGAAGAATCATTCCCATTCTTTGGATATGACTGGCGAGATAAGAATAAAATGACAACTATTTTAGGTATTCACTTATGCCTTTTAGGTGGGGGTGCTTTATTATTAGTTGCCAAAGCAATGTACATCGGTGGTGTTTATGATACTTGGGCACCAGGTGGTGGTGATGTTCGTTTAATTACAACTCCTACTTTAAATCCAATCGTAATATTTGGTTACGTTTTCCGTTCTCCGTTCGGTGGAGACGGCTGGGTTGTATCAGTAAATAATATGGAAGATATTATTGGTGGTCACGTATGGGTTGGTGTATTATGCATTACTGGTGGTATTTGGCATATCTTCACTAAACCTTTTGCTTGGGCACGTCGAGCATTTGTTTGGTCAGGGGAAGCATACTTATCTTACAGTTTAGCTGCAATTTCATTAATGGGTTTAACAGCTTCATTATACTCTTGGTATAATAATACAGCTTACCCTAGTGAATTATATGGTCCCACAGGTCCTGAAGCTTCTCAAGCTCAAGCATTTACATTCTTAGTTCGAGATCAACGATTAGGTGCTAACGTTTCATCAGCACAAGGTCCAACTGGTTTAGGTAAATACTTAATGCGTTCACCAAGTGGTGAAATCATTTTTGGTGGTGAAACGATGCGTTTCTGGGACTTACGGGCTCCATGGGTTGAACCATTACGTGGTCCAAATGGATTAGATATCAACAAAATTAAAAATGATATTCAACCTTGGCAAGAACGTCGTGCAGCAGAATACATGACACATGCACCATTAGGTTCACTAAACTCTGTGGGTGGTGTAGCAACAGAAATTAACTCAG
	Neidium_productum                         TGCCAGTAGTCATACGCTTGTCTCAAAGATTAAGCCATGCATGTGTAAGTGTAAAT--ATATCACTTTGGGACTGTGAACAGCTCATTATATCAGTTATAATTTCTTTGATAGTTGTCTTCTATTTGGATAACTGTAGTAATTCTAGAGCTAATACATGTGTTAATGCC------GCAA------GGTAGTATTTATTAGAAAGAA-ACCAA-TCCTTTC-GGGGTAAA-ATGGTGAGTCATAATAAGCAAGCAGATCGCATGAC--TTTGTCAGTGATGGATCATTCAAGTTTCTGCCCTATCAGCTTTGGATGGTAGGGTATTTGCCTACCATGGCTTTAACGGGTAACGGGAAATTAGGGTTTGATTCCGGAGAGGGAGCCTGAGAGACGGCTACCACATCCAAGGAAGGCAGCAGGCGCGTAAATTACCCAATCCTAACACAGGGAGGTAGTGACAATAAATAACAGTGCGGGGCCTTTACAGGTCTGGCAATTGGAATGAGAACAATTTAAACCCCTTATCGAGGACCAATTGGAGGGCAAGTCTGGTGCCAGCAGCCGCGGTAATTCCAGCTCCAATAGCGTATATTAAAGTTGTTGCAGTTAAAAAGCTCGTAGTTGAACTTTTGATTA---CGGTCTGAGC-TCCCTTTGGGGTTG---CTTGGTAAGT-----GATCTTTCTCGGGTTGAGCCGATGTGGCATTAGGTTGTTGCATTGGTGCTGCCCGTCCTTTACTGTGAAAAAATTAGAGTGTTCAAAGCAGGCATTTGCCAT-GAATATAATAGCATGGGATAATAAGAAAGGACTTTGGTACTATTTTATTGGTTTGTGCATCAAGGTAATGGTTAATAGGGACAGTTGGGGGTATTTGTATTCCATTGTCAGAGGTGAAATTCTTGGATTTCTGGAAGACAAACAACTGCGAAAGCATTTACCAAGGATGTTTTCATTAATCAAGAACGAAAGTTAGGGGATCGAAGATGATTAGATACCATCGTAGTCTTAACCATAAACTATGCCAACAAGGGATCGGCAGT-GTTACGTTATGTCGCTGCCGGCACCTTATGAGAAATCAAAAGTCTTTGGGTTCCGGGGGGAGTATGGTCGCAAGGCTGAAACTTAAAGAAATTGACGGAAGGGCACCACCAGGAGTGGAGCCTGCGGCTTAATTTGACTCAACACGGGAAAACTTACCAGGTCCAGACATAGTGAGGATTGACAGGTTGAGAGCTCTTTCTTGATTCTATGGGTGGTGGTGCATGGCCGTTCTTAGTTGGTGGAGTGATTTGTCTGGTTAATTCCGTTAACGAACGAGACCCCTCCCTGTTAAATAGCTTTCCGAGTGA-TTTTCACTGGGTG-AGCTTCTTAGAGGGACGTGCATTTTACTAGATGCAGGAAGATAGGGGCAATAACAGGTCTGTGATGCCCTTAGATGTTCTGGGCCGCACGCGCGCTACACTGATGCATTCAGCAAGTGT---TCCTTGGCTGAGATGCCTGGGTAATCTTTTTAATGTGCATCGTGATAGGGATAGATCATTGAAATTATTGATCTTCAACGAGGAATTCCTAGTAAGCGCAAATCATCAATTTGCACTGATTACGTCCCTGCCCTTTGTACACACCGCCCGTCGCACCTACCGATTGAATGGTCCGGTGAAGATTCGGGATTACAGCCA-TTGC-TTTC-TGGTAG-TGGCTGTGAGAACTTGTCTAAACCTTATCATTTAGAGGAAGGTGAAATGTCTCAATCTGTATCAGAACGGACTCGAATTAAAAGTGACCGTTACGAATCTGGTGTAATCCCTTACGCTAAAATGGGTTACTGGGATGCTTCATACGCAGTAAAAGCTACTGACGTTCTTGCATTATTCCGTATTACACCGCAACCAGGTGTGGATCCAGTAGAAGCTGCTGCAGCTGTAGCTGGTGAATCTTCAACAGCAACATGGACAGTTGTATGGACTGACTTATTAACAGCTTGTGACCGTTACCGTGCTAAAGCTTACCGTGTAGATCCAGTTCCAAATACAACAAATCAATACTTCGCTTTCATCGCCTATGAATGTGATTTATTCGAAGAAGGTTCTTTAGCTAACTTAACAGCGTCTATCATTGGTAACGTATTTGGTTTCAAAGCCGTATCTGCATTACGTTTAGAAGATATGCGTATTCCTCACTCATACTTAAAAACATTCCAAGGTCCAGCTACAGGTGTTGTTGTTGAACGTGAACGTTTAAACAAATATGGTACACCATTATTAGGTGCAACAGTAAAACCTAAATTAGGTTTATCTGGTAAAAACTATGGTCGTGTAGTATACGAAGGTTTAAAAGGTGGTTTAGACTTCTTAAAAGATGACGAGAACATTAACTCTCAACCATTCATGCGTTGGAGAGAGCGTTTCTTAAATTGTATGGAAGCTATTAACCGTGCTTCTTCAGCTACTGGTGAAGTTAAAGGTTCATACTTAAACATCACTGCAGGTACTATGGAAGAAGTTTACAAACGTGCTGAATATGCTAAAGCAGTAGGTTCTATCGTCGTTATGATTGACTTAGTAATGGGTTATACAGCAATTCAAAGTTCTGCTATTTGGGCTCGTGAAAATGATATGCTTCTACATTTACACCGTGCCGGTAACTCAACATATGCTCGTCAAAAAAATCATGGTATTAACTTCCGTGTTATTTGTAAATGGATGCGTATGTCTGGTGTAGATCACATCCACGCTGGTACAGTTGTAGGTAAATTAGAAGGTGATCCTTTAATGATTAAAGGTTTCTACGATACTTTATTACGTACACATTTAGACGTTAACTTACCATATGGTATTTTCTTTGAAATGACATGGGCTAGTTTACGTAAATGTATGCCAGTAGCATCTGGTGGTATTCACTGTGGTCAAATGCACCAATTAATTCACTATTTAGGTGATGACGTAGTATTACAATTTGGTGGTGGTACAATTGGTCACCCTGATGGTATTCAAGCTGGTGCTACAGCAAACCGTGTTGCTTTAGAAGCAATGGTTTTAGCTCGTAACGAAGGTGCTGATTACTTCAATAACCAAGTAGGTCCACAAATTTTACGCGAAGCTGCAAAAACATGTGGTCCTTTACAAACAGCTTTAGATTTATGGAAAGATATTAGCTTCAACTATACTTCTACAGATACAGCTGACTTCGCTACAACACCAACAGCAAACGTATAAGCTCGTTTAATTAATGTTTCTGGTAAACTGTTAGGTGCTCATGTAGCACACGCTGGTCTAATGGTATTTTGGGCTGGAGCAATGATTTTATTTGAAGTATCTCATTTCGTACCAGAAAAACCTTTATATGAACAAGGTTTTATTTGTATGCAACATTTAGCAACTTTAGGTTACGGAATTGGACCAGGTGGTGAAATTACTACAACTGTACCATATTTCGCTGTTGGTGTAATTCATTTAATTTCATCAGCTGTTTTAGGTTTCGGTGGTATTTATCATTCTTTATTAGGTCCAGATACATTAGAAGAATCATTCCCATTCTTTGGCTATGACTGGCGTGATAAGAATAAAATGACAACTATTTTAGGTATTCACTTATGTCTTTTAGGTGGCGGTGCTTTATTATTAGTTGCCAAAGCAATGTACATCGGTGGTGTTTATGATACTTGGGCACCAGGTGGTGGTGATGTTCGTTTAATTACAACTCCTACTTTAAATCCAATCGTAATCTTTGGTTACGTTTTCCGTTCTCCGTTCGGTGGAGACGGCTGGGTTGTATCAGTAAATAATATGGAAGATATTATTGGTGGTCATGTATGGGTTGGTGTATTATGCATTACTGGTGGTATTTGGCATATCTTCACTAAACCTTTTGCTTGGGCACGTCGAGCATTTGTTTGGTCAGGTGAAGCATACTTATCTTACAGTTTAGCTGCAATTTCATTAATGGGTTTAACAGCTTCATTATACTCTTGGTATAATAATACAGCTTACCCTAGTGAACTATATGGTCCTACAGGTCCTGAAGCTTCTCAAGCTCAAGCATTTACATTCTTAGTTCGAGATCAACGATTAGGTGCTAACGTTTCGTCAGCACAAGGTCCAACTGGTTTAGGTAAATACTTAATGCGTTCACCAAGTGGTGAAATCATTTTTGGTGGTGAAACGATGCGTTTCTGGGACTTACGTGCTCCATGGGTTGAACCATTACGTGGTCCAAATGGATTAGATATCAACAAAATTAAAAATGATATTCAACCTTGGCAAGAACGTCGTGCAGCAGAATACATGACACATGCACCATTAGGCTCACTAAACTCTGTGGGTGGTGTGGCAACAGAAATTAACTCAG
	Nitzschia_filiformis                      TGCCAGTAGTCATACGCTCGTCTCAAAGATTAAGCCATGCATGTCTAAGTATAAAT--CTTTTACTTTGAAACTGCGAACGGCTCATTATATCAGTTATAGTTTCTTTGATAGTCCCTTACTACTTGGATAACCGTAGTAATTCTAGAGCTAATACATGCGTCAATACCC-----TTC--TG--GGGTAGTATTTATTAGATTGAA-ACCAA-CCCCTTC-GGGGTGAT-GTGGTGATTCATAATAAGGTTGCGGATCGCACGGC--TTTGCCGGCGATGGATCATTCAAGTTTCTGCCCTATCAGCTTTGGATGGTAGGGTATTGGCCTACCATGGCTTTAACGGGTAACGGGAAATTAGGGTTTGATTCCGGAGAGGGAGCCTGAGAGACGGCTACCACATCCAAGGAAGGCAGCAGGCGCGTAAATTACCCAATCCTGACACAGGGAGGTAGTGACAATAAATAACAATGCCGGGCCTTTACAGGTCTGGCAATTGGAATGAGAACAATTTAAACCCCTTATCGAGTATCAATTGGAGGGCAAGTCTGGTGCCAGCAGCCGCGGTAATTCCAGCTCCAATAGCGTATATTAAAGTTGTTGCAGTTAAAAAGCTCGTAGTTGGATTTGTGGCAGTCGCCAGCGTCTCGGCA-TTCGTGCCGGTG---ATTGCTAG-CGGCG-CCATCCTTGGGTGGAATCTGTGTGGCATTAGGTTGTCGTGCAGGGGATGCCCATCGTTTACTGTGAAAAAATTAGAGTGTTCAAAGCAGGCTTACGCCGTTGAATATGTTAGCATGGAATAATAAGATAGGACCTTGGTACTATTTTGTTGGTTTGCGCACCAAGGTAATGATTAATAGGGACAGTTGGGGGTATTCGTATTCCATTGTCAGAGGTGAAATTCTTGGATTTTTGGAAGACGAACTACTGCGAAAGCATTTACCAAGGATGTTTTCATTAATCAAGAACGAAAGTTAGGGGATCGAAGATGATTAGATACCATCGTAGTCTTAACCATAAACTATGCCGACAAGGGATTGGCGGA-GTTTCGTTTTGTCTCCGTCAGCACCTTATGAGAAATCACAAGTCTTTGGGTTCCGGGGGGAGTATGGTCGCAAGGCTGAAACTTAAAGAAATTGACGGAAGGGCACCACCAGGAGTGGAGCCTGCGGCTTAATTTGACTCAACACGGGAAAACTTACCAGGTCCAGACATAGTGAGGATTGACAGATTGAGAGCTCTTTCTTGATTCTATGGGTGGTGGTGCATGGCCGTTCTTAGTTGGTGGATTGATTTGTCTGGTTAATTCCGTTAACGAACGAGACCCCTGCCTGCTAAATAGCTTACCGAGTGAATTTTCACTGGGTGAAGCTTCTTAGAGGGACGTGCATTCTATTAGATGCAGGAAGATAGGGGCAATAACAGGTCTGTGATGCCCTTAGATGTTCTGGGCCGCACGCGCGCTACACTGATGCATTCAACGAGTTT--TTCCTTGGCCGAGAGGCCTGGGCAATCTTTTGAATGTGCATCGTGATAGGGATAGATTATTGCAATTATTAATCTTGAACGAGGAATTCCTAGTAAACGCAGATCATCAATCTGCATTGATTACGTCCCTGCCCTTTGTACACACCGCCCGTCGCACCTACCGATTGAATGGTCCGGTGAAGCCTCGGGATTGTGGCGAGTTTCCTTTATTGGGAGTTTGTCGCGAGAACTTGTCTAAACCTTATCATTTAGAGGAAGGTGAAATGTCTCAATCTGTATCAGAACGGACTCGAATTAAAAGTGACCGTTACGAATCTGGTGTAATTCCTTACGCTAAAATGGGTTACTGGGATGCTTCATACGCAGTAAAAACAACTGATGTTCTTGCATTATTCCGTATTACACCACAACCAGGTGTAGATCCAGTAGAAGCTGCTGCTGCTGTAGCAGGTGAATCTTCAACAGCAACTTGGACAGTTGTATGGACTGATTTATTAACAGCTTGTGACCGTTACCGTGCGAAAGCCTACCGTGTAGATCCAGTTCCAAATTCAACAGATTCATACTTTGCTTTCATTGCATATGAATGTGATTTATTTGAAGAAGGTTCTTTAGCAAACTTAACAGCATCTATTATTGGTAACGTATTCGGTTTCAAAGCCGTATCAGCTTTACGTTTAGAAGATATGCGTATTCCACACTCATATTTAAAAACATTCCAAGGTCCTGCTACAGGTATTATTGTAGAACGTGAACGTTTAAACAAATACGGTGTTCCTTTATTAGGTGCTACAGTAAAACCAAAATTAGGCTTATCAGGTAAAAACTATGGTCGTGTAGTTTATGAAGGTTTAAAAGGTGGTTTAGACTTCTTAAAAGATGATGAAAACATTAACTCACAACCATTTATGCGTTGGAGAGAACGTTTCTTAAACTGTATGGAAGGTATCAACCGTGCTTCAGCTGCTACAGGTGAAGTTAAAGGTTCTTACTTAAACGTAACAGGCGCTACAATGGAAGATGTTTACGAACGTGCTGAATATGCTAAAGAAGTAGGTTCTGTAATTATCATGATCGATTTAGTAATGGGTTATACTGCAATTCAAAGTATTGCTTATTGGTCTCGTAAAAATGATATGCTTTTACACTTACACCGTGCAGGTAACTCAACATATGCTCGTCAAAAAAACCACGGTATTAATTTCCGTGTAATCTGTAAATGGATGCGTATGTCTGGTGTAGATCATATTCACGCAGGTACAGTTGTAGGTAAATTAGAAGGTGATCCTTTAATGATTAAAGGTTTCTACGATACATTACGTTTAACAACATTAGAAGTTAACTTACCTTACGGTCTTTTCTTTGAAATGCCTTGGGCTAGTTTACGTCGTTGTATGCCAGTAGCTTCTGGTGGTATTCACTGTGGTCAAATGCACCAATTAGTTTATTACTTAGGTGATGATGTAATCTTACAATTCGGTGGTGGTACAATCGGTCACCCAGATGGTATCCAAGCAGGTGCTACAGCAAATCGTGTTGCATTAGAAGCAATGGTTTTAGCTCGTAACGAAGGTGCTGATTACTTCAATAACGAAGTTGGTCCACAAATTTTACGTAATGCTGCGAAAACATGTGGTCCTTTACAAACAGCTTTAGACTTATGGAAAGACATTAGTTTTAACTACACGTCTACAGATACAGCTGATTTCGCTGCAACACCTACAGCAAACGTATAA----GTTTAATTAATGTGTCTGGGAAATTATTAGGTGCTCACGTAGCACACGCAGGTTTAATGGTATTTTGGGCTGGTGCGATGATTCTATTCGAAGTATCTCACTTTGTTCCAGAAAAACCATTGTATGAGCAAGGTTTCATCTGTATGCAGCATTTAGCTACATTAGGATATGGAATTGGTCCTGGTGGTGAGATTACAACAACTGTACCATATTTTGCTGTTGGTGTTATTCATCTAATTTCATCAGCTGTATTAGGATTTGGTGGTATTTATCATTCATTATTAGGTCCTGATACATTAGAAGAATCATTCCCATTTTTTGGTTATGATTGGCGTGATAAAAATAAAATGACAACAATTTTAGGTATTCATTTATGTCTTTTAGGTTGCGGTGCTTTCTTATTAGTTATTAAAGCAATGTACCTAGGTGGCGTTTATGATACGTGGGCCCCTGGTGGTGGTGATGTTCGTTTTATTACAACGCCAACATTAAACCCGATTGTAATCTTTGGTTACGTATTCCGCTCACCATTTGGTGGTGATGGTTGGGTTGTATCTGTAAATAATATGGAAGATATCGTCGGTGGTCATATCTGGGTTGGTATCTTATGTATTACAGGTGGTATCTGGCATATCTTTACAAAACCTTTTGCTTGGGCACGTCGAGCTTTCGTATGGTCTGGAGAAGCATATCTTTCTTATAGTTTAGCTGCTATTTCAATTATGGGTTTTACAGCTTCATTATACTCTTGGTATAATAACACAGCATATCCAAGTGAATTATATGGTCCAACAGGTCCAGAAGCATCTCAATCTCAAGCATTTACATTTTTAGTTCGTGACCAACGTTTAGGTGCGAATGTTTCATCAGCCCAAGGTCCTACTGGTTTAGGTAAATATTTAATGCGTTCTCCAAGTGGCGAAATTATCTTTGGTGGTGAAACTATGCGTTTTTGGGATTTACGTGCACCATGGGTTGAACCATTACGTGGTCCAAATGGATTATATATCAATAAAATAAAAAATGATATTCAGCCATGGCAAGAACGACGTGCTGCCGAATATATGACTCATGCACCTTTAGGTTCTCTTAACTCTGTAGGTGGTGTAGCAACAGAAATTAACTCGG
	Nitzschia_dubiiformis                     TGCCAGTAGTCATACGCTCGTCTCAAAGATTAAGCCATGCATGTCTAAGTATAAAT--CTCTTACTTTGAAACTGCGAACGGCTCATTATATCAGTTATAGTTTATTTGATAGTCCCTTACTACTTGGATAACCGTAGTAATTCTAGAGCTAATACATGCGTCAATACCC-----TTC--TG--GGGTAGTATTTATTAGATTGAA-ACCAA-CCCCTTC-GGGGTGAT-GTGGTGATTCATAATAAGCTTGCGGATCGCATGGC-TCACGCCGGCGATGGATCATTCAAGTTTCTGCCCTATCAGCTTTGGATGGTAGGGTATTGGCCTACCATGGCTTTAACGGGTAACGGGAAATTAGGGTTTGATTCCGGAGAGGGAGCCTGAGAGACGGCTACCACATCCAAGGAAGGCAGCAGGCGCGTAAATTACCCAATCCTGACACAGGGAGGTAGTGACAATAAATAACAATGCCGGGCCTTTGTAGGTCTGGCAATTGGAATGAGAACAATTTAAACCCCTTATCGAGTATCAATTGGAGGGCAAGTCTGGTGCCAGCAGCCGCGGTAATTCCAGCTCCAATAGCGTATATTAAAGTTGTTGCAGTTAAAAAGCTCGTAGTTGGATTTGTGGCTGTCGCTAGCGGCCTATCACCTAGTGTTAGTG---CTTGCTGG-TGTCG-CCATCCTTGGGTGGAGCCTGTGTGGCATTAGGTTGTCGTGCAGGGGATGCCCATCGTTTACTGTGAGAAAATTAGAGTGTTCAAAGCAGGCTTATGCCGTTGAATATGTTAGCATGGAATAATAAGATAGGACCTTGGTACTATTTTGTTGGTTTGCGCACCGAGGTAATGATTAATAGGGACAGTTGGGGGTATTCGTATTCCATTGTCAGAGGTGAAATTCTTGGATTTCTGGAAGACGAACTACTGCGAAAGCATTTACCAAGGATGTTTTCATTAATCAAGAACGAAAGTTAGGGGATCGAAGATGATTAGATACCATCGTAGTCTTAACCATAAACTATGCCGACAAGGGATTGGTGGA-GTTTCGTTTTGTCTCCATCAGCACCTTATGAGAAATCACAAGTCTTTGGGTTCCGGGGGGAGTATGGTCGCAAGGCTGAAACTTAAAGAAATTGACGGAAGGGCACCACCAGGAGTGGAGCCTGCGGCTTAATTTGACTCAACACGGGAAAACTTACCAGGTCCAGACATAGTGAGGATTGACAGATTGAGAGCTCTTTCTTGATTCTATGGGTGGTGGTGCATGGCCGTTCTTAGTTGGTGGAGTGATTTGTCTGGTTAATTCCGTTAACGAACGAGACCCCTGCCTGCTAAATAGCTTGCCGAGTGAGTTTTCACTGGGTGAAGCTTCTTAGAGGGACGTGCATTCTATTAGATGCAGGAAGATAGGGGCAATAACAGGTCTGTGATGCCCTTAGATGTCCTGGGCCGCACGCGCGCTACACTGATGCATTCAACGAGTTT--TTCCTTGGCCGAGAGGCCTGGGTAATCTTTTGAACGTGCATCGTGATAGGGATAGATTATTGCAATTATTAATCTTGAACGAGGAATTCCTAGTAAACGCAGATCATCAATCTGCATTGATTACGTCCCTGCCCTTTGTACACACCGCCCGTCGCACCTACCGATTGAATGGTCCGGTGAAGCCTCGGGATTGTGGCGAGTTTCCTTTATTGGGAGTTTGTCGCGAGAACTTGTCTAAACCTTATCATTTAGAGGAAGGTGAA------------------------------------AGTGACCGTTACGAATCTGGTGTAATCCCTTACGCTAAAATGGGTTACTGGGATGCTTCATACTCAGTAAAAACTACTGATGTTCTTGCTTTATTCCGTATTACACCGCAACCAGGTGTAGATCCAGTCGAAGCTGCTGCTGCAGTAGCTGGTGAATCTTCTACAGCAACTTGGACAGTTGTATGGACTGATTTATTAACAGCTTGTGACCGTTACCGTGCTAAAGCTTACCGTGTAGATCCAGTTCCAAACACAACAGATCAATATTTTGCTTTCATCGCATATGAATGTGATTTATTTGAAGAAGGTTCATTATCTAACTTAACAGCTTCAATTATTGGTAACGTATTCGGTTTTAAAGCTGTAGCGGCATTACGCTTAGAAGATATGCGTATTCCTCATTCATACTTAAAAACATTCCAAGGTCCTGCAACAGGTATTATTGTAGAACGTGAGCGTTTAAACAAATACGGTACTCCATTATTAGGTGCAACTGTAAAACCAAAATTAGGTTTATCAGGTAAAAACTATGGTCGTGTAGTATACGAAGGTTTAAAAGGTGGCTTAGACTTCTTAAAAGATGATGAAAACATTAACTCTCAACCATTTATGCGTTGGAGAGAACGTTTCTTAAATTGTATGGAAGGTATTAACCGTGCTTCTGCTGCTACAGGTGAAGTTAAAGGTTCTTACTTAAACATTACAGCAGCAACTATGGAAGATGTATATGAACGTGCTGAGTATGCGAAAGAAGTAGGTTCTGTAATTGTAATGATTGATTTAGTTATGGGTTATACTGCTATTCAATCTATTGCTCTTTGGGCTCGTAAAAATGATATGCTTTTACATTTACACCGTGCAGGTAACTCTACTTACGCTCGTCAAAAAAATCATGGTATTAACTTCCGTGTAATTTGTAAATGGATGCGTATGTCTGGTGTCGATCATATCCATGCTGGTACAGTTGTAGGTAAATTAGAAGGTGATCCTTTAATGATTAAAGGTTTCTATGATACTTTACGTTTAACAACATTAGAAGTTAACTTACCTTACGGTATTTTCTTTGAAATGCCATGGGCTAGTTTACGTCGTTGTATGCCAGTTGCTTCTGGTGGTATTCACTGTGGTCAAATGCACCAATTAGTACATTATTTAGGTGATGATGTAGTATTACAATTTGGTGGTGGTACAATTGGTCACCCAGATGGTATCCAAGCTGGTGCTACGGCTAACCGTGTAGCTTTAGAAGCTATGGTTTTAGCTCGTAACGAAGGTGCTGATTATTTCAATAATCAAGTTGGTCCTGTAATTTTACGCAACGCTGCGAAAACATGTGGTCCTTTACAAACAGCATTAGATTTATGGAAAGATATTAGCTTTAACTACACATCTACAGATACAGCTGATTTCGCTGAAACGCCTACAGCA-------------------------------------------------------------------------------------------------------------------------------------------------------------------------------------------------------------------------------------------------------------------------------------------------------------------------------------------------------------------------------------------------------------------------------------------------------------------------------------------------------------------------------------------------------------------------------------------------------------------------------------------------------------------------------------------------------------------------------------------------------------------------------------------------------------------------------------------------------------------------------------------------------------------------------------------------------------------------------------------------------------------------------------------------------------------------------------------------------------------------------------------------------------------------------------
	Psammodictyon_constrictum                 TGCCAGTAGTCATACGCTCGTCTCAAAGATTAAGCCATGCATGTCTAAGTATAAAT--ATCTTACTTTGAAACTGCGAACGGCTCATTATATCAGTTATAGTTTATTTGATAGTCCCTTACTACTTGGATAACCGTAGTAATTCTAGAGCTAATACATGCGTCAATACCC-----TTC--TG--GGGTAGTATTTATTAGATTGAA-ACCAA-CCCCTTC-GGGGTGAT-GTGGTGATTCATAATAAGCTTGCGGATCGCATGCC-TCACGGCGGCGATGGATCATTCAAGTTTCTGCCCTATCAGCTTTGGATGGTAGGGTATTGGCCTACCATGGCTTTAACGGGTAACGGGAAATTAGGGTTTGATTCCGGAGAGGGAGCCTGAGAGACGGCTACCACATCCAAGGAAGGCAGCAGGCGCGTAAATTACCCAATCCTGACACAGGGAGGTAGTGACAATAAATAACAATGCCGGGCCTTTGTAGGTCTGGCAATTGGAATGAGAACAATTTAAACCTCTTATCGAGTATCAATTGGAGGGCAAGTCTGGTGCCAGCAGCCGCGGTAATTCCAGCTCCAATAGCGTATATTAAAGTTGTTGCAGTTAAAAAGCTCGTAGTTGGATTTGTGGCTGTCACGGGCGGCCTATCACTTAGTGTTAGTG---CTTGCCTG-TGTCG-CCATCCTTGGGTGGAGCCCGTGTGGCATTAGGTTGTCGTGCGGGGGATGCCCATCGTTTACTGTGAGAAAATTAGAGTGTTCAAAGCAGGCTTATGCCGTTGAATATGTTAGCATGGAATAATAAGATAGGACCTCGGTACTATTTTGTTGGTTTGCGCACCGAGGTAATGATTAATAGGGACAGTTGGGGGTATTCGTATTCCATTGTCAGAGGTGAAATTCTTGGATTTCTGGAAGACGAACTACTGCGAAAGCATTTACCAAGGATGTTTTCATTAATCAAGAACGAAAGTTAGGGGATCGAAGATGATTAGATACCATCGTAGTCTTAACCATAAACTATGCCGACAAGGGATTGGCGGA-GTTTCGTTTTGTCTCCGTCAGCACCTTATGAGAAATCATAAGTCTTTGGGTTCCGGGGGGAGTATGGTCGCAAGGCTGAAACTTAAAGAAATTGACGGAAGGGCACCACCAGGAGTGGAGCCTGCGGCTTAATTTGACTCAACACGGGAAAACTTACCAGGTCCAGACAAAGTGAGGATTGACAGATTGAGAGCTCTTTCTTGATTCTTTGGGTGGTGGTGCATGGCCGTTCTTAGTTGGTGGAGTGATTTGTCTGGTTAATTCCGTTAACGAACGAGACCCCTGCCTGCTAAATAGCCTAGCAAATGAGTTTTCATTCGCCGGGGCTTCTTAGAGGGACGTGCATTCTATTAGATGCAGGAAGATAGGGGCAATAACAGGTCTGTGATGCCCTTAGATGTCCTGGGCCGCACGCGCGCTACACTGATGCGTTCAACGAGTTC--TTCCTTGGCCGAGAGGCCTGGGCAATCTTTTGAACGCGCATCGTGATAGGGATTGACACTTGCAATTATTTGTCATGAACGAGGAATTCCTAGTAAACGCAGATCATCAATCTGCATTGATTACGTCCCTGCCCTTTGTACACACCGCCCGTCGCACCTACCGATTGAATGGTCCGGTGAAGCCTCGGGATTGTGGCGAGTTTCCTTTATTGGGAGTTTGTCGCGAGAACTTGTCTAAACCTTATCATTTAGAGGAAGGTGAA------------------------------------AGTGACCGTTACGAATCTGGTGTAATCCCTTACGCTAAAATGGGTTACTGGGATGCTTCATACTCAGTAAAAACTACTGATGTTCTTGCTTTATTCCGTATTACACCACAACCAGGTGTAGATCCAGTAGAAGCTGCAGCAGCAGTAGCTGGTGAATCTTCTACAGCAACTTGGACAGTTGTATGGACTGATTTATTAACAGCTTGTGACCGTTACCGTGCTAAAGCTTACCGTGTAGATCCAGTTCCAAATACAACTGATCAATACTTCGCTTTCATCGCATACGAATGTGATTTATTTGAAGAAGGTTCATTATCAAACTTAACAGCTTCTATTATTGGTAACGTATTCGGTTTCAAAGCTGTAGCAGCGTTACGTTTAGAAGATATGCGTATTCCTCACTCATACTTAAAAACATTCCAAGGTCCTGCAACAGGTATCATTGTAGAACGTGAGCGTTTAAACAAATACGGTGCTCCATTATTAGGTGCAACAGTAAAACCAAAATTAGGTTTATCTGGTAAAAACTATGGTCGTGTAGTATACGAAGGTTTAAAAGGTGGTTTAGACTTCTTAAAAGATGATGAAAACATTAACTCTCAACCATTCATGCGTTGGAGAGAACGTTTCTTAAACTGTATGGAAGGTATTAACCGTGCTTCTGCTGCTACAGGTGAAGTTAAAGGTTCTTACTTAAACGTTACAGCAGCAACTATGGAAGAAATCTATGAACGTGCTGAGTACGCGAAAGAAGTAGGTTCTGTTATCATTATGATCGATTTAGTTATGGGTTATACTGCTATCCAATCTATCGCTCTTTGGGCTCGTAAAAACGATATGCTTTTACACTTACACCGTGCTGGTAACTCTACTTACGCTCGTCAAAAAAACCACGGTATTAACTTCCGTGTAATCTGTAAATGGATGCGTATGTCTGGTGTAGATCATATCCACGCTGGTACAGTTGTAGGTAAATTAGAAGGTGATCCTTTAATGATTAAAGGTTTCTACGATGTTTTACGTTTAACTAACTTAGAAGTTAACTTACCTTACGGTATTTTCTTCGAAATGCCATGGGCTAGTTTACGTCGTTGTATGCCAGTTGCTTCTGGTGGTATTCACTGTGGTCAAATGCACCAATTAATCTACTACTTAGGTGATGATGTAGTATTACAATTCGGTGGTGGTACAATCGGTCACCCTGATGGTATCCAAGCTGGTGCTACAGCTAACCGTGTTGCTTTAGAAGCTATGGTTTTAGCTCGTAACGAAGGTGCTGATTACTTCAACAATCAAGTTGGTCCTGTAATCTTACGTAATGCTGCTAAAACATGTGGTCCATTACAAACAGCATTAGACTTATGGAAAGATATCAGCTTCAACTACACATCTACGGATACGGCTGATTTCGCTGAAACACCAACAGCG-------------------------------------------------------------------------------------------------------------------------------------------------------------------------------------------------------------------------------------------------------------------------------------------------------------------------------------------------------------------------------------------------------------------------------------------------------------------------------------------------------------------------------------------------------------------------------------------------------------------------------------------------------------------------------------------------------------------------------------------------------------------------------------------------------------------------------------------------------------------------------------------------------------------------------------------------------------------------------------------------------------------------------------------------------------------------------------------------------------------------------------------------------------------------------------
	Rhopalodia_gibba                          -GCCAGTAGTCATACGCTCGTCTCAAAGACTAAGCCATGCACGTCTAAGTATAAAT--CTTTTACTTTGAAACTGCGAATGGCTCATTATATCAGTTATAGTTTATTTGATATTCCCTTACTACTTGGATAACCGTAGTAATTCTAGAGCTAATACATGCGTCAACACC---T-ATTC-------GGTGGTATTTATTAGATGGAA-ACCAA-CCCCTTT-GGGGTGAT-GTGGTGATTCATAATAAGTTTGCGGATCGCACAGC---TTGCTGGCGACGGATCATTCAAGTTTCTGCCCTATCAGCTTTGGACGGTAAGGTATTGGCTTACCGTGGCTTTAACGGGTAACGGGGAATTAGGGTTCGATTCCGGAGAGGGAGCCTGAGAGACGGCTACCACATCCAAGGAAGGCAGCAGGCGCGTAAATTACCCAATCTTGAAACAAGGAGGTAGTGACAATAAATAACAATGCTGGGCCTTTCTAGGTCTGGCAATTGGAATGAGAACAATTTAAATCCCTTATTGAGGATCCATTGGAGGGCAAGTCTGGTGCCAGCAGCCGCGGTAATTCCAGCTCCAATAGCGTATATTAAAGTTGTTGCAGTTAAAAAGCTCGTAGTTGGATTTGTGTTCTGC-CGTGATGTC---CAAATT--GG--------TACGTTCGCGGGAGAGCATCCTTGGGTGGAACCTGCGTGGCATTAGGTTGTCGTGCAGGGGATGCTCATCGTTTACTGTGAAAAAATTAGAGTGTTCAAAGCAGGCTTAGGCTGTTGAATATATTAGCATGGAATAATGAGATAGGACCTTGGTACTATTTTGTTGGTTTGCGCACCGAGGTAATGATTAACAGGGACAGTTGGGGGTATTCGTATTCCATTGTCAGAGGTGAAATTCTTGGATTTCTGGAAGACGAACTACTGCGAAAGCATTTACCAAGGATGTTTTCATTAATCAAGAACGAAAGTTAGGGGATCGAAGATGATTAGATACCATCGTAGTCTTAACCATAAACTATGCCAACAAGGGATTGACGGG-GTTTCGTTACGTCTCCGTCAGCACCTTATGAGAAATCACAAGTTTTTGGGTTCCGGGGGGAGTATGGTCGCAAGGCTGAAACTTAAAGAAATTGACGGAAGGGCACCACCAGGAGTGGAGCCTGCGGCTTAATTTGACTCAACACGGGAAAACTTACCAGGTCCAGACATAGTGAGGATTGACAGATTGAGAGCTCTTTCTTGATTCTATGGGTGGTGGTGCATGGCCGTTCTTAGTTGGTGGAGTGATTTGTCTGGTTAATTCCGTTAACGAACGAGACCCCTGCCTGCTAAATAGTCCAACGAGTGA-TCTTTACTGGTTGGGGCTTCTTAGAGGGACGTGCATTCGACTAGTTGCAGGAAGATAGGGGCAATAACAGGTCTGTGATGCCCTTAGATGTTCTGGGCCGCACGCGCGCTACACTGATGCATTCAACGAGTTT----CCTTGACCGAGAGGTCTGGGCAATCTTTGGAATGTGCATCGTGATAGGGATAGATTATTGCAATTATTAATCTTGAACGAGGAATTCCTAGTAAACGCAGATCATCAATCTGCATTGATTACGTCCCTGCCCTTTGTACACACCGCCCGTCGCACCTA-----------------------------------------------------------------------------------------------------------------------------------------AAAGTGACCGTTACGAATCTGGTGTAATCCCTTACGCTAAAATGGGTTACTGGGATGCTTCATATGCAGTAAAAAATACTGACGTTCTTGCTTTATTCCGTATTACACCACAACCAGGTGTAGATCCAGTAGAAGCTGCAGCAGCTGTAGCTGGTGAATCTTCAACTGCTACATGGACAGTAGTATGGACTGATTTATTAACAGCTTGTGACCGTTACCGTGCTAAAGCTTACCGTGTAGATCCAGTTCCAAACACAACTGATCAATACTTTGCATTTATTGCTTATGAATGTGATTTATTTGAAGAAGGTTCTTTAGCTAACTTAACAGCTTCTATCATTGGTAACGTATTCGGTTTCAAAGCCGTATCTGCTTTACGTTTAGAAGATATGCGTATTCCTCACTCTTACTTAAAAACATTCCAAGGTCCAGCGACAGGTGTTATTGTAGAACGTGAGCGTTTAAACAAATACGGTACTCCATTATTAGGTGCAACTGTAAAACCAAAACTAGGTTTATCAGGTAAAAACTATGGTCGTGTAGTTTATGAAGGTTTAAAAGGTGGTTTAGACTTCTTAAAAGATGATGAAAACATTAACTCACAACCATTTATGCGTTGGAGAGAGCGTTTCTTAAACTGTATGGAAGGTATTAACCGTGCATGTTCAGCAACAGGTGAAGTAAAAGGTTCTTACTTAAACGTTACTGCTGGTACAATGGAAGAAGTTTACAAACGTGCTGAATATGCTAAGTCTGTAGGTTCTATCATTATTATGATCGATTTAGTTATGGGCTATACAGCAATTCAATCAATTGCACTTTGGTCTCGTGACAACGATATGCTTTTACATTTACACCGTGCAGGTAACTCTACATATGCACGTCAAAAAAATCATGGTATTAACTTCCGTGTAATTTGTAAATGGATGCGTATGTCAGGTGTAGATCATATTCACGCTGGTACTGTTGTAGGTAAATTAGAAGGTGATCCTTTAATGATTAAAGGTTTCTACGATACTTTATTATTAACAAAATTAGATGTTAATTTACCATATGGTATCTTCTTCGAAATGACATGGGCAAGTTTACGTAAATGTATGCCTGTAGCATCAGGTGGTATTCACTGTGGTCAAATGCACCAATTAGTTCATTACTTAGGTGATGATGTAGTATTACAATTTGGTGGTGGTACAATTGGTCACCCTGATGGTATTCAAGCAGGTGCTACAGCTAACCGTGTTGCATTAGAAGCAATGGTATTAGCTCGTAACGAAGGTGCTGATTACTTCAATAACCAAGTAGGTCCTCAAATTTTACGTGAGGCAGCAAAAACATGTGGTCCTTTACAAACAGCGTTAGATTTATGGAAAGA-----------------------------------------------------------------------------------------------------------------------------------------GGGCTGGTGCAATGATTTTATTTGAAGTATCACATTTTGTTCCAGAAAAACCGTTATATGAGCAAGGTTTCATTTGTATGCAACACTTAGCATCATTAGGTTATGGTATTGGACCAGGTGGTGAAATTACTTCAACAGTACCTTATTTTGCTGTAGGTGTAATTCATTTAATCTCATCTGCTGTATTAGGTTTTGGTGGAATTTATCACTCTTTACTAGGCCCTGATACATTAGAAGAATCATTCCCATTCTTTGGTTATGACTGGCGTGATAAAAACAAAATGACAACAATTTTAGGAATTCACTTAATTTTATTAGGTGCTGGTTCTTTATTATTTGTAGCTAAAGCAATGTACCTTGGTGGTGTTTATGATACATGGGCTCCAGGTGGTGGAGATGTTCGTTTAATTACAACTCCTACTTTAAACCCAATTGTAATCTTTGGCTATGTATTCCGTTCACCATTTGGTGGCGATGGCTGGATTGTATCAGTAAATAATATGGAAGATGTAGTTGGTGGCCATGTATGGATTGGTGTATTATGCATCATTGGTGGTTTCTGGCATATCTTTACAAAACCATTTGCTTGGGCACGTCGTGCATTTGTTTGGTCAGGTGAAGCATACTTATCGTATAGTTTAGCAGCTATTTCACTTATGGGTTTAACAGCTTCATTATATTCATGGTATAATAACACAGCTTACCCTAGTGAACTATATGGTCCAACTGGTCCAGAAGCATCTCAAGCACAAGCATTTACATTCTTAGTTCGAGATCAACGTTTAGGTGCAAATGTTTCATCTGCACAAGGTCCAACTGGTTTAGGTAAATACTTAATGCGTTCACCGAGTGGTGAAATCATCTTTGGTGGTGAGACAATGCGTTTCTGGGATTTACGTGCTCCATGGGTTGAACCATTACGTGGTCCAAATGGTTTAGATATCAATAAAATTAAAAATGATATTCAGCCTTGGCAAGAACGTCGTGCTGCAGAATATATGACACATGCTCCTTTAGGTTCACTTAACTCTGTAGGTGGTGTTGCTACAGAAATTAACTCAG
	Rhopalodia_sp.                            ---CAGTAGTCATACGCTCGTCTCGAAGACTAAGCCATGCACGTCTAAGTATAAAT--TCTTTACTTTGAAACTGCGAATGGCTCATTATATCAGTTATAGTTTATTTGATAGTCCCTTACTACTTGGATAACCGTAGTAATTCTAGAGCTAATACATGCATCAACAC----C--TACTC-G----GTGGTATTTATTAGATGGAA-ACCAA-CCCCTTC-GGGGTGAT-GTGGTGATTCATAATAAGTTTGCGGATCGCATGGC---TTGCCGGCGACGGATCATTCAAGTTTCTGCCCTATCAGCTTTGGACGGTAAGGTATTGGCTTACCGTGGCTTTAACGGGTAACGGGGAATTAGGGTTCGATTCCGGAGAGGGAGCCTGAGAGACGGCTACCACATCCAAGGAAGGCAGCAGGCGCGTAAATTACCCAATCTTGAAACAAGGAGGTAGTGACAATAAATAACAATGCCGGGCCTTTCTAGGTCTGGCAATTGGAATGAGAACAATTTAAATCCCTTATCGAGGATCAATTGGAGGGCAAGTCTGGTGCCAGCAGCCGCGGTAATTCCAGCTCCAATAGCGTATATTAAAGTTGTTGCAGTTAAAAAGCTCGTAGTTGGATTTGTGCTCTCC-CGCGATGTC---CA--TATTGG--------TACGTTTGCGGGAGAGCATCCTTGGGTGGAACCTGTGTGGCATTAGGTTGTCGTGCAGGGGATGCTCATCGTTTACTGTGAAAAAATTAGAGTGTTCAAAGCAGGCTTAGGCCGTTGAATATATTAGCATGGGATAATGAGATAGGACCTTGGTACTATTTTGTTGGTTTGCGCACTGAGGTAATGATTAACAGGGACAGTTGGGGGTATTCGTATTCCATTGTCAGAGGTGAAATTCTTGGATTTTTGGAAGACGAACTACTGCGAAAGCATTTACCAAGGATGTTTTCATTAATCAAGAACGAAAGTTAGGGGATCGAAGATGATTAGATACCATCGTAGTCTTAACCATAAACTATGCCAACAAGGGATTGGCGGG-GTCTCGTTACGTCTCCGTCAGCACCTTATGAGAAATCACAAGTTTTTGGGTTCCGGGGGGAGTATGGTCGCAAGGCTGAAACTTAAAGAAATTGACGGAAGGGCACCACCAGGAGTGGAGCCTGCGGCTTAATTTGACTCAACACGGGAAAACTTACCAGGTCCAGACATAGTGAGGATTGACAGATTGAGAGCTCTTTCTTGATTCTATGGGTGGTGGTGCATGGCCGTTCTTAGTTGGTGGAGTGATTTGTCTGGTTAATTCCGTTAACGAACGAGACCCCTGCCTGCTAAATAGTCTGACGAGTGA-TCTTCACTGGTTGGGACTTCTTAGAGGGACGTGCATTCGACTAGTTGCAGGAAGATAGGGGCAATAACAGGTCTGTGATGCCCTTAGATGTTCTGGGCCGCACGCGCGCTACACTGATGCATTCAACGAGTTT----CCTTGACCGAGAGGTCTGGGCAATCTTTTGAACGTGCATCGTGATAGGGATAGATTATTGCAATTATTAATCTTGAACGAGGAATTCCTAGTAAACGCAGATCATCAATCTGCATTGATTACGTCCCTGCCCTTTGTACACACCGCCCGTCGCACCTA----------------------------------------------------------------------------------------------------------------------------------------AAAAGTGACCGTTACGAATCTGGTGTAATCCCTTACGCTAAAATGGGTTACTGGGATGCTTCATATGCAGTAAAAAATACTGACGTTCTTGCTTTATTCCGTATTACACCACAACCAGGTGTAGATCCAGTGGAAGCTGCTGCAGCGGTAGCTGGTGAGTCTTCAACTGCTACATGGACAGTTGTATGGACTGATTTATTAACAGCTTGTGACCGTTACCGTGCTAAAGCTTACCGTGTAGACCCAGTTCCAAACACAACTGATCAATACTTTGCATTTATCGCTTACGAATGTGATTTATTTGAAGAAGGTTCTTTAGCTAACTTAACAGCGTCTATCATTGGTAACGTATTCGGTTTCAAAGCCGTATCTGCTTTACGTTTAGAAGATATGCGTATTCCTCACTCTTACTTAAAAACATTCCAAGGTCCAGCGACAGGTGTTATTGTAGAGCGTGAGCGTTTAAATAAATATGGTACTCCATTATTAGGTGCAACAGTAAAACCGAAATTAGGTTTATCAGGTAAAAACTACGGTCGTGTAGTATACGAAGGGTTAAAAGGTGGTTTAGACTTCTTAAAAGATGATGAAAACATTAACTCACAACCATTTATGCGTTGGAGAGAACGTTTCTTATACTGTATGGAAGGTATTAACCGTGCATCTTCAGCAACTGGTGAAACAAAGGGTTCTTACTTAAACATTACTGCTGGTACGATGGAAGACGTTTACAAACGTGCTGAATATGCTAAGGCAGTAGGGTCTGTAATTGTTATGATCGATTTAGTTATGGGTTACACAGCAATTCAATCAATTGCACTTTGGGCTCGTGACAACGATCTACTTTTACACTTACACCGTGCCGGAAACTCTACATATGCACGTCAAAAAAATCACGGTATTAACTTCCGTGTAATTTGTAAATGGATGCGTATGTCAGGTGTAGATCATATTCACGCTGGTACCGTTGTAGGTAAATTAGAAGGTGATCCTTTAATGATTAAGGGTTTCTACGATACTTTATTATTAACAAAATTAGATGTTAACTTACCATATGGTATCTTCTTTGAAATGACATGGGCAAGTTTACGTAAATGTATGCCTGTAGCATCAGGTGGTATTCACTGTGGTCAAATGCACCAATTAGTTCATTACTTAGGTGATGATGTAGTATTACAATTCGGTGGTGGTACAATTGGTCACCCTGATGGTATTCAAGCAGGTGCTACAGCTAACCGTGTTGCATTAGAAGCTATGGTATTAGCTCGGAACGAAGGTGCTGACTACTTCAATAACCAAGTAGGTCCTCAAATTTTACGTGAGGCAGCTAAAACATGTGGTCCTTTACAAACAGCTTTAGATTTATGGAAAGATATCAGCTTCAACTATACATCTACAGATACA-----------------------------------------------------------------------------------------------------------------------------------------------CGTTCCAGAAAAACCTTTATATGAACAAGGTTTTATCTGTATGCAACATTTAGCATCATTAGGTTATGGTATTGGACCAGGTGGTGAAATTACTTCAACAGTACCATACTTTGCTGTTGGTGTAATTCATTTAATTTCATCTGCTGTATTAGGTTTTGGTGGAATTTATCACTCTTTATTAGGTCCAGACACATTAGAAGAATCATTCCCATTCTTTGGTTATGACTGGCGTGATAAAAACAAAATGACAACGATTCTAGGAATTCACTTAATTTTATTAGGTGCTGGTTCTTTATTATTTGTTGCTAAAGCAATGTATCTTGGTGGTGTTTATGATACATGGGCTCCAGGTGGGGGAGATGTTCGTTTAATTACAACTCCTACTTTAAACCCAATTGTAATTTTTGGTTACGTATTCCGTTCACCATTTGGTGGCGACGGTTGGATTGTATCAGTAAATAACATGGAAGATATTGTTGGTGGTCATGTCTGGATTGGTGTGTTATGCATAATCGGTGGTTTATGGCATATTTTTACAAAACCATTTGCTTGGGCAAGACGTGCATTTGTTTGGTCAGGTGAAGCATATTTATCATATAGTTTAGCAGCAATCTCAATGATGGGATTAACAGCTTCTTTATATTCATGGTATAATAACACAGCTTATCCTAGTGAATTATATGGTCCAACGGGTCCAGAAGCCTCACAAGCGCAAGCGTTTACATTCTTAGTTCGAGATCAACGTTTAGGTGCAAATGTTTCATCTGCACAAGGTCCAACTGGTTTAGGAAAATACTTAATGCGTTCACCAAGTGGTGAGATCATTTTTGGTGGTGAAACAATGCGTTTTTGGGATTTACGTGCACCATGGGTTGAACCATTACGTGGGCCAAACGGTTTAGATATTAATAAAATTAAAAATGATATTCAACCTTGGCAAGAACGTCGGGCTGCAGAATACATGACACATGCTCCATTAGGTTCACTTAACTCAGTAGG--------------------------
	Rossia_sp.                                -----------------------------------------------------------TTTTACTTTGAAACTGCGAACGGCTCATTATATCAGTTATAGTTTATTTGATAGTCCCTTACTACTTGGATAACCGTAGTAATTCTAGAGCTAATACATGCGTCAATACCC-----C-AGT----GGGTAGTATTTATTAGATGGAA-ACCAA-CCCCTTC-GGGGTGCT-GTGGCGATTCATAATAAGCGTGCAGATCGCATGGC--TTTGCCGGCGATGGATCATTCAAGTTTCTGCCCTATCAGCTTTGGAAGGTAGGGTCTTGGCCTACCTTGGCTTTAACGGGTAACGGGAAATTAGGGTTTGATTCCGGAGAGGGAGCCTGAGAGACGGCTACCACATCCAAGGAAGGCAGCAGGCGCGTAAATTACCCAATCCTGACACAGGGAGGTAGTGACAATAAATAACAATGCCGGGCCTTTGTAGGTCTGGCAATTGGAATGAGAACAATTTAAACCCCTTATCGAGGATCAATTGGAGGGCAAGTCTGGTGCCAGCAGCCGCGGTAATTCCAGCTCCAATAGCGTATATTAAAGTTGTTGCAGTTAAAAAGCTCGTAGTTGGATTTGTGGCAGGTGTGGTTGGTCCAA-A-TTGTT-TTGGTA---CCTTACGAACACTG-CCATCTTTGGTCGGAACCGGTGTGGCATTAGGTTGTCGTGCCGGGGAGGTCCATCGTTTACTGTGAAAAAATTAGAGTGTTCAAAGCAGGCTTATGCCGTTGAATAGATTAGCATGGAATAATGAGATAGGACCTTGGTACTATTTTGTTGGTTTGTGCACCGAGGTAATGATTAATAGGGACAGTTGGGGGTATTCGTATTCCATTGTCAGAGGTGAAATTCTTGGATTTTTGGAAGACGAACTACTGCGAAAGCATTTACCAAGGATGTTTTCATTAATCAAGAACGAAAGTTAGGGGATCGAAGATGATTAGATACCATCGTAGTCTTAACCATAAACTATGCCAGTTAGGGATTGGCAGG-GCCTCGTTACGTCTCTGTCAGCACCTTATGAGAAATCATTAACTTTTGGGTTCCGGGGGGAGTATGGTCGCAAGGCTGAAACTTAAAGAAATTGACGGAAGGGCACCACCAGGAGTGGAGCCTGCGGCTTAATTTGACTCAACACGGGAAAACTTACCAGGTCCAGACATAGTGAGGATTGACAGATTGAGAGCTCTTTCTTGATTCTATGGGTGGTGGTGCATGGCCGTTCTTAGTTGGTGGAGTGATTTGTCTGGTTAATTCCGTTAACGAACGAGACCCCTGCCTGCTAAATAGTGGCGCGAGTGA-TTTTCACTGGCGTGAACTTCTTAGAGGGACGTGCATTCTATTAGATGCAGGAAGATAGGGGCAATAACAGGTCTGTGATGCCCTTAGATGTTCTGGGCCGCACGCGCGCTACACTGATGCATTCAACGAGTGT--TTCCTTGGCCGAGAGGCCTGGGCAATCTTTTGAACGTGCATCGTGATAGGGATAGATTATTGCAATTATTAATCTTGAACGAGGAATTCCTAGTAAACGCAGTTCATCAAACTGCATTGATTACGTCCCTGCCCTTTGTACACACCGCCCGTCGCACCTACCGATTGAATGGTCCGGTGAAGCCTCGGGATTGTGACA-GGTGCCTTTATTGGTGTC-AGTCGCGAGAACTTGTCTAAACCTTATCATTTAGAGGAAGGTGAA--------------------------------------------------------------CCCTTACGCTAAAATGGGTTACTGGGATGCTTCATACGCAGTAAAAGCAACTGATGTTCTTGCATTATTCCGTGTTACACCACAACCAGGTGTAGATCCAGTAGAAGCAGCAGCTGCAGTAGCTGGTGAGTCTTCTACAGCTACATGGACAGTTGTATGGACTGATTTATTAACAGCTTGTGATCGTTACCGTGCTAAAGCTTACCGTGTAGATCCAGTTCCAAACACAACAGATCAATACTTTGCATTTATCGCATATGAATGTGATTTATTTGAAGAAGGTTCTTTAGCTAACTTAACAGCGTCTATCATTGGTAACGTATTCGGTTTCAAAGCCGTATCTGCGTTACGTTTAGAAGATATGCGTATTCCTCACTCTTACTTAAAAACATTCCAAGGTCCTGCGACAGGAATTATTGTAGAACGTGAGCGTTTAAACAAATACGG???TCCATTATTAGGTGCTACAGTAAAACCAAAATTAGGTTTATCTGGTAAAAACTACGGTCGTGTAGTATTTGAAGGTTTAAAAGGTGGTTTAGACTTCTTAAAAGATGATGAGAACATTAACTCTCAACCATTTATGCGTTGGAGAGAGCGTTTCTTATACTGTATGGAAGGTATTAACCGTGCCGCTTCAGCTACAGGTGAAGTTAAAGGTTCTTACTTAAACATTACTGCTGGTACAATGGAAGAAGTATATGCACGTGCAGAATACGCTAAAGCAGTAGGTTCAATCGTTGTTATGATCGATTTAGTTATGGGTTATACAGCAATTCAAAGTGCTGCTATTTGGGCTCGTGATAACGACATGTTATTACACTTACACCGTGCAGGTAACTCTACTTACGCTCGTCAAAAAAATCATGGTATTAACTTCCGTGTTATTTGTAAATGGATGCGTATGTCTGGTGTAGATCATATCCACGCTGGTACAGTTGTTGGTAAATTAGAAGGTGATCCTTTAATGATTAAAGGTTTCTACGATACTTTACGCAAAACACACTTAGATGTTAACTTACCATATGGTATTTTCTTCGAAATGACATGGGCTAGTTTACGTAAATGTATGCCTGTTGCATCTGGTGGTATTCACTGTGGTCAAATGCACCAATTAGTTCACTATTTAGGTGATGATGTAGTATTACAATTTGGTGGTGGTACAATTGGTCACCCGGATGGTATTCAAGCAGGTGCTACAGCTAACCGTGTTGCTTTAGAAGCAATGGTATTAGCTCGTAACGAAGGTCTTGACTACTTCAACAATCAAGTTGGTCCACAAATTTTACGTGATGCTGCTAGAACATGTGGTCCTTTACAAACAGCTTTAGATTTATGGAAAGATA---------------------------------------------------------------------------------------------------------------------------------------------------------------------------------------------------------------------------------------------------------------------------------------------------------------------------------------------------------------------------------------------------------------------------------------------------------------------------------------------------------------------------------------------------------------------------------------------------------------------------------------------------------------------------------------------------------------------------------------------------------------------------------------------------------------------------------------------------------------------------------------------------------------------------------------------------------------------------------------------------------------------------------------------------------------------------------------------------------------------------------------------------------------------------------------------------------------------------------------------
	Stauroneis_acuta                          TGCCAGTAGTCATACGCTCGTCTCAAAGATTAAGCCATGCATGTCTAAGTATAAAT--CTTGTACTTTGAAACTGCGAACGGCTCATTATATCAGTTATAGTTTATTTGATAGTCCCTTACTACTCGGATAACCGTAGTAATTCTAGAGCTAATACGTGCGTTAATACTC-----TTCG-----GGGTAGTATTTATTAGATGGAA-ACCAA-CTGCTTCGGCA-TGAT-GTGGTGATTCATAATAAGCTAGCGGATCGCATGGC--TTTGCCGGCGATGGATCATTCAAGTTTCTGCCCTATCAGCTTTG-ACGGTACTGTATTGGAGTACCGTGGCGGTAACGGGTAACGGAAAATTAGGGTTTGACACCGGAGAGGGAGCCTGAGAGACGGCTACCACATCCAAGGAAGGCAGCAGGCGCGTAAATTACCCAATCTTGACACAAGGAGGTAGTGACAATAAATAACAATGCCGGGCCTTTGTAGGTCTGGCAATTGGAATGAGAACAAATCAAATCCCTTATCGAGGATCAATTGGAGGGCAAGTCTGGTGCCAGCAGCCGCGGTAATTCCAGCTCCAATAGCGTATATTAAAGTTGTTGCAGTTAAAAAGCTCGTAGTTGGATTTGTGGTATG--TGCCATGGCGTCCA-TTTGCGTGG---TTCTGCTGTGGC--CATGCCATCCTTGGGCGGATCCTGTGTGGCATTAGGTTGTCGTGCAGGAGATGCCCATCGTTTACTGTGAAAAAATTAGAGTGTTCAAAGCAGGCTTATGCCGTTGAATATATTAGCATGGAATAATGAGATAGGTCTTTGGTCCTATTTTGTTGGTTTGCGGGCCGGAGAAATGATTAACAGGGACAGTTGGGGGTATTCGTATTTCATTGTCAGAGGTGAAATTCTTGGATTTCTGGAAGACGAACTACTGCGAAAGCATTTACCAAGGATGTTTTCATTAATCAAGAACGAAAGTTAGGGGATCGAAGATGATTAGATACCATCGTAGTCTTAACCATAAACTATGCCGACAAGGGATTGGCGGG-GTTTCGTTATGTCTCCGTCAGCACCTTATGAGAAATCACAAGTTTTTGGGTTCCGGGGGGAGTATGGTCGCAAGGCTGAAACTTAAAGAAATTGACGGAAGGGCACCACCAGGAGTGGAGCCTGCGGCTTAATTTGACTCAACACGGGAAAACTTACCAGGTCCAGACATAGTGAGGATTGACAGATTGAGAGCTCTTTCTTGATTCTATGGGTGGTGGTGCATGGCCGTTCTTAGTTGGTGGAGTGATTTGTCTGGTTAATTCCGTTAACGAACGAGACCCCTGCCTGCTAAATAGTTTCATGAGTGA-TTCACACCCATGTAAACTTCTTAGAGGGACGTGCATTCTATTAGATGCAGGAAGATAGGGGCAATAACAGGTCTGTGATGCCCTTAGATGTTCTGGGCCGCACGCGCGCTACACTGATGCATTCAACGAGTTT--CACCTTGGCCGAGAGGCCTGGGCAATCTTTTGAAAGTGCATCGTGATAGGGATAGATTATTGCAATTATTAATCTTGAACGAGGAATTCCTAGTAAACGCAGATCATCAATCTGCATTGATTACGTCCCTGCCCTTTGTACACACCGCCCGTCGCACCTACCGATTGAATGGTCCGGTGAAGCCTCGGGATTGTGACTG-GTGCCTTTACTGGTAC-TGGTTGCGAGAACTTGTCTAAACCTTATCATTTAGAGGAAGGTGAAATGTCTCAATCTGTAACAGAACGGACTCGAATCAAAAGTGACCGTTACGAATCTGGTGTAATTCCTTACGCTAAAATGGGTTACTGGGATGCTGCATATGCAGTAAAAACTACTGATGTTCTTGCATTATTCCGTATTACACCACAACCAGGTGTAGATCCAGTAGAAGCTGCTGCTGCCGTAGCTGGTGAATCTTCTACAGCAACATGGACAGTTGTATGGACTGATTTATTAACAGCTTGTGACCGTTACCGTGCTAAAGCTTACCGTGTAGATCCAGTTCCAAATACAACAGATCAATTCTTTGCTTTCATCGCATACGAATGTGATTTATTCGAAGAAGGTTCATTAGCTAACTTAACAGCGTCTATCATCGGTAACGTATTTGGTTTCAAAGCCGTATCTGCTTTACGTTTAGAAGATATGCGTATTCCTCACTCTTACTTAAAAACATTCCAAGGTCCAGCGACAGGTATCATTGTAGAGCGTGAGCGTTTAAACAAATACGGTACACCATTATTAGGTGCAACAGTAAAACCTAAATTAGGTTTATCTGGTAAAAACTATGGTCGTGTAGTATATGAAGGTTTAAAAGGTGGTTTAGACTTTTTAAAAGATGACGAAAACATTAACTCTCAACCATTTATGCGTTGGAGAGAACGTTTCTTATACTGTATGGAAGGTATTAATCGTGCTTCTGCAGCTACAGGTGAAGTTAAAGGTTCATACTTAAACATTACTGCAGGTACTATGGAAGAAGTTTACAAACGTGCTGAATATGCTAAAGCAGTAGGTTCTGTAATTGTAATGATCGACTTAGTAATGGGTTACACAGCAATTCAAAGTTCTGCTATCTGGGCTCGTGACAACGATATGCTTTTACATTTACACCGTGCGGGTAACTCTACATATGCTCGTCAAAAAAATCATGGTATTAATTTCCGTGTTATTTGTAAATGGATGCGTATGGCTGGTGTAGATCATATTCACGCTGGTACAGTTGTAGGTAAATTAGAAGGTGATCCTTTAATGATTAAAGGTTTCTACGATACTTTAACAAAAACAAACTTAGAAGTTAACTTACCATACGGTATTTTCTTCGAAATGACATGGGCTAGTTTACGTAAATGTATGCCTGTAGCATCTGGTGGTATTCACTGTGGTCAAATGCACCAATTAGTTCATTACTTAGGTGATGATGTAGTATTACAATTCGGTGGTGGTACAATCGGTCACCCTGATGGTATTCAAGCAGGTGCTACAGCTAACCGTGTTGCTTTAGAAGCAATGGTATTAGCTCGTAACGAAGGTGCTGATTACTTTAATAATCAAGTTGGTCCTCAAATTTTACGCGATGCTGCTAAAACATGTGGTCCTTTACAAACAGCTTTAGATTTATGGAAAGATATTAGTTTCAACTATACATCTACAGATACAGCTGACTTCGCTACAACACCTACAAGAAACATCTAA-------------ATGTTTCAGGTAAATTATTAGGTGCTCACGTAGCACACGCTGGCTTTATGGTATTTTGGGCTGGTGCAATGATTTTATTCGAGGTATCGCATTTTGTTCCAGAGAAACCTTTATATGAACAAGGTTTCATTTGTATGCAACATTTAGCAACTTTAGGTTATGGTATTGGTCCAGGTGGTGAAATTACTACAACTGTACCATATTTTGCTGTTGGTGTAATTCATTTAATTTCATCAGCTGTGTTAGGTTTTGGTGGTATTTATCACTCATTACTTGGTCCAGATACATTAGAAGAATCATTCCCATTCTTTGGTTATGACTGGCGTGATAAGAATAAAATGACAACAATTTTAGGTATTCACTTATGCCTTTTAGGTGGTGGTGCTTTATTATTAGTTGCAAAAGCAATGTATATTGGTGGTGTATATGATACTTGGGCACCTGGTGGTGGAGATGTTCGTTTAATTACGACACCTACTTTAAATCCAATTGTAATCTTTGGTTACGTATTCCGTTCACCATTTGGTGGAGACGGCTGGGTTGTATCAGTTAATAACATGGAAGATCTTATTGGTGGTCATGTATGGGTTGGTGTTTTATGTATTCTTGGCGGTATCTGGCATATCTTCACTAAGCCATTTGCTTGGGCACGTCGTGCATTTGTATGGTCAGGCGAAGCTTATTTATCATATAGTTTAGCAGCTATTTCGTTAATGGGTTTAACAGCTTCATTATACGCTTGGTATAATAATACAGCTTATCCAAGTGAATTATATGGTCCAACAGGTCCAGAAGCTTCACAAGCACAAACATTTACATTCTTAGTTCGAGATCAACGTTTAGGTGCTAATGTTTCATCAGCACAAGGTCCTACTGGTTTAGGTAAATACTTAATGCGTTCACCAAGTGGTGAAATCATTTTTGGTGGTGAAACAATGCGTTTCTGGGATTTACGTGCACCGTGGGTTGAACCATTACGTGGTCCAAACGGTTTAGATATCAATAAAATTAAAAATGATATTCAGCCTTGGCAAGAACGTCGTGCTGCAGAATATATGACACACGCTCCATTAGGTTCACTTAACTCAGTAGGTGGTGTAGCAACAGAAATTAACTCAG
	Stenopterobia_curvula                     ---CAGTAGTCATACGCTCGTCTCAAAGACTAAGCCATGCACGTCTAASTATAAAT--ATATTACTTTGAAACTGCGAATGGCTCATTATATCAGTTATAGTTTATTTGATAGTCCCTTACTACTTGGATAACCGTAGTAATTCTAGAGCTAATACATGCGTCAAAACCC---A-TCT---A--GGGTTGTATTTATTAGATTGAA-ACCAA-CCCCTTC-GGGGTGAT-GTGGTGATTCATAATAAGGTTGCGAATCGCAGG---TTCTGCCGGCGATGGATCATTCAAGTTTCTGCCCTATCAGCTTTGGACGGTAAGGTATTGGCTTACCGTGGCTTTAACGGGTAACGGGGAATTAGGGTTCGATTCCGGAGAGGGAGCCTGAGAGATGGCTACCACATCCAAGGAAGGCAGCAGGCGCGTAAATTACCCAATCTTGAAACAAGGAGGTAGTGACAATAAATAACGATGCTGGGCCTCTCGAGGTCTGGCAATTGGAATGAGAACAATTTAAATCTCTTATCGAGTATCAATTGGAGGGCAAGTCTGGTGCCAGCAGCCGCGGTAATTCCAGCTCCAATAGCGTATATTAAAGTTGTTGCAGTTAAAAAGCTCGTAGTTGGACTTGTGCTCGTCTCTGGCTGT--CCAAATTT-TTG--GT-ACGTGTTGGAG-CGT---GCATCTTTGGGTGGAACCTCTGTGGCATTAGGTTGTCGTAGAGGGGAGGCTCATCGTTTACTGTGAAAAAATTAGAGTGTTCAAAGCAAGCTTAGGCTGTTGAATATATTAGCATGGAATAATAAGATAGGACCTAGGTACTATTTTGTTGGTTTGCGCACCTGGGTAATGATTAACAGGGACAGTTGGGGGTATTCGTATTCCAATGTCAGAGGTGAAATTCTTGGATTTTTGGAAGACGAACGACTGCGAAAGCATTTACCAAGGATGTTTTCATTAATCAAGAACGAAAGTTAGGGGATCGAAGATGATTAGATACCATCGTAGTCTTAACCATAAACTATGCCAACAAGGGATTGGCGGGGTCTTCGTTACGTCTCCGTCAGCACCTTATGAGAAATCACAAGTTTTTGGGTTCCGGGGGGAGTATGGTCGCAAGGCTGAAACTTAAAGAAATTGACGGAAGGGCACCACCAGGAGTGGAGCCTGCGGCTTAATTTGACTCAACACGGGGAAACTTACCAGGTCCAGACATAGTGAGGATTGACAGATTGAGAGCTCTTTCTTGATTCTATGGGTGGTGGTGCATGGCCGTTCTTAGTTGGTGGATTGATTTGTCTGGTTAATTCCGTTAACGAACGAGACCCCTGCCTGCTAAATAGTCTGGCGAGTGA-TTTTCACTGGCCCTGGCTTCTTAGAGGGACGTGCATTCGACTAGTTGCAGGAAGATAGGGGCAATAACAGGTCCGTGATGCCCTTAGATGTTCTGGGCCGCACGCGCGCTACACTGATGTATTCAACGAGTTT---TCCTTGGCCGAGAGGCCTGGGTAATCTTTGAAACGTGCATCGTGATAGGGATAGATTATTGCAATTATTAATCTTGAACGAGGAATTCCTAGTAAACGCAGATCATCAATCTGCATTGATTACGTCCCTGCCCTTTGTACACACCGCCCGTCGCACCTACCGATTGGATGGTCCGGTGAAGCCTCGGGATTGTGGCT-GTAGCCTTTACTGGTTGC-GGTTGCGAGAACTTGTCTAAACCTTATCATCTAGAGGAAGGTGAA--------ATCTGTGTCAGAACGGACTCGAATTAAAAGTGACCGTTACGAATCTGGTGTAATCCCTTACGCTAAAATGGGTTACTGGGATGCTTCATATGCAGTAAAAAATACTGACGTTCTTGCTTTATTCCGTATTACACCACAACCAGGTGTAGACCCAGTAGAAGCTGCAGCAGCAGTAGCTGGTGAATCTTCTACTGCAACATGGACAGTTGTATGGACTGATTTATTAACAGCTTGTGACCGTTACCGTGCTAAAGCTTACCGTGTAGATCCAGTTCCAAATACTGCAGATCAATATTTCGCATTCATCGCTTACGAATGTGATTTATTCGAAGAAGGTTCTTTAGCTAACTTAACAGCTTCTATTATTGGTAACGTATTCGGTTTCAAAGCTGTATCTGCGTTACGTTTAGAAGATATGCGTATTCCTCATTCTTACTTAAAAACATTCCAAGGTCCAGCAACTGGTGTTGTTGTGGAACGTGAGCGTTTAAACAAATACGGTACTCCATTATTAGGTGCTACAGTAAAACCAAAATTAGGTTTATCTGGTAAAAACTATGGTCGCGTAGTATACGAAGGTTTAAAAGGTGGTTTAGACTTCTTAAAAGATGACGAAAACATTAACTCACAACCATTTATGCGTTGGAGAGAACGTTTCTTATATTGTATGGAAGGTATTAACCGTGCATCTTCAGCAACTGGTGAAGTAAAAGGTTCTTACTTAAACATCACTGCAGGTACAATGGAAGAAGTTTACAAACGTGCTCAATATGCTAAAGCAGTTGGTTCTGTAATCGTGATGATTGACTTAGTTATGGGTTACACAGCTATTCAATCAATTGCATACTGGGCTCGTGAAAACGATATGCTTTTACACTTACACCGTGCAGGTAACTCTACATATGCGCGTCAAAAAAATCATGGTATTAACTTCCGTGTAATCTGTAAATGGATGCGTATGTCAGGTGTAGATCACATCCACGCTGGTACAGTTGTAGGTAAATTAGAAGGTGATCCTTTAATGATTAGAGGTTTCTACGATACTTTATTATTAACACATTTAGATGTTAATTTACCATACGGTATCTTCTTCGAAATGACATGGGCAAGTTTACGTAAATGTATGCCTGTAGCTTCAGGTGGTATTCACTGTGGTCAAATGCACCAATTAGTTCACTATTTAGGTGATGATGTAGTATTACAATTCGGTGGTGGTACAATCGGTCACCCTGATGGTATTCAAGCAGGTGCTACAGCTAACCGTGTTGCATTAGAAGCAATGGTATTAGCTCGTAACGAAGGTGCTGACTACTTCAATAACCAAGTTGGTCCTCAAATTTTACGTGAGGCAGCTAAAACATGTGGTCCGTTACAAACAGCTTTAGATTTATGGAAAGATATCAGCTTCAACTACACATCTACAGATACAGCTGATTTCGCTACAACACCTACAGCAAACGTATAAGCTCGTTTGATTAATGTTTCAGGTAAATTATTAGGTGCTCACGTAGCACACGCTGGCTTAATGGTATTTTGGGCTGGTGCTATGATTTTATTTGAAGTATCACACTTTGTACCAGAAAAACCTTTATATGAACAAGGTTTTATCTGTATGCAACATTTAGCTACATTAGGCTACGGTGTTGGACCAGGTGGTGAAATTACTTCAACAGTACCATATTTTGCTGTTGGTGTTATTCACTTAATTTCATCTGCTGTATTAGGTTTTGGTGGTATCTATCACTCAGTATTAGGTCCAGACACATTAGAAGAATCATTCCCATTCTTTGGTTATGACTGGCGTGATAAAAACAAAATGACAACAATTTTAGGAATTCACTTAGTTTTATTAGGTGTTGGTTCTTTATTACTTGTTGCTAAAGCAATGTATATTGGTGGTGTTTACGATACATGGGCGCCAGGTGGTGGAGATGTTCGATTAATTACAACTCCTACTTTAAATCCAATTGTAATCTTTGGTTACGTATTCCGTTCACCGTTTGGTGGAGACGGATGGGTTGTGGCAGTAAACAACATGGAAGATATCGTTGGTGGTCATGTTTGGATTGGTGTATTATGCATCATTGGTGGTTTCTGGCATATCTTTACAAAACCATTTGCTTGGGTACGTCGTGCCTTTGTTTGGTCAGGTGAAGCATACTTATCATACAGTTTAGGAGCACTTGCAGTTATGGGTTTCACAGCTGCTTTATACGCATGGTATAACAATACAGCTTACCCAAGTGAATTCTATGGTCCAACTGGTCCAGAAGCATCACAAGCACAAGCATTTACATTCTTAGTTCGAGATCAACGTTTAGGTGCAAATGTTTCATCTGCACAAGGTCCAACTGGTTTAGGTAAATATTTAATGCGTTCACCAAGTGGTGAAATCATTTTTGGTGGTGAAACAATGCGTTTCTGGGATTTACGTGCACCATGGGTTGAACCGTTACGTGGTCCAAATGGTTTAGACATTAATAAAATTAAGAATGATATTCAACCTTGGCAAGAGCGTCGTGCTGCAGAATATATGACACATGCTCCATTAGGTTCACTTAACTCAGTAGGTGGTGTTGCTACAGAAATTAACTCAG
	Surirella_minuta                          TGCCAGTAGTCATACGCTCGTCTCAAAGACTAAGCCATGCACGTCTAAGTATAAAT--CCTTTACTTTAAAACTGCGAATGGCTCATTATATCAGTTATAATTCAAATGATAATCCCTTACTACTTGGATAACCGTAGTAATTCTAGAGCTAATACATGCACAAACACCC-----TTTT-----GGGTGGTATTTATTAGAGTGAA-ACCAA-CCCTTTC-GGGGTGAT-GTGGTGATTCATAATAAGCAAACGGATCGCATGGC---TTGCCGGCGACGGATCATTCAAGTTTCTGCCCTATCAGCTTTGGACGGTAAGGTATTGGCTTACCGTGGCTTTAACGGGTAACGGGGAATTAGGGTTCGGTTCCGGAGAGGGAGCCTGAGAGACGGCTACCACATCCAAGGAAGGCAGCAGGCGCGTAAATTACCCAATCTTGAAACAAGGAGGTAGTGACAATAAATAACAATGCCGGGCCTTTCTAGGTCTGGCAATTGGAATGAGAACTATTTAAATCCCATATCGAGGATCAATTGGAGGGCAAGTCTGGTGCCAGCAGCCGCGGTAATTCCAGCTCCAATAGCGTATATTAAAGTTGTTGCAGTTAAAAAGCTCGTAGTTGGACATGTGCATGTCTCTAGCTGTCC--ATATTG---CTTGG-TA-CGGTCTAGGGGGT--GCATCCTTGGGTGGAATCTGCGTGGCATTAGGTTGTCGTGCAGAAGATGCTCATCGTTTACTGTGAAAAAATTAGAGTGTTCAAAGCAGGCTTACGCCGTTGAATATATTAGCATGGAATAATAAGATAGGACTTTTGTGCTATTTTGTTGGTTTGCGCACTGAGGTAATGATTAACAGGGACAGTTGGGGGTATTCGTATTCCATTGTCAGAGGTGAAATTCTTGGATTTCTGGAAGACGAACTACTGCGAAAGCATTTACCAAGGATGTTTTCATTAATCAAGAACGAAAGTTAGGGGATCGAAGATGATTAGATACCATCGTAGTCTTAACCATAAACTATGCCAACAAGGGATCGGCGGGGCTTTCGTTACGACTCCGTCGGCACCTTATGAGAAATCAAAAGTTTTTGGGTTCCGGGGGGAGTATGGTCGCAAGGCTGAAACTTAAAGAAATTGACGGAAGGGCACCACCAGGAGTGGAGCCTGCGGCTTAATTTGACTCAACACGGGAAAACTTACCAGGTCCAGACATAGTGAGGATTGACAGATTGAGGGCTCTTTCTTGATTCTATGGGTGGTGGTGCATGGCCGTTCTTAGTTGGTGGAGTGATTTGTCTGGTTAATTCCGTTAACGAACGAGACCCCTGCCTGCTAAATAGTTTGGTTAGTGA-TCTCCACTAGCCATGGCTTCTTAGAGGGACGTGCATTCGACTAGTTGCAGGAAGATAGGGGCGATAACAGGTCTGTGATGCCCTTAGATGTTCTGGGCCGCACGCGCGCTACACTGATGCATTCAACGAGTTT---TCCTTGGCCGAGAGACCTGGGCAATCTTCTGAACGTGCATCGTGATAGGGATAGATTATTGTAATTATTAATCTTGAACGAGGAATTCCTAGTAAACGCAGATCATCAATCTGCATTGATTACGTCCCTGCCCTTTGTACACACCGCCCGTCGCACCTACCGATTGGATGGTCCGGTGAAGCCTCGAGATTGTGA-TTGTTGCCTTTATTGGTATCCG-TTGCAAGAACTTGTCTAAACCTTATCATCTAGAGGAAGGTGAAATGTCTCAATCTGTATCAGAACGGACTCGAATTAAAAGTGACCGTTACGAATCTGGTGTAATCCCTTACGCTAAAATGGGTTACTGGGATGCTTCATACGCAGTAAAAAGTACTGACGTTTTAGCTTTATTCCGTATTACACCACAACCAGGTGTAGATCCAGTAGAAGCTGCAGCAGCTGTAGCTGGTGAATCTTCAACTGCAACATGGACAGTTGTATGGACTGATTTATTAACAGCTTGTGACCGTTACCGTGCTAAAGCTTACCGTGTAGATCCAGTTCCAAATACAACTGATCAATACTTTGCATTCGTTGCTTACGAATGTGATTTATTCGAAGAAGGTTCTTTAGCTAACTTAACAGCTTCTATTATTGGTAACGTATTTGGTTTTAAAGCTATCTCTGCGTTACGTTTAGAAGATATGCGTATTCCTCACTCTTATTTAAAAACATTCCAAGGTCCAGCGACTGGTGTTGTTGTAGAACGTGAACGTTTAAACAAATATGGTACTCCATTATTAGGTGCTACAGTAAAACCAAAATTAGGTTTATCTGGTAAAAACTATGGTCGTGTAGTATATGAAGGTTTAAAAGGTGGTTTAGACTTCTTAAAAGATGATGAAAACATTAACTCACAACCATTTATGCGTTGGAGAGAGCGTTTCTTATACTGTATGGAAGGTATCAACCGTGCATCTTCAGCTACTGGTGAAACAAAAGGTTCTTACTTAAACATCACTGCAGGCACAATGGAAGAAGTTTACAAACGTGCTGAGTACGCTAAAGCAGTAGGTTCTATCATTGTTATGATCGACTTAGTTATGGGTTATACAGCGATTCAATCAATTGCTTACTGGGCTCGTGAAAATGATATGCTTTTACACTTACACCGTGCAGGTAACTCTACATATGCACGTCAAAAAAATCATGGTATTAACTTCCGTGTTATTTGTAAATGGATGCGTATGTCAGGTGTAGATCATATCCACGCTGGTACAGTTGTAGGTAAATTAGAAGGTGATCCTTTAATGATTAAAGGTTTCTACGATACTTTATTATTAACACACTTAGATGTTAATTTACCATACGGTATCTTCTTCGAAATGACATGGGCAAGTTTACGTAAATGTATGCCTGTAGCTTCAGGTGGTATCCACTGTGGTCAAATGCACCAATTAGTTCACTATTTAGGTGATGACGTAATTTTACAATTCGGTGGTGGTACAATTGGTCACCCTGATGGTATTCAAGCAGGTGCTACAGCTAACCGTGTTGCTTTAGAAGCAATGGTATTAGCTCGTAATGAAGGTGCTGACTACTTCAACAACCAAGTTGGTCCTCAAATTTTACGTGAGGCTGCTAAAACATGTGGTCCTTTACAAACAGCTTTAGACTTATGGAAAGATATCAGCTTCAACTACACATCTACAGATACAGCTGATTTCGCTACAACACCTACAGCAAACGTATAA---------------------------------GGTGCTCACGTAGCACACGCTGGCTTTATGGTATTTTGGGCTGGTGCAATGATTTTATTTGAAGTATCTCACTTTGTACCAGAAAAACCTTTATACGAACAAGGTTTTATCTGTATGCAACATTTAGCAACATTAGGATATGGTATTGGACCAGGTGGTGAAATTACTTCAACAGTACCATACTTTGCTGTTGGTGTTATTCACTTAATTTCATCTGCTGTATTAGGTTTTGGTGGTATTTATCACTCACTATTAGGTCCAGATACATTAGAAGAATCATTCCCATTCTTTGGTTATGATTGGCGTGATAAAAACAAAATGACAACAATTTTAGGAATCCACTTAGTACTATTAGGGGTTGGTTCTTTATTATTTGTTGCTAAAGCAATGTACTTAGGTGGTGTTTATGACACATGGGCACCAGGTGGTGGAGATGTTCGTTTCATCACAACTCCTACATTAAATCCAATCGTAATTTTTGGTTACGTATTCCGTTCACCATTTGGTGGCGACGGTTGGGTTGTAGCAGTAAACAACATGGAAGATATTGTTGGTGGCCACGTATGGATTGGTGTATTATGCATCATCGGTGGTTTCTGGCATATTTTCACAAAACCATTTGCTTGGGCACGTCGTGCATTTGTTTGGTCAGGTGAAGCTTACTTATCATACAGTTTAGCAGCTATTTCTCTTATGGGTTTCACAGCTGCCTTATACGCTTGGTATAATAACACAGCTTACCCAAGTGAATTATATGGTCCAACTGGTCCAGAAGCATCTCAATCACAAGCATTTACATTCTTAGTTCGAGATCAACGTTTAGGTGCAAATGTATCATCTGCACAAGGTCCAACTGGTTTAGGTAAATACTTAATGCGTTCACCAAGTGGTGAAATCATTTTTGGTGGTGAAACAATGCGTTTCTGGGATTTACGTGCACCATGGGTAGAACCATTACGTGGTCCAAATGGTTTAGATATCAACAAAATTAAAAATGATATCCAACCTTGGCAAGAACGTCGTGCTGCAGAATACATGACACATGCTCCGTTAGGTTCACTTAACTCAGTAGGTGGTGTTGCTACAGAAATTAACTCAG
	Surirella_splendida                       TGCCAGTAGTCATACGCTTGTCTCAAAGACTAAGCCATGCACGTCTAAGTATAAAT--ACTTTACTTTGAAACTGCGAATGGCTCATTATATCAGTTATAGTTTATTTGATAGTCCCTTACTACTTGGATAACCGTAGTAATTCTAGAGCTAATACATGCGTTGACACCC---G-TCT---A--GGGTGGTATTTATTAGATAGAA-ACCAA-CCCCTTC-GGGGTGAT-GTGGTGATTCATAATAAGTTTGCGAATTGC-TGG-TTAAT-CTGGCAATGGATCATTCAAGTTTCTGCCCTATCAGCTTTGGACGGTAAGGTATTGGCTTACCGTGGCTTTAACGGGTAACGGGGAATTAGGGTTCGATTCCGGAGAGGGAGCCTGAGAGATGGCTACCACATCCAAGGAAGGCAGCAGGCGCGTAAATTACCCAATCTTGGAACAAGGAGGTAGTGACAATAAATAACAATGCCGGGCCTGTACAGGTCAGGCAATTGGAATGAGAACAATTTAACTCTCTTATCAAGTATCAATTGGAGGGCAAGTCTGGTGCCAGCAGCCGCGGTAATTCCAGCTCCAATAGCGTATATTAAAGTTGTTGCAGTTAAAAAGCTCGTAGTTGGATCTGTGCTTT---TTATAGATGCCACATCTTGTGGT-A---TGTTTTATATTGA----GCATCCTTGGGTGGAGTCTGTGTGGCATTAGGTTGTCGTGCAGTCGAGGCCCATCGTTTACTGTGAGAAAATTAGAGTGTTCAAAGCAGGCCTTGGCCATTGAATATATTAGCATGGAATAATAAAATAGGACCTAGGTACTATTTTGTTGGTTTGTGCATCTAGGTAATGATTAACAGGGATAGTTGGGGGTATTTGTATTCCAATGTCAGAGGTGAAATTCTTGGATTTCTGGAAGACAAACTACTGCGAAAGCATTTACCAAGGATGTTTTCATTAATCAAGAACGAAAGTTAGGGGATCGAAGATGATTAGATACCATCGTAGTCTTAACCATAAACTATGCCAACAAGGGATTGGCGGGGTCTTCGTTACGTCTCCGTCAGCACCTTATGAGAAATCACAAGTTTTTGGGTTCCGGGGGGAGTATGGTCGCAAGGCTGAAACTTAAAGAAATTGACGGAAGGGCACCACCAGGAGTGGAGCCTGCGGCTTAATTTGACTCAACACGGGGAAACTTACCAGGTCCAGACATAGTGAGGATTGACAGATTGAGAGCTCTTTCTTGATTCTATGGGTGGTGGTGCATGGCCGTTCTTAGTTGGTGGACTGATTTGTCTGGTTAATTCCGTTAACGAACGAGACCCCTGCCTGCTAAATAGCCTTACGAGTGA-TCTTCACTGGTGTAGGCTTCTTAGAGGGACGTGCACTCGACTAGTTGCAGGAAGATAGGGGCAATAACAGGTCTGTGATGCCCTTAGATGTTCTGGGCCGCACGCGCGCTACACTGATGTATTCAACAAGTT---GACCTTGTCCGAGAGGGCTGGGTAATCTTTTGAACCTGCATCGTGATAGGGATAGATTCTTGCAATTATTAATCTTGAACGAGGAATTCCTAGTAAATGCAGATCATCAGTCTGCGTTGATTACGTCCCTGCCCTTTGTACACACCGCCCGTCGCACCTACCGATTGGATGGTCCGGTGAAGCCTCGAGATTGTGA-CAGTTGCCCTCACGGGTGACGG-TTGCAAGAACTTGTCTAAACCTTATCATCTAGAGGAAGGTGAAATGTCTCAATCTGTATCAGAACGGACTCGAATCAAAAGTGACCGTTACGAATCTGGTGTAATCCCTTACGCTAAAATGGGTTACTGGGATGCTTCATATGCAGTAAAAAATACTGACGTTCTTGCTTTATTCCGTATTACACCACAACCAGGTGTAGATCCAGTAGAAGCTGCAGCAGCTGTAGCAGGTGAATCTTCTACTGCAACATGGACAGTTGTATGGACTGATTTATTAACAGCTTGTGACCGTTACCGTGCTAAAGCTTACCGTGTAGATCCAGTTCCAAATACTGCTGATCAATACTTTGCATTCATCGCTTACGAATGTGATTTATTCGAAGAAGGTTCTTTAGCTAACTTAACAGCGTCTATCATTGGTAACGTATTCGGTTTTAAAGCTGTATCTGCTTTACGTTTAGAAGATATGCGTATTCCTCACTCTTACTTAAAAACATTCCAAGGTCCAGCAACTGGTGTTGTTGTAGAACGTGAGCGTTTAAACAAATACGGTACTCCATTATTAGGTGCTACAGTAAAACCAAAATTAGGTTTATCTGGTAAAAACTATGGTCGTGTAGTATACGAAGGTTTAAAAGGTGGTTTAGACTTCTTAAAAGATGATGAAAACATTAACTCACAACCATTCATGCGTTGGAGAGAACGTTTCTTAAACTGTATGGAAGGTATCAACCGTGCATCTGCAGCAACTGGTGAAGTAAAAGGTTCTTACTTAAACATCACTGCAGCTACAATGGAAGAAGTTTACAAACGTGCTATTTATGCTAAATCAGTAGGTTCTGTAATCGTTATGATCGACTTAGTTATGGGTTATACAGCGATTCAATCAATTGCTTACTGGGCTCGTGAAAACGATATGCTTTTACACTTACACCGTGCAGGTAACTCTACATATGCACGTCAAAAAAATCACGGTATCAACTTCCGTGTAATCTGTAAGTGGATGCGTATGTCAGGTGTAGATCATATCCACGCTGGTACAGTTGTAGGTAAATTAGAAGGTGATCCTTTAATGATTAAAGGTTTCTACGATACTTTATTATTAACACACTTAGATGTTAACTTACCATACGGTATCTTCTTCGAAATGACATGGGCAAGTTTACGTAAATGTATGCCTGTAGCTTCAGGTGGTATCCACTGTGGTCAAATGCACCAATTAGTTCACTACTTAGGTGATGATGTAGTATTACAATTCGGTGGTGGTACAATTGGTCACCCTGATGGTATTCAAGCAGGTGCTACAGCTAACCGTGTTGCATTAGAAGCAATGGTATTAGCTCGTAACGAAGGTGCTGATTACTTCAACAACCAAGTTGGTCCTCTAATTTTACGTGAGGCAGCTAAAACATGTGGTCCTTTACAAACAGCTTTAGACTTATGGAAAGATATCAGCTTCAACTACACATCTACAGATACAGCTGATTTCGCTACAACACCTACAGCAAACGTTTAA-----------CAATGTTTCAGGTAAATTATTAGGTGCTCACGTAGCACATGCTGGTTTAATGGTATTTTGGGCTGGCGCGATGATTTTATTTGAAGTATCACACTTTGTACCAGAAAAACCTTTATATGAACAAGGTTTTATCTGTATGCAACATTTAGCATCGTTAGGTTATGGTATTGGACCAGGTGGTGAAATTACTACAACAGTGCCATATTTTGCTGTTGGTGTTATTCACTTAATTTCATCTGCTGTACTAGGTTTTGGTGGTATCTATCACTCATTATTAGGTCCAGACACATTAGAAGAATCATTCCCATTCTTTGGTTATGACTGGCGTGATAAAAACAAAATGACAACAATTTTAGGAATTCACTTAATATTATTAGGTGCTGGTTCTTTATTATTTGTTGCTAAAGCAATGTATATTGGTGGTGTTTATGACACATGGGCACCAGGTGGTGGAGATGTTCGATTAATTACAACTCCTACTTTAAATCCAATTGTAATCTTTGGTTACGTATTCCGTTCACCATTTGGTGGAGACGGATGGGTTGTGTCAGTAAACAACATGGAAGATATTGTTGGTGGTCACGTTTGGATTGGTGTATTATGCATCATCGGTGGTTTCTGGCATATCTTTACAAAACCATTTGCTTGGGCACGTCGTGCATTTGTTTGGTCAGGTGAAGCATACTTATCATACAGTTTAGCAGCAATTTCACTTATGGGTTTAACAGCTTCTTTATACGCATGGTATAACAATACAGCTTATCCAAGTGAATTATATGGTCCAACTGGTCCAGAAGCATCACAAGCGCAAGCATTTACATTTTTAGTTCGAGATCAACGTTTAGGTGCAAATGTTTCATCTGCACAAGGTCCTACTGGTTTAGGTAAGTACTTAATGCGTTCACCAAGTGGTGAAATTATTTTTGGTGGTGAAACAATGCGTTTCTGGGATTTACGTGCACCATGGGTTGAACCATTACGTGGTCCAAATGGTTTAGACATTAATAAAATTAAGAATGATATTCAACCTTGGCAAGAGCGTCGTGCTGCAGAATATATGACACACGCTCCATTAGGTTCACTTAACTCAGTAGGTGGTGTTGCTACAGAAATTAACTCAG
	Cymatopleura_elliptica                    TGCCAGTAGTCATACGCTCGTCTCAAAGACTAAGCCATGCACGTCTAAGTATAAAT--TTTCTACTTTGAAACTGCGAATGGCTCATTATATCAGTTATAGTTTATTTGATAATCGCTTACTACTTGGATAACCGTAGTAATTCTAGAGCTAATACATGCGCAGACACCT--G--TTT---C--AGGTGGTATTTATTAGATGGAA-ACCAA-CCCCTTC-GGGGTGAT-GTGGTGATTCATATTAAGCATGTGGATCGCACGGC---TTGCCGGCGACAGATTTTTCAAGTTTCTGCCCTATCAGCTTTGGACGGTAAGGTATTGGCTTACCGTGGCTTTAACGGGTAACGGGGAATTAGGGTTCGATTCCGGAGAGGGAGCCTGAGAGATGGCTACCACATCCAAGGAAGGCAGCAGGCGCGTAAATTACCCAATCTTGAAACAAGGAGGTAGTGACAATAAATAACAATGCCGGGCCTTTGTAGGTCTGACAATTGGAATGAGACCAAACTAAATCCCTCATCAAGGATCAATTGGAGGGCAAGTCTGGTGCCAGCAGCCGCGGTAATTCCAGCTCCAATAGCGTATATTAAAGTTGTTGCAGTTAAAAAGCTCGTAGTTGGACTTGTGCATGTCCCTGTATGT-CCATA-TT-GTTTGG------TGCCTTCAAGGGCGTGCATCCTTGGGTGAAACCTGTGTGGCATTAGGTTGTCGTGTAGGGAATGCTCATCGTTTACTGTGAAAAAATTAGAGTGTTCAAAGCAGGCTTATGCCGTTGAATACATTAGCATGGAATAATAAGATAGAACCTTGGTACTATTTTGTTGGTTTGCGAACTGGGGTAATGATTAACAGGAACAATTGGGGGTATTCGTATTCCATTGTCAGAGGTGAAATTCTTGGATTTTTGGAAGACGAACTACTGCGAAAGCATTTACCAAGGATGTTTTCATTAATCAAGAACGAAAGTTAGGGGATCGAAGATGATTAGATACCATCGTAGTCTTAACCATAAACTATGCCAACAAGGGATTGGTGGG-GCTTCGTTACGTCTCTGTCAGCACCTTATGAGAAATCATAAGTTTTTGGGTTCCGGGGGGAGTATGGTCGCAAGGCTGAAACTTAAAGAAATTGACGGAAGGGCACCACCAGGAGTGGAGCCTGCGGCTTAATTTGACTCAACACGGGAAAACTTACCAGGTCCAGACATGGTGAGGATTGACAGATTGAGAGTTCTTTCTTGATTCTATGGGTGGTGGTGCATGGCCGTTCTTAGTTGGTGGAGTGATTTGTCTGGTTAATTCCGTTAACGAACGAGACCCCTGCCTGCTAAATAGTATGGTGAGTGA-TCTACACTAACCATGGCTTCTTAGAGGGACGTGCATTCAACTAGTTGCAGGAGGATAGGGGCAATAACAGGTCTGTGATGCCCTTAGATGTTCTGGGCCGCACGCGCGCTACACTGATGCATTCAACGAGT----GACCTTGGCTGGGAGGCCTGGATAATCTTTTGAACGTGCATCGTGATAGGGATAGATTATTGCAATTATTAATCTTGAACGAGGAATTCCTAGTAAACGCAGATCATCAACCTGCATTGATTACGTCCCTGCCCTTTGTACACACCGCCCGTCGCACCTACCGATTGGATGGTCCGGTGAAGCCTCGAGATTGTGACT-GTTGCCTTTGCTGGTGTC-GGCTGCAAGAACTTGTCTAAACCTTATCATCTAGAGGAAGGTGAA-----TCAATCTGTATCAGAACGGACTCGAATCAAAAGTGACCGTTACGAATCTGGTGTAATCCCTTACGCTAAAATGGGTTACTGGGATGCTTCATACGCAGTAAAAAGTACTGACGTTTTAGCTTTATTCCGTATTACACCACAACCAGGTGTAGATCCAGTAGAAGCTGCAGCAGCTGTAGCAGGTGAATCTTCTACTGCAACATGGACAGTTGTATGGACTGATTTATTAACAGCTTGTGACCGTTACCGTGCTAAAGCTTACCGTGTAGATCCAGTTCCAAATACAACTGATCAATACTTCGCATTCATCGCTTACGAATGTGATTTATTCGAAGAAGGTTCTTTAGCTAACTTAACAGCTTCTATCATTGGTAACGTATTTGGTTTCAAAGCTGTAGCTGCGTTACGTTTAGAAGATATGCGTATTCCTCACTCTTACTTAAAAACATTCCAAGGTCCAGCGACTGGTGTTGTTGTAGAACGTGAGCGTTTAAACAAATACGGTACTCCATTATTAGGTGCTACAGTAAAACCAAAATTAGGTTTATCTGGTAAAAACTACGGTCGTGTAGTATACGAAGGTTTAAAAGGTGGTTTAGACTTCTTAAAAGATGATGAAAACATTAACTCACAACCATTTATGCGTTGGAGAGAGCGTTTCTTATACTGTATGGAAGGTATCAACCGTGCATCTTCAGCTACTGGTGAAACTAAAGGTTCTTACTTAAACATCACTGCAGGCACAATGGAAGAAGTTTACAAACGTGCTGAGTACGCTAAAGCAGTAGGTTCTGTAATCGTTATGATCGATTTAGTTATGGGTTACACAGCTATTCAATCAATCGCTTACTGGGCTCGTGATAACGATATGCTTTTACACTTACACCGTGCTGGTAACTCTACATATGCACGTCAAAAAAATCATGGTATTAACTTCCGTGTTATTTGTAAATGGATGCGTATGTCAGGTGTAGATCATATCCACGCTGGTACAGTTGTAGGTAAATTAGAAGGTGATCCTTTAATGATTAGAGGTTTCTACGATACTTTATTATTAACACACTTAGATGTTAACTTACCATACGGTATCTTCTTCGAAATGACATGGGCAAGTTTACGTAAATGTATGCCTGTAGCTTCAGGTGGTATCCACTGTGGTCAAATGCACCAATTAGTTCACTACTTAGGTGATGACGTAGTATTACAATTCGGTGGTGGTACAATTGGTCACCCTGATGGTATTCAAGCAGGTGCTACAGCTAACCGTGTTGCTTTAGAAGCAATGGTATTAGCTCGTAATGAAGGTGCTGACTACTTCAACAACCAAGTTGGTCCTCAAATTTTACGTGAGGCTGCTAAAACATGTGGGCCTTTACAAACAGCTTTAGACTTATGGAAAGATATCAGCTTCAACTACACATCTACAGATACAGCTGATTTCGCTACAACACCTACAGCAAACGTATAA-------TAATCAATGTTTCAGGTAAATTATTAGGTGCTCATGTAGCGCACGCTGGCTTAATGGTATTCTGGGCTGGTGCAATGATTTTATTTGAAGTATCTCATTTTGTACCAGAAAAACCTCTATACGAGCAAGGTTTTATCTGTATGCAACATTTAGCAACCTTAGGTTATGGTATTGGACCAGGTGGTGAAATTACTTCAACAGTACCATATTTTGCTGTTGGTGTTATTCACTTAATTTCATCTGCTGTATTAGGTTTTGGTGGTATTTACCACTCATTATTAGGTCCAGATACATTAGAAGAATCATTCCCATTCTTTGGTTATGACTGGCGTGATAAAAACAAAATGACAACAATTTTAGGAATCCACTTAGTATTATTAGGGGTTGGTTCTTTATTATTTGTTACTAAAGCAATGTACCTAGGTGGTGTTTATGACACATGGGCACCAGGTGGTGGAGATGTTCGTTTAATTACAACTCCTACTTTAAATCCAATCGTAATCTTTGGTTACGTATTCCGTTCACCATTTGGTGGTGACGGCTGGGTTGTAGCAGTAAACAACATGGAAGACATTGTTGGTGGTCATATATGGATTGGTGTATTATGTATCATTGGTGGTTTCTGGCATATTTTCACAAAACCATTCGCGTGGGCACGTCGTGCTTTTGTTTGGTCAGGTGAAGCTTACTTATCATACAGTTTAGCAGCAATTTCTCTAATGGGTTTCACAGCTGCATTATACTCTTGGTATAATAATACAGCTTATCCTAGTGAATTGTATGGTCCAACTGGTCCAGAAGCATCACAATCCCAAGCATTTACATTCTTAGTTCGAGATCAACGTTTAGGTGCAAATGTTTCATCTGCACAAGGTCCAACGGGTTTAGGTAAATACTTAATGCGTTCACCAAGTGGTGAAATCATTTTTGGTGGTGAAACAATGCGTTTCTGGGATTTACGTGCACCATGGGTAGAACCATTACGTGGTCCAAATGGTTTAGATATCAACAAAATTAAAAATGATATTCAACCTTGGCAAGAACGTCGTGCTGCAGAATACATGACACATGCTCCATTAGGTTCACTTAACTCAGTAGGTGGTGTTGCTACAGAAATTAACTCAG
	Diploneis_subovalis                       TGCCAGTAGTCATACGCTCGTCTCAAAGATTAAGCCATGCATGTCTAAGTATAAAT--AATCTACTTTGAAACTGCGAACGGCTCATTAAATCAGTTATAATTTATTTGACAGTCCCTTACTAAATGGATAACCGTAGTAATTCTAGAGCTAATACATGCATTTATACCC---T-TTT---G--GGGTAGTATTTATTTGATGGAA-ACCAA-CCCCTCT-GGGGTGAT-GTGGTGATTCATAATAAACTTGCGAATCGCACGG---GAAACTGGCGATGAATCATTCAAGTTTCTGCCCTATCAGCTTTGGATGGTAGGGTATTGGCCTACCATGGCATTAACGGGTAACGGGAAATTAGGGTTTGATTCCGGAGAGGGAGCCTGCGAGACGGCTACCACATCCAAGGAAGGCAGCAGGCGCGTAAATTACCCAATCCTGATACAGGGAGGTAGTGACAATAAATAACAATGCTGGGCCCTATTGGGTCTGGCAATTGGAATGAGAACAATTTAAACCCCTTATTGAGGATCAATTGGAGGGCAAGTCTGGTGCCAGCAGCCGCGGTAATTCCAGCTCCAATAGCGTATATTAAAATTGTTGCAGTTAAAAAGCTCGTAGTTGAATTTGTGGCTGCTCTTAACGCC-T--AATTTT---GGT------GCTTTTGG-GAGAAGCCATCCTTGAGTGRAATCTGTGTGGCATTAAGTTGTCGTGCAGGGAATGCTCATCGTTTACTGTGAAAAAAATAGAGTGTTCAAAGCAGGCTTACGCCGTTGAATATATTAGCATGGAATAATAAGATAGGATCTCGGTACTATTTTGTTGGTTTGTGCATCGAGGTAATGATAAATAGGGACAGTTGGGGGTATTCGTATTCCATTGTCAGAGGTGAAATTCTTGGATTTTTGGAAGACGAACTACTGCGAAAGCATTTACCAAGGATGTTTTCATTAATCAAGAACGAAAGTTAGGGGATCGAAGATGATTAGATACCATCGTAGTCTTAACCATAAACTATGCCGACAAGGGATTGGCAGG-GTTTCATTATGTCTCTGGCAGCACCTTATGAGAAATCACAAGTCTTTGGGTTCCGGGGGGAGTATGGTCGCAAGGCTGAAACTTAAAGAAATTGACGGAAGGGCACCACCAGGAGTGGAGCCTGCGGCTTAATTTGACTCAACACGGGAAAACTTACCAGGTCCAGACATAGTGAGGATTGACAGATTGAGAGCTCTTTCTTGATTCTATGGGTGGTGGTGCATGGCCGTTCTTAGTTGGTGGAGTGATTTGTCTGGTTAATTCCGTTAACGAACGAGACCCCTGCCTGCTAAATAGTTCCGCCAGTGA-GTTTCACTAGTGTGGGCTTCTTAGAGGGACGTGCGTTCTATTAGACGCAGGAAGATAGGGGCAATAACAGGTCCGTGATGCCCTTAGATGTTCTGGGCTGCACGCGCGCTACACTGATGCATTCAACAAGTGT---ACCTTGGCCGAAAGGCCTGGGCAATCTTTTGAATGTGCATCGTGATAGGGATAGATTTTTGCAATTATTAATCTTGAACGAGGAATTCCTAGTAAACGCAGATCATCAATCTGCATTGATTACGTCCCTGCCCTTTGTACACACCGCCCGTCGCACCTACCGATTGAATGGTCCGGTGAAGCCTTGGGATTGTGA-CTGGTGCTTTCACTGGCGC-TGTTCATAAGAACTTGTCTAAACCTTATCATTTAGAGGAAGGTGAAATGTCTCAATCTGTATCAGAACGGACTCGAATTAAAAGTGACCGTTACGAATCTGGTGTAATCCCTTATGCTCGTATGGGTTACTGGGATGCTTCATATGCAGTAAAAACTACTGATATTCTTGCTTTATTCCGTATTACACCACAACCAGGTGTAGATCCAGTAGAAGCTGCTGCAGCTGTTGCTGGTGAATCTTCTACAGCAACATGGACAGTTGTATGGACAGATTTATTAACAGCTTGTGATCGTTACCGTGCGAAAGCTTACCGTGTAGATCCAGTTCCAAATACAGCAGACCAATACTTCGCTTTCATCGCATACGAATGTGATTTATTCGAAGAAGGTTCTTTAGCTAACTTAACTGCATCTATCATCGGTAACGTATTCGGTTTTAAAGCAGTATCTGCTCTACGTTTAGAAGATATGCGTATTCCTCACTCTTACTTAAAAACATTCCAAGGTCCTGCTACAGGTGTTATTGTTGAACGTGAACGTTTAAACAAATACGGTGTTCCTTTATTAGGTGCTACAGTAAAACCAAAATTAGGTTTATCTGGTAAAAACTACGGTCGTGTAGTATACGAAGGTTTAAAAGGTGGTTTAGACTTCTTAAAAGATGATGAAAACATTAACTCTCAACCATTTATGCGTTGGAGAGAGCGTTTCTTATACTGTATGGAAGGTATTAACCGTGCGGCAGCTGCTACAGGTGAAGTTAAAGGTTCTTACTTAAACATGACTGCAGGTACAATGGATGAATGTATCCGTCGTGGTGAATACGCTGTTTCAGTTGGTTCAGTCATTGTTATGGTCGATTTAGTATTAGGTTACACAGCAATTCAAACTGCAGCTATCTGGGCTCGTGAAAATGATGTAGTTTTACATTTACACCGTGCAGGTAACTCTACATACGCTCGTCAAAAAAATCATGGTATTAACTTCCGTGTTATTTGTAAATGGATGCGTATGTCTGGTGTAGATCATATCCACGCTGGTACTGTTGTTGGTAAATTAGAAGGTGATCCTTTAATGATTAAAGGTTTCTACGATACTTTATTATTAACAAAATTAGAAGTTAACTTACCATACGGTATCTTCTTCGAAATGCCATGGGCTAGTTTACGTAAATGTATGCCAGTTGCATCTGGTGGTATCCACTGTGGTCAAATGTACCAATTACTTCACTACTTAGGTGATGATGTAGTATTACAATTTGGTGGTGGTACAATTGGTCACCCGGATGGTATTCAAGCAGGTGCTACAGCTAACCGTGTTGCTTTAGAATCAATGGTTTTAGCTCGTAACGAAGGTGTTGATTACTTTAACAACAATATTGGTCCACAAATTTTACGCGATGCTGCTAAAACATGTGGTCCTTTACAAACAGCTTTAGATTTATGGAAAGATATCAGCTTCAACTACACATCGACAGATACAGCTGATTTCGCCGTTACTGCTACAGCAAACGTATAAGCTCGTTTAATTAATGTTTCAGGGAAATTATTAGGTGCTCATGTAGCACATGCTGGTCTAATGGTATTTTGGGCTGGTGCAATGATTTTATTTGAAGTATCGCATTTTGTACCTGAGAAACCTTTATATGAACAAGGTTTCATTTGTATGCAACACTTAGCAACATTAGGTTATGGTGTTGGACCAGGTGGTGAAATTACTACAACTGTTCCTTACTTTGCTGTAGGTGTAATTCATTTAATTTCATCAGCGGTTTTAGGTTTTGGTGGTATTTACCATTCTTTATTAGGTCCAGATACATTAGAAGAATCATTCCCATTCTTCGGGTATGATTGGCGTGATAAAAACAAAATGACAACAATTTTAGGTATCCACCTATGTGTATTAGGTTTTGGTTCTTTATTATTAGTTGCTAAAGCAATGTATATTGGTGGTGTTTATGATACATGGGCACCTGGTGGTGGAGATGTTCGTTTCATTACTACTCCAACATTAAATCCAATTGTAATTTTTGGTTATGTATTCCGTTCTCCATTTGGTGGAGATGGCTGGGTTGTAGCTGTAAATAACATGGAAGATCTTGTTGGTGGTCACATATGGGTTGGTGTATTATGTATTGTTGGGGGTATTTGGCATATCTTTACTAAACCATTTGCATGGGCTCGTCGTGCTTTTGTTTGGTCAGGGGAAGCATATTTATCATATAGTTTAGCTGCGATTTCAATTATGGGTTTCACAGCTGCATTATACGCTTGGTATAATAACACGGCTTACCCAAGTGAATTCTATGGTCCAACAGGTCCAGAAGCTTCACAAGCACAAGCATTTACATTCTTAGTTCGAGATCAACGTTTAGGTGCAAATATTTCATCAGCACAAGGTCCGACTGGTTTAGGTAAATACTTAATGCGCTCACCAAGTGGTGAAATTATCTTTGGTGGTGAAACGATGCGTTTCTGGGATTTACGTGCACCATGGGTTGAACCATTACGTGGTCCAAATGGTTTAGATATTAACAAAATTAAAAATGATATCCAACCTTGGCAAGAACGTCGTGCAGCAGAATACATGACACATGCACCATTAGGTTCACTTAACTCTGTAGGTGG-----------------------
	Bacillaria_paxillifer                     ------TAGTCATACGCTCGTCTCAAAGATTAAGCCATGCATGTCTAAGTATAAAT--GTTTTACTTTGAAACTGCGAACGGCTCATTATATCAGTTATAGTTTATTTGATAGTCCCTTACTACTTGGATAACCGTAGTAATTCTAGAGCTAATACATGCGTCAATACCC---T-TTT---G--GGGTAGTATTTATTAGATAGAA-ACCAA-CCCCTTC-GGGGTGAT-GTGGTGATTCATAATAAGCTTGCGGATCGCATGGC-GTAAGCCGGCGATGGATCATTCAAGTTTCTGCCCTATCAGCTTTGGATGGTAGGGTATTGGCCTACCATGGCTTTAACGGGTAACGGGAAATTAGGGTTTGATTCCGGAGAGGGAGCCTGAGAGACGGCTACCACATCCAAGGAAGGCAGCAGGCGCGTAAATTACCCAATCCTGACACAGGGAGGTAGTGACAATAAATAACAATGCCGGGCCTTTGTAGGTCTGGCAATTGGAATGAGAACAATTTAAATCCCTTATCGAGGATCAATTGGAGGGCAAGTCTGGTGCCAGCAGCCGCGGTAATTCCAGCTCCAATAGCGTATATTAAAGTTGTTGCAGTTAAAAAGCTCGTAGTTGTATTTGTGGCAGTCTTAATCGGCGTGACACTTTGTGTTAT--TGCTTGGTTT--GG-TCGCCATCCTTGGGTGGAAGTTGTGTGGCATTAGGTTGTCGTGCAGTGGATGCCCATCGTTTACTGTGAAAAAATTAGAGTGTTCAAAGCAGGCTTATGCCGTTGAATATATTAGCATGGAATAATAAGATAGGACCTTGGTACTATTTTGTTGGTTTGCGCACCGAGGTAATGATTAATAGGGCCAGTTGGGGGTATTCGTATTCCATTGTCAGAGGTGAAATTCTTGGATTTTTGGAAGACGAACTACTGCGAAAGCATTTACCAAGGATGTTTTCATTAATCAAGAACGAAAGTTAGGGGATCGAAGATGATTAGATACCATCGTAGTCTTAACCATAAACTATGCCGACAAGGGATTGGCGGA-GTCTCGTTTTGTCTCCGTCAGCACCTTATGAGAAATCACAAGTCTTTGGGTTCCGGGGGGAGTATGGTCGCAAGGCTGAAACTTAAAGAAATTGACGGAAGGGCACCACCAGGAGTGGAGCCTGCGGCTTAATTTGACTCAACACGGGAAAACTTACCAGGTCCAGACATAGTGAGGATTGACAGATTGAGAGCTCTTTCTTGATTCTATGGGTGGTGGTGCATGGCCGTTCTTAGTTGGTGGAGTGATTTGTCTGGTTAATTTCGTTAACGAACGAGACCCCTGCCTGCTAAATAGATGAGCGAGTGAATGTTCACTGGTTGTATCTTCTTAGAGGGACGTGCATTGTATTAGATGCAGGAAGATAGGGGCAATAACAGGTCTGTGATGCCCTTAGATGTCCTGGGCCGCACGCGCGCTACACTGATGCATTCAACGAGTTG--TACCTTGGCTGAGAGGCCTGGGGAATCTTTTGAACGTGCATCGTGATAGGGATAGATTATTGCAATTATTAATCTTGAACGAGGAATTCCTAGTAAACGCAGATCATCAATCTGCATTGATTACGTCCCTGCCCTTTGTACACACCGCCGTTCGCACCTA-------------------------------------------------------------------------------------------------------ATGTCTCAATCTGTATCAGAACGGACTCGAATTAAAAGTGACCGTTACGAATCTGGTGTAATCCCTTACGCTAAAATGGGTTACTGGGATGCTTCATACGCAGTAAAAACTACTGATGTTCTTGCTTTATTCCGTATTACACCACAACCAGGTGTAGATCCAGTAGAAGCTGCAGCTGCTGTTGCAGGTGAATCTTCTACAGCTACTTGGACAGTTGTATGGACTGATTTATTAACAGCTTGTGACCGTTACCGTGCTAAAGCTTACCGTGTAGATCCAGTTCCAAATACAACAGATCAATACTTCGCTTTTATCGCATACGAATGTGACTTATTTGAAGAAAGTTCTTTAGCTAACTTAACAGCATCTATTATTGGTAACGTTTTTGGATTTAAAGCAATATCTGCTTTACGTTTAGAAGATATGCGTATTCCTCATTCATATTTAAAAACATTCCAAGGTCCAGCGACAGGTGTTGTTGTAGAGCGTGAACGTTTAAACAAATATGGTGTTCCATTATTAGGTGCAACAGTAAAACCAAAATTAGGTTTATCTGGTAAAAACTATGGCCGTGTAGTATATGAAGGTTTAAAAGGTGGTTTAGACTTCTTAAAAGATGACGAAAACATTAACTCTCAACCATTCATGCGTTGGAGAGAACGTTTCTTATACTGTATGGAAGGTATTAACCGTGCTTCTGCTGCTACAGGTGAAGTTAAAGGTTCTTACTTAAATATTACAGCTGCAACTATGGAAGAAGTGTATAAACGTGCTCAATACGCTAAAGAAGTAGGTTCTGTAATTGTGATGATCGATTTAGTAATGGGTTATACAGCAATTCAAAGTATTGCTTACTGGGCTCGTGAAAACGATATGATCTTACACTTACACCGTGCAGGTAACTCTACTTACGCTCGTCAAAAGAATCATGGTATTAACTTCCGTGTTATCTGTAAATGGATGCGTATGTCTGGTGTAGATCATATCCACGCTGGTACAGTTGTAGGTAAATTAGAAGGTGATCCTTTAATGATTAAAGGTTTCTACGATACTTTACGTTTAACATCATTAGACGTTAACTTACCTTATGGTATCTTCTTTGAAATGTCATGGGCTAGTTTACGTAAATGTATGCCTGTTGCTTCTGGTGGTATTCACTGTGGTCAAATGCACCAATTAGTTCATTACTTAGGTGATGATGTAGTATTACAATTTGGTGGTGGTACAATCGGTCACCCAGATGGTATTCAAGCAGGTGCTACAGCTAACCGTGTTGCTTTAGAAGCTATGGTTTTAGCTCGTAACGAAGGTGCTGACTACTTCAACAACCAAGTTGGTCCACAAATTTTACGTGATGCTGCTAAAACATGTGGTCCTTTACAAACAGCTTTAGATTTATGGAAAGATATTAGTTTCAACTATACTTCTACAGATACAGCTGATTTCGCTTCAACACCAACAGCAAACGTATAAGCTCGTTTAATTAATGTTTCAGGTAAATTATTAGGTGCTCACGTAGCTCATGCCGGATTAATGGTATTTTGGGCTGGTGCAATGATTTTATTTGAAGTTTCTCATTTCGTACCAGAAAAACCGTTATATGAACAAGGTTTTATCTGTATGCAACACTTAGCAACATTAGGTTATGGTGTTGGACCAGGTGGTGAAATCACAACAACTGTTCCATACTTTGCGGTTGGTGTAATTCATTTAATTTCATCAGCTGTATTAGGTTTTGGTGGAATTTATCATTCATTATTAGGTCCAGATACATTAGAAGAATCATTCCCATTCTTTGGTTATGATTGGCGTGATAAAAATAAAATGACAACAATTTTAGGTATTCATTTATGTCTTTTAGGTTGCGGTGCTTTCTTATTAGTTATTAAAGCAATGTACTTAGGTGGCGTTTATGATACTTGGGCACCAGGTGGGGGAGATGTTCGTTATATTACTACTCCAACATTAAACCCGATCGTAATTTTTGGTTACGTATTCCGTTCTCCATTTGGAGGAGATGGTTGGGTTGTATCTGTTAACAATATGGAAGACGTTGTTGGTGGACATATTTGGGTTGGTATTTTATGTATTACTGGTGGTATTTGGCATATTTTCACTAAACCATTTGCTTGGGCTCGTCGTGCCTTTGTATGGTCAGGTGAAGCGTATCTTTCATATAGTTTAGCTGCTATCTCTCTTATGGGATTCACAGCTGCATTATATGCTTGGTATAATAATACTGCGTATCCAAGTGAACTATATGGTCCAACTGGTCCTGAAGCATCACAATCTCAAGCATTTACATTTTTAGTTCGAGATCAACGTTTAGGTGCAAATGTTTCATCAGCACAAGGTCCAACTGGTTTAGGTAAATACTTAATGCGTTCACCAAGTGGAGAAATTATTTTTGGTGGTGAAACAATGCGTTTCTGGGATTTACGTGCACCATGGGTTGAACCATTACGTGGTCCAAATGGTTTAGATATTAACAAAATTAAAAACGATATTCAACCTTGGCAAGAACGTCGTGCTGCAGAATACATGACACATGCTCCATTAGGTTCACTAAACTCAGTAGGTGGTGTAGCAACTGAAATTAACTCAG
	Berkeleya_rutilans                        TGCCAGTAGTCATACGCTCGTCTCAAAGATTAAGCCATGCATGTCTAAGTATAAAT--CTTTTACTTTGAAACTGCGAATGGCTCATTATATCAGTTATAGTTTATTTGATAGTCCCTTACTACACGGATAACCGTAGTAATTCTAGAGCTAATACATGCGTTCATACCC-----TTC--TG--GGGTAGTATTTATTAGATTGAA-ACCAA-CCCCTTC-GGGGTGAT-GTGGTGATTCATAATAAGCTTGCGGAT----CGGC--GTTGCCG---ATGGATCATTCAAGTTTCTGCCCTATCAGCTTTGGATGGTAGGGTATTGGCCTACCATGGCTTTAACGGGTAACGGGAAATTAGGGTTTGATTCCGGAGAGGGAGCCTGAGAGACGGCTACCACATCCAAGGAAGGCAGCAGGCGCGTAAATTACCCAATCCTGACACAGGGAGGTAGTGACAATAAATAACAATGACGGGCCTTTTT-GGTCTGTCAATTGGAATGAGAACAATTTAAACCCCTTATCGAGGATCAATTGGAGGGCAAGTCTGGTGCCAGCAGCCGCGGTAATTCCAGCTCCAATAGCGTATATTAAAGTTGTTGCAGTTAAAAAGCTCGTAGTTGGATTTGTGGCGGTTGTTGCGGTC----CA-TTTTTGG--------TACTGCGT-CGACTGCCATCCTTGAGTGGAACCTGCGTGGCATTAGGTTGTCGTGCAGGGGATGCTCATCGTTTACTGTGAAAAAATTAGCGCGTTCAAAGCAAGCTTATGCTGTTGAATAGATTAGCATGGAATAATGAGATAGGACCTTGGTACTATTTTGTTGGTTTGCGCACCGAGGTAATGATTAACAGGGACAGTTGGGGGTATTCGTATTCCATTGTCAGAGGTGAAATTCTTGGATTTCTGGAAGACGAACTACTGCGAAAGCATTTACCAAGGATGTTTTCATTAATCAAGAACGAAAGTTAGGGGATCGAAGATGATTAGATACCATCGTAGTCTTAACCATAAACTATGCCGACAAGGGATTGGCGGG-GTTTCGTTTTGTCTCCGTCAGCACCTTATGAGAAATCACAAGTCTTTGGGTTCCGGGGGGAGTATGGTCGCAAGGCTGAAACTTAAAGAAATTGACGGAAGGGCACCACCAGGAGTGGAGCCTGCGGCTTAATTTGACTCAACACGGGAAAACTTACCAGGTCCAGACATAGTGAGGATTGACAGATTGAGAGCTCTTTCTTGATTCTATGGGTGGTGGTGCATGGCCGTTCTTAGTTGGTGGAGTGATTTGTCTGGTTAATTCCGTTAACGAACGAGACCCCTGCCTGCTAAATAGTCCAGTGAGTGA-GTTTCACTGACCGGGACTTCTTAGAGGGACGTGCGTTCTATTAGACGCAGGAAGATAGGGGCAATAACAGGTCTGTGATGCCCTTAGATGTTCTGGGCCGCACGCGCGCTACACTGATGCACTCAACGAG-----TTCCTTGGCCGAGAGGCCTGGGCAATCTTTTGAACTTGCATCGTGATAGGGATAGATTATTGCAATTATTAATCTTGAACGAGGAATTCCTAGTAAACGCAGATCATCAATCTGCATTGATTACGTCCCTGCCCTTTGTACACACCGCCCGTCGCACCTACCGATTGAATGGTCCGGTGAAGCCTCGGGATTGTGACCAGTGCC-TTTATTGGTGT-TGGTTGCGAGAACTTGTCTAAACCTTATCATTTAGAGGAAGGTGAA--GTCTCAATCTGTATCAGAACGGACTCGAATTAAAAGTGACCGTTACGAATCTGGTGTAATCCCTTACGCTAAAATGGGTTACTGGGATGCTGCATACGCAGTAAAAACTACTGATATTTTAGCATTATTCCGTATTACTCCACAGCCAGGTGTAGATCCAGTAGAAGCTGCCGCAGCTGTAGCTGGTGAGTCTTCAACAGCAACATGGACAGTTGTGTGGACTGATTTATTAACAGCTTGTGATCGTTACCGTGCTAAAGCTTACCGTGTAGATCCAGTTCCAAACACAAATGACCAATACTTTGCTTTTATCGCATACGAATGTGATTTATTTGAAGAAGGTTCATTAGCTAACTTAACAGCGTCTATCATTGGTAACGTATTCGGTTTTAAAGCCGTATCTGCTTTACGTTTAGAAGATATGCGTATTCCTCATTCTTACTTAAAAACATTCCAAGGTCCAGCTACGGGTGTTATTGTAGAACGTGAGCGTTTAAATAAATACGGTGTTCCATTACTAGGTGCGACTGTAAAACCTAAATTAGGTTTATCTGGTAAAAACTATGGTCGTGTAGTTTACGAAGGTCTAAAAGGTGGTTTAGACTTCTTAAAAGATGATGAGAATATTAACTCTCAACCATTTATGCGTTGGAGAGAGCGTTTCTTAAACTGTATGGAAGGTATTAACCGTGCTTCTGCATCTACAGGTGAAGTTAAAGGTTCTTATTTAAATATTACTGCGGGTACAATGGAAGAAGTGTACAAACGTGCTGAGTATGCTAAAGCTGTTGGTTCTATAGTTGTTATGATCGATTTAGTTATGGGTTATACAGCGATTCAAAGTGCTGCAATCTGGTCTCGTGATAACGATATGTTATTACATTTACACCGTGCAGGAAACTCTACATATGCTCGTCAAAAAAATCATGGTATTAATTTCCGTGTAATTTGTAAGTGGATGCGTATGGCTGGTGTAGATCATATTCACGCTGGTACGGTTGTAGGTAAGTTAGAAGGTGATCCTTTAATGATCAAAGGTTTCTATGATACTTTATTATTAACAAACTTAGACGTTAATTTACCATACGGTATTTTCTTTGAAATGTCTTGGGCTAGTTTACGTAAGTGTATGCCTGTTGCCTCTGGTGGTATCC-------------------------------------------------------------------------------------------------------------------------------------------------------------------------------------------------------------------------------------------------------------------------------------------------------------------------------------TATCAATGTTTCAGGTAAATTATTAGGTGCTCACGTAGCACATGCCGGCTTAATGGTATTTTGGGCTGGTGCAATGATATTGTTCGAAGTATCTCATTTTGTTCCAGAAAAACCTTTATACGAGCAAGGTTTTATTTGTATGCAACATTTAGCAACTTTAGGTTATGGTGTAGGCCCTGGTGGTGAAATCACTACAACTGTTCCATACTTTGCTGTTGGTGTAATTCATTTAATTTCTTCAGCTGTTTTAGGTTTTGGTGGTATTTATCATTCATTATTAGGTCCAGATACTTTAGAAGAATCATTCCCATTCTTTGGTTATGACTGGCGTGATAAAAATAAAATGACAACTATCTTAGGAATCCACTTATGTCTTTTAGGGGGTGGTGCTTTATTATTAGTTGCTAAAGCAATGTACATTGGTGGTGTATATGACACTTGGGCTCCAGGTGGTGGTGATGTTCGTTTAATAACAACTCCTACTTTAAATCCAATTGTAGTTTTTGGCTACGTATTCCGTTCTCCATTTGGTGGAGATGGGTGGGTTGTATCAGTTAATAACATGGAAGATGTTGTTGGTGGACACGTTTGGGTAGGCGTTTTATGTATTTCAGGCGGTATTTGGCATATATTTACTAAACCATTTGCTTGGGCACGTCGTGCTTTTGTTTGGTCTGGTGAAGCGTACTTATCGTATAGTTTAGCAGCAATCTCGTTAATGGGTTTAACTGCTTCATTATATTCTTGGTATAATAATACGGCTTATCCAAGTGAGTTTTATGGTCCAACAGGTCCAGAAGCTTCACAATCACAAGCATTCACCTTTTTAGTTCGAGATCAACGTTTAGGTGCTAATGTTTCATCGGCACAAGGTCCAACAGGTTTAGGTAAATACTTAATGCGCTCACCAAGTGGAGAAATTATTTTCGGTGGTGAAACTATGCGTTTTTGGGATTTACGTGCACCATGGGTTGAACCATTACGTGGTCCAAATGGTTTAGACATTAACAAAATTAAAAATGATATCCAGCCTTGGCAAGAACGTCGTGCTGCAGAATACATGACTCATGCTCCATTAGGATCATTAAACTCTGTAGGTGGTGTAGCAACAGAAATTAACTCCG
	Climaconeis_riddleae                      ---CAGTAGTCATACGCTCGTCTCAAAGATTAAGCCATGCATGTCTAAGTATAAAT--TCTGTACTGTGAAACTGCGAATGGCTCATTATATCAGTTATAGTTTATTTGATAATCCCTTACTACTTGGATAACCGTAGTAATTCTAGAGCTAATACATGCGCAAATGCCC-----TTC--TG--GGGCAGTATTTATTAGATTGAA-ACCAA-CCCCTTC-GGGGTGTC-CTGGTGATTCATAATAAACGTACGGATCGC------TTTT----GCGATGGATCATTCAAGTTTCTGCCCTATCAGCTTTGGATGGTAAGGTATTGGCTTACCATGGCTTTGACGGGTAACGGGAAATTAGGGTTTGATTCCGGAGAGGGAGCCTGAGAGACGGCTACCACATCCAAGGAAGGCAGCAGGCGCGTAAATTACCCAATCCTGACACAGGGAGGTAGTGACAATAAATAACAATGCCGGGCCTTTGTAGGTCTGGCAATTGGAATGAGAACAACTCAAACCCCTTATCGAGGATCAATTGGAGGGCAAGTCTGGTGCCAGCAGCCGCGGTAATTCCAGCTCCAATAGCGTATATTAAAGTTGTTGCAGTTAAAAAGCTCGTAGTTGGACTTGTGAATGTGCTGGGGGCC----A-ATTT-G-C--------GCCATCCG-GGACGTTCATTTTTGGGTGGAAGCTGCCGGGCATTAGGTTGTTTGGTAGCGGACGTCCATCTTTTACTGTGAGAAAATTAGCGCGTTCAAAGCAAGCTTATGCTGTTGAATATGTTAGCATGGAATAATGAGATAGGACCTCGGTACTATTTTGTTGGTTTGTGCACTGAGGTAATGGTTAATAGGGATTGTTGGGGGTATTCGTATTCCACTGTCAGAGGTGAAATTCTTGGATTTTTGGAAGACGAACTACTGCGAAAGCATTTACCAAGGATGTTTTCATTAATCAAGAACGAAAGTTAGGGGATCGAAGATGATTAGATACCATCGTAGTCTTAACCATAAACTATGCCGACAAGGGATTGGCGGG-GTCTCGTTATGTCCCCGTCAGCACCTTATGAGAAATCACAAGTCTTTGGGTTCCGGGGGGAGTATGGTCGCAAGGCTGAAACTTAAAGAAATTGACGGAAGGGCACCACCAGGAGTGGAGCCTGCGGCTTAATTTGACTCAACACGGGAAAACTCACCAGGTCCAGACATAGTGAGGATTGACAGATTGAGAGCTCTTTCTTGATTCTATGGGTGGTGGTGCATGGCCGTTCTTAGTTGGTGGAGTGATTTGTCTGGTTAATTCCGTTAACGAACGAGACCGCTGCCTGCTAAATAGTCCCGCAAGTGG-TTTCCACTCGCGAGGACTTCTTAGAGGGACGTGCGTTCTATTAGACGCAGGAGGATAGCGGCAATAACAGGTCTGTGATGCCCTTAGATGTTCTGGGCCGCACGCGCGCTACACTGATGCAATCAACGAG-----TTCCTTGGCCGAGAGGCCTGGGCAATCTTTTGAACCTGCATCGTGATAGGGATAGATTATTGCAATTATTGATCTTGAACGAGGAATTCCTAGTAAACGCAGATCATCAGTCTGCATTGATTACGTCCCTGCCCTTTGTACACACCGC-------------------------------------------------------------------------------------------------------------------ATGTCTCAATCTGTATCAGAACGGACTCGAATTAAAAGTGACCGTTACGAATCTGGTGTAATTCCCTACGCTAAAATGGGTTACTGGGATGCTTCATATGTAGTAAAAGCTACTGATGTTCTTGCATTATTCCGTATCACTCCACAACCAGGTGTAGATCCTGTAGAAGCTGCTGCAGCTGTAGCTGGTGAGTCTTCTACAGCAACATGGACAGTTGTATGGACTGATTTATTAACAGCTTGTGACCGTTATCGTGCAAAAGCTTACCGTGTAGATCCAGTTCCAAATACAACAGATCAATTCTTTGCTTTTATTGCTTATGAATGTGATTTATTTGAAGAAGGCTCATTAGCTAACTTAACAGCATCTATCATCGGTAACGTATTTGGTTTCAAAGCCGTATCTGCATTACGTTTAGAAGATATGCGTATTCCTCATTCATATTTAAAAACGTTCCAAGGTCCAGCTACAGGTGTAATTGTAGAACGTGAGCGTTTAAATAAATACGGTACTCCTTTATTAGGTGCGACTGTAAAACCTAAATTAGGTTTATCTGGTAAAAACTATGGTCGTGTAGTTTATGAAGGTTTAAAAGGTGGTTTAGACTTCTTAAAAGATGATGAGAACATTAACTCTCAACCATTTATGCGTTGGAGAGAGCGTTTCTTAAACTGTATGGAAGGTATTAACCGTGCTTCTTCAGCTACAGGTGAAGTTAAAGGTTCATACTTAAACATCACAGCAGGTACAATGGAAGAAGTTTACAAACGTGCTGAATATGCTAAAGCAGTTGGATCTATCATTGTTATGATTGATTTAGTTATGGGTTATACAGCTATTCAAAGTGCTGCTATCTGGTCTCGTGAAAACGATATGCTTTTACATTTACACCGTGCTGGTAACTCTACATATGCCCGTCAAAAAAATCATGGTATTAACTTCCGTGTAATTTGTAAATGGATGCGTATGTCTGGTGTGGATCACATTCACGCGGGTACTGTTGTAGGTAAATTAGAAGGTGATCCTTTAATGATTAAAGGTTTCTATGATACTTTATTATCAACACACTTAAATGTTAACTTACCATATGGTATTTTCTTCGAAATGACATGGGCTAGTTTACGTAGATGTATGCCTGTAGCATCAGGTGGTATCCACTGTGGTCAAATGCACCAATTAGTTCACTATTTAGGTGATGACGTTGTATTACAATTTGGTGGTGGTACAATTGGTCACCCAGATGGTATTCAAGCAGGTGCTACTGCTAACCGTGTTGCTTTAGAAGCAATGGTTTTAGCTCGTAACGAAGGTGCGGATTACTTCAATAGTGATATCGGTCCTCAAATTTTACGTGATGCAGCTAAAACATGCGGTCCTTTACAAACGGCTTTAGATTTATGGAAAGATATTAGCTTTAACTATACATC---------------------------------------------------------------------------------------------------TGGTTTAATGGTATTTTGGGCCGGTGCAATGATTTTATTTGAAGTATCTCACTTTGTACCAGAAAAACCTTTATACGAGCAAGGTTTTATTTGTATGCAACATTTAGCTACATTAGGCTATGGTATAGGTCCTGGTGGTGAGATTACTACAACAGTACCTTATTTTGCTGTTGGTGTAATTCATTTAATTTCATCAGCTGTTTTAGGTTTTGGTGGTATTTATCACTCATTACTTGGTCCAGATACGTTAGAAGAATCATTCCCATTTTTTGGTTATGACTGGCGTGATAAGAATAAAATGACAACAATTTTAGGTATTCATTTATGTCTTTTAGGTTGTGGTTCTTTATTATTAGTTGCTAAAGCAATGTATATTGGTGGTGTATATGACACTTGGGCTCCAGGTGGTGGCGATGTTAGATTAATTACAACTCCTACTCTAAACCCAATTGTAATTTTTGGGTATGTATTCCGTTCTCCATTTGGTGGAGATGGCTGGGTTGTATCAGTTAATAATATGGAAGATGTTATTGGTGGCCACGTATGGGTTGGTACCTTATGTATTATTGGTGGTATCTGGCATATCTTTACAAAGCCTTTTGCATGGGCACGTCGTGCTTTTGTTTGGTCAGGTGAAGCATATTTATCATACAGTTTAGCTGCTCTTTCATTAATGGGATTCACAGCTGCATTATACTCTTGGTACAATAATACTGCTTATCCAAGTGAATTATATGGTCCTACAGGTCCAGAAGCTTCACAATCACAAGCATTTACATTCTTAGTTCGAGATCAACGTTTAGGTGCAAATGTTTCATCAGCACAAGGTCCAACTGGTTTAGGTAAATATTTAATGCGTTCACCAAGTGGTGAAATTATCTTTGGTGGTGAAACAATGCGTTTCTGGGATTTACGTGCTCCATGGGTTGAACCATTACGTGGTCCAAACGGCTTAGATATTAATAAAATTAAAAATGATATTCAACCATGGCAAGAACGTCGTGCCGCTGAATACATGACACATGCTCCATTAGGTTCACTTAACTCAGTAGGTGGTGTTGCTACGGAAATTAACTCAG
	Placoneis_elginensis                      TGCCAGTAGTCATACGCTCGTCTCAAAGATTAAGCCATGCACGTCTAAGTATAAAT--ATATCACTGTGAAACTGCGAATGGCTCATTATATCAGTTATAGTTTATTTGATAGTCCCTTACTACTTGGATAACCGTAGTAATTCTAGAGCTAATACATGCGTCAATACCC-----TTCG-----GGGTAGTATTTATTAGAGTGAG-ACCAA-CCCCTTC-GGGGTGAT-GTGGTGATTCATAATAAGCTTGCAGATCGCACGGYTC---GCCGGCGATGGATCATTCAAGTTTCTGCCCTATCAGCTTTGGATGGTAGGGTATTGGCCTACCATGGCTTTAACGGGTAACGGAGGATTAGGGTTTGATTCCGGAGAGGGAGCCTGAGAGACGGCTACCACATCCAAGGAAGGCAGCAGGCGCGTAAATTACCCAATCCTGACACAGGGAGGTAGTGACAATAAATAACAATGCCGGGCCCTTC-GGGTCTGGCACTTGGAATGAGAACAACTCAAACCACTTATCGAGGATCAATTGGAGGGCAAGTCTGGTGCCAGCAGCCGCGGTAATTCCAGCTCCAATAGCGTATATTAAAGTTGTTGCAGTTAAAAAGCTCGTAGTTGGATTTGTGGGGGAA-CCTCTGGCCC--ATTTT----GGTG-----CCGTGAGG-GACCG-CCATCCTTGGGTGGAGCCTGTGTGGCATTAGGTTGTCGTGCAGGGGATGCCCATCATTTACTGTGAAAAAATCAGCGCGTTCAAAGCAGGCTTATGCCATTGAATGTATTAGCATGGAATAATAAGATAGGACCTTGGCACTATTTTGTTGGTTTGCGCACCGAGGTAATGATTAATAGGGACAGTTGGGGGTATTCGTATTCCATTGTCAGAGGTGAAATTCTTGGATTTCTGGAAGACGAACTACTGCGAAAGCATTTACCAAGGATGTTTTCATTAATCAAGAACGAAAGTTAGGGGATCGAAGATGATTAGATACCATCGTAGTCTTAACCATAAACTATGCCGACAAGGGATTGGTGGG-GTTCCGTAATGTCTCCATCAGCACCTTATGAGAAATCACAAGTTTTTGGGTTCCGGGGGGAGTATGGTCGCAAGGCTGAAACTTAAAGAAATTGACGGAAGGGCACCACCAGGAGTGGAGCCTGCGGCTTAATTTGACTCAACACGGGAAAACTTACCAGGTCCAGACATAGTGAGGATTGACAGATTGAGAGCTCTTTCTTGATTCTATGGGTGGTGGTGCATGGCCGTTCTTAGTTGGTGGAGTGATTTGTCTGGTTAATTCCGTTAACGAACGAGACCGCTGCCTGCTAAATAGTCCAGCTAGTGA-TTTTCACTGGCGTGGGCTTCTTAGAGGGACGTGCATTTTATTAGATGCAGGAAGATAGCGGCAATAACAGGTCTGTGATGCCCTTAGATGTTCTGGGCCGCACGCGCGCTACACTGATGTATTCAACGAGTGC--TTCCTTGGCTGAAAAGCCTGGGCAATCTTTTGAACGTGCATCGTGATAGGGATAGATTATTGCAATTATTAATCTTGAACGAGGAATTCCTAGTAAACGCAGATCATCAATCTGCATTGATTACGTCCCTGCCCTTTGTACACACCGCCCGTCGCACCTACCGATTGAATGGTCCGGTGAAGCCTCGGGATTGTGACTAG-TGCCTTCACTGGTGC-TGGTTGCAAGAACTTGTCTAAACCTTATCATTTAGAGGAAGGTGAA------------------------------------AGTGACCGTTACGAATCTGGTGTAATCCCTTACGCTAAAATGGGTTACTGGGATGCTTCATACGCAGTAAAAACTACTGACGTTCTTGCATTATTCCGTATTACACCACAACCAGGTGTGGATCCAGTAGAAGCTGCTGCAGCTGTAGCTGGTGAATCTTCAACAGCAACATGGACAGTTGTATGGACGGATTTATTAACAGCTTGTGATCGTTACCGTGCTAAAGCTTACCGAGTAGATCCAGTTCCAAATACAACAGACCAATTCTTCGCTTTTATCGCATATGAATGTGATTTATTCGAAGAAGGTTCATTAGCTAACTTAACTGCATCTATCATTGGTAACGTATTCGGTTTCAAAGCCGTTTCTGCATTACGTTTAGAAGATATGCGTATTCCTCACTCATACTTAAAAACATTCCAAGGTCCTGCTACTGGTATTATTGTAGAACGTGAGCGTTTAAATAAATACGGTGCACCATTATTAGGTGCAACAGTAAAACCAAAATTAGGTTTATCTGGTAAAAACTACGGTCGTGTAGTTTACGAAGGTTTAAAAGGTGGTTTAGACTTCTTAAAAGATGATGAGAATATTAACTCTCAACCATTCATGCGTTGGAGAGAACGTTTCTTATACTGTATGGAAGGTATTAACCGTGCTGCTGCAGCTACAGGTGAAGTTAAAGGTTCATACTTAAACATCACTGCTGGTACAATGGAAGAAGTTTACAAACGTGCTGAGTACGGTAAAGCTGTTGGTTCTATCATTGTAATGATTGACTTAGTTATGGGTTACACAGCAATTCAAAGTGCTGCTATTTGGGCTCGTGACAACGATATGCTTTTACACTTACACCGTGCAGGTAACTCAACTTATGCGCGTCAAAAAAATCATGGTATTAACTTCCGTGTTATTTGTAAATGGATGCGTATGTCGGGTGTAGACCATATCCACGCTGGTACAGTTGTTGGTAAATTAGAAGGTGATCCTTTAATGATTAAAGGTTTCTACGATACTTTACGTTTAACAAACTTAGACGTTAACTTACCTTATGGTATTTTCTTCGAAATGACATGGGCTAGTTTACGTAAATGTATGCCTGTTGCTTCTGGTGGTATTCACTGTGGTCAAATGCACCAATTAGTTCACTACTTAGGTGATGACGTAATATTACAATTTGGTGGTGGTACAATTGGTCACCCTGATGGTATTCAAGCAGGTGCTACAGCTAACCGTGTTGCTTTAGAAGCAATGATTTTAGCTCGTAACGAAGGCGCTGACTACTTCAATAGTAATGTTGGACCTCAAATTTTACGCGATGCAGCGAAAACATGTGGTCCTTTACAAACTGCATTAGATTTATGGAAAGATATCAGCTTCAACTACACATCAACAGATACAGCTGATTTCTCAGTAACACCTACACAAAACAGATAA--TCGTTTAATTAATGTTTCAGGTAAGTTATTAGGTGCTCACGTAGCACATGCTGGCTTAATGGTATTTTGGGCTGGTGCAATGATTTTATTTGAAGTATCACACTTTGTACCAGAGAAACCTTTATATGAACAAGGTTTCATTTGCATGCAACATTTAGCAACATTAGGTTACGGTATTGGACCTGGTGGTGAAATAACTACAACTGTACCATACTTTGCTGTTGGTGTAATTCATTTAATCTCGTCAGCGGTTTTAGGTTTTGGTGGTATTTATCACTCATTATTAGGACCAGATACATTAGAAGAATCATTCCCGTTCTTCGGGTATGACTGGCGTGATAAAAACAAAATGACAACAATTTTAGGAATTCACTTATGTGTATTAGGTGGTGGTTCGCTATTATTAGTTGCTAAAGCAATGTATATTGGTGGTGTGTATGATACTTGGGCACCAGGTGGTGGAGATGTTCGTTTAATTACGACTCCAACATTAAATCCAATTGTAATTTTTGGTTACGTATTCCGTTCTCCATTTGGTGGTGATGGTTGGGTTGTATCAGTAAATAACATGGAAGATGTTATTGGTGGTCATGTTTGGGTTGGTGTTTTATGTATTATTGGTGGTATTTGGCATATTTTCACTAAACCATTTGCTTGGGCACGTCGTGCCTTTGTTTGGTCAGGTGAAGCATATTTATCATACAGTTTAGCTGCTATTTCAATAATGGGTTTCACAGCTTCATTATACTCTTGGTATAATAATACTGCTTACCCAAGTGAATTATATGGCCCAACAGGTCCAGAAGCTTCACAAGCACAAGCATTTACTTTCTTAGTTCGAGATCAACGATTAGGTGCTAATGTTTCATCAGCACAAGGTCCAACAGGTTTAGGTAAATACTTAATGCGTTCACCAAGTGGTGAAATCATTTTTGGTGGTGAAACAATGCGTTTCTGGGATTTACGTGCTCCATGGGTTGAGCCACTACGTGGTCCAAATGGTTTAGATATCAATAAAATTAAAAATGATATTCAACCTTGGCAAGAACGTCGTGCAGCAGAATATATGACTCACGCTCCATTAGGTTCACTTAACTCTGTAGGTGGTGTAGCAACCGAAATTAACTCAG
	Tryblionella_apiculata                    TGCCAGTAGTCATACGCTCGTCTCAAAGATTAAGCCATGCATGTCTAAGTATAAAT--ATSTTACTTTGAAACTGCGAACGGCTCATTATATCAGTTATAGTTTATTTGATAGTCCCTTACTACTTGGATAACCGTAGTAATTCTAGAGCTAATACATGCGTCAATACCC-----TTC--TG--GGGTAGTATTTATTAGATTGAA-ACCAA-CCCCTTC-GGGGTGAT-GTGGTGATTCATAATAAGCTTGCGGATCGCATGGC--TCTGCCGGCGATGGATCATTCAAGTTTCTGCCCTATCAGCTTTGGATGGTAGGGTATTGGCCTACCATGGCTTTAACGGGTAACGGGAAATTAGGGTTTGATTCCGGAGAGGGAGCCTGAGAGACGGCTACCACATCCAAGGAAGGCAGCAGGCGCGTAAATTACCCAATCCTGACACAGGGAGGTAGTGACAATAAATAACAATGCCGGGCCTTTGTAGGTCTGGCAATTGGAATGAGAACAATTTAAACCCCTTATCGAGTATCAATTGGAGGGCAAGTCTGGTGCCAGCAGCCGCGGTAATTCCAGCTCCAATAGCGTATATTAAAGTTGTTGCAGTTAAAAAGCTCGTAGTTGGATTTGTGGTTGTCGCTTGCGGCCTGGTACCTAGTGCCGGCG---CTTGCAGG-CGGC--CCATCCTTGGGTGGAACCTGTGTGGCATTAGGTTGTCGTGCAGGGGATGCCCATCATTTACTGTGAAAAAATTAGAGTGTTCAAAGCAGGCTTATGCCGTTGAATATGTTAGCATGGAATAATAAGATAGGACCTTGGTACTATTTTGTTGGTTTGCGCACCAAGGTAATGATTAAAAGGGACAGTTGTGGGTATTCGTATTCCATTGTCAGAGGTGAAATTCTTGGATTTTTGGAAGACGAACTACTGCGAAAGCATTTACCAAGGATGTTTTCATTAATCAAGAACGAAAGTTAGGGGATCGAAGATGATTAGATACCATCGTAGTCTTAACCATAAACTATGCCGACAAGGGATTGGCGGA-GTTTCGTTTTGTCTCCGCCAGCACCTTATGAGAAATCACAAGTCTTTGGGTTCCGGGGGGAGTATGGTCGCAAGGCTGAAACTTAAAGAAATTGACGGAAGGGCACCACCAGGAGTGGAGCCTGCGGCTTAATTTGACTCAACACGGGAAAACTTACCAGGTCCAGACATAGTGAGGATTGACAGATTGAGAGCTCTTTCTTGATTCTATGGGTGGTGGTGCATGGCCGTTCTTAGTTGGTGGAGTGATTTGTCTGGTTAATTCCGTTAACGAACGAGACCCCTGCCTGCTAAATAGCTTGCATAGTGAATTTTCACTGTGTGAAGCTTCTTAGAGGGACGTGCATTCTATTAGATGCAGGAAGATAGGGGCAATAACAGGTCTGTGATGCCCTTAGATGTCCTGGGCCGCACGCGCGCTACACTGATGTATTCAACGAGTTT--TACCTTGGCCGAGAGGCCTGGGCAATCTTTTGAACGTGCATCGTGATAGGGATAGATTATTGCAATTATTAATCTTGAACGAGGAATTCCTAGTAAACGCAGATCATCAATCTGCATTGATTACGTCCCTGCCCTTTGTACACACCGCCCGTCGCACCTACCGATTGAATGGTCCGGTGAAGCCTCGGGATTGTGGCTGGTTCCCTTTATTGGGAGTTTGTCGCGAGAACTTGTCTAAACCTTATCATTTAGAGGAAGGTGAAATGTCTCAATCTGTATCAGAACGGACTCGAATTAAAAGTGACCGTTACGAATCTGGTGTAATCCCTTACGCTAAAATGGGTTACTGGGATGCTTCATACGCAGTAAAAACTACGGATGTTCTTGCTTTATTCCGTATTACACCACAACCAGGTGTAGATCCAGTAGAAGCTGCTGCTGCTGTAGCAGGTGAATCTTCAACTGCAACTTGGACAGTTGTATGGACTGATTTATTAACAGCTTGTGACCGTTATCGTGCTAAAGCTTACCGTGTAGATCCAGTTCCAAATGCACCTGACCAATACTTTGCTTTTATCGCATATGAATGTGATTTATTTGAAGAAGGTTCATTAGCTAACTTAACAGCGTCTATTATTGGTAACGTATTTGGTTTTAAAGCTGTAGCTGCTTTACGTTTAGAAGATATGCGTATTCCTCACTCATACTTAAAAACATTCCAAGGTCCAGCTACAGGTATCATTGTAGAACGTGAGCGTTTAAACAAATACGGTGTTCCTTTATTAGGTGCAACAGTAAAACCAAAATTAGGTTTATCTGGTAAAAACTACGGTCGTGTAGTATACGAAGGTTTAAAAGGTGGTTTAGACTTCTTAAAAGATGATGAAAACATTAACTCACAACCATTTATGCGTTGGAGAGAACGTTTCTTAAACTGTTTAGAAGGTATTAACCGTGCTTCTGCTGCTACTGGTGAAGTTAAAGGTTCTTACTTAAACGTTACAGCGGCTACTATGGAAGAAGTATACAAACGTGCTGAGTATGCTAAAGCAATCGGTTCTATCATCATCATGATCGATTTAGTTATGGGTTACACAGCAATTCAAAGTATTGCTCTTTGGGCTCGTGATAATGATATGATTTTACACTTACACCGTGCTGGTAACTCAACTTACGCTCGTCAAAAGAATCATGGTATTAACTTCCGTGTAATCTGTAAATGGATGCGTATGTCTGGTGTTGACCATATCCACGCTGGTACTGTTGTAGGTAAATTAGAAGGTGATCCTTTAATGATTAAAGGTTTCTACGATACTTTACGTTTAGTAACATTAGATGTTAACTTACCTTATGGTATTTTCTTCGAAATGTCATGGGCTAGTTTACGTAAATGTATGCCGGTTGCTTCTGGTGGTATCCACTGTGGTCAAATGCATCAATTAGTTCACTATTTAGGTGATGATGTAGTATTACAATTCGGTGGTGGTACAATCGGTCACCCTGATGGTATTCAAGCTGGTGCAACTGCTAACCGTGTTGCTTTAGAATCAATGGTATTAGCTCGTAACGAAGGTGCTGATTACTTCAACAATGAAGTTGGTCCACAAATTTTACGTAATGCTGCTAAAACATGTGGTCCTTTACAAACAGCTTTAGACTTATGGAAAGACATTAGTTTCAACTACACGTCTACAGATACAGCTGATTTCGCTGTAACACCAACAGCAAACGTATAA----GTTTAATCAATGTTTCAGGTAAATTATTAGGTGCTCACGTAGCACACGCTGGCTTAATGGTATTTTGGGCTGGTGCAATGATTTTATTTGAAGTATCTCATTTCGTACCAGAAAAACCTTTATATGAACAAGGTTTTATTTGTATGCAACATTTAGCTACATTAGGTTATGGAATTGGACCAGGTGGTGAAATTACTACAACTGTTCCATACTTTGCTGTTGGTGTAATTCATTTAATTTCCTCAGCAGTTTTAGGATTTGGTGGTATTTACCATTCATTATTAGGTCCAGATACATTAGAAGAATCATTCCCATTCTTTGGATATGACTGGCGTGATAAAAATAAAATGACAACAATTTTAGGTATTCATTTATGTTTACTAGGTTGTGGTGCATTCTTATTAGTTATTAAAGCCATGTATTTAGGTGGTGTTTATGATACTTGGGCCCCAGGTGGTGGTGACGTTCGTTTCATTACAACTCCGACATTAAACCCAATTGTAATTTTTGGTTACGTATTCCGTTCTCCATTTGGTGGAGATGGTTGGGTTGTATCTGTAAATAATATGGAAGATATCGTTGGTGGTCATATCTGGGTTGGTATCTTATGTATTACTGGTGGTATTTGGCATATTTTCACTAAACCATTTGCATGGGCACGTCGTGCTTTTGTATGGTCAGGTGAAGCGTACCTTTCTTATAGTTTAGCTGCTATTTCTTTAATGGGTTTTACGGCTGCATTATATTCTTGGTATAACAATACTGCATACCCAAGTGAATTATATGGTCCAACAGGTCCAGAAGCATCACAATCTCAAGCATTTACATTCTTAGTTCGTGACCAACGTTTAGGTGCTAATATTTCATCTGCACAAGGTCCTACTGGGCTAGGTAAATATTTAATGCGTTCACCAAGTGGAGAAATTATCTTTGGTGGTGAAACTATGCGTTTTTGGGATTTACGTGCCCCATGGGTTGAGCCATTACGTGGTCCAAATGGTTTAGATATCAATAAAATTAAAAATGATATTCAACCTTGGCAAGAACGTCGTGCTGCTGAATACATGACACATGCACCATTAGGTTCACTTAACTCTGTAGGTGGTGTAGCAACAGAAATTAACTCAG
	Cylindrotheca_closterium                  TGCCAGTAGTCATACGCTCGTCTCAAAGATTAAGCCATGCATGTCTAAGTATAAAT--ATCTTACTTTGAAACTGCGAACGGCTCATTATATCAGTTATAGTTTATTTGATAGTCCCTTACTACTTGGATAACCGTAGTAATTCTAGAGCTAATACATGCGTCAATACCC-----TTC--TG--GGGTAGTATTTATTAGATTGAA-ACCAA-CCCCTTC-GGGGTGAT-GTGGTGATTCATAATAAGCTTGCGGATCGCATGGC--TTTGCCGGCGATGGATCATTCAAGTTTCTGCCCTATCAGCTTTGGATGGTAGGGTATTGGCCTACCATGGCTTTAACGGGTAACGGGAAATTAGGGTTTGATTCCGGAGAGGGAGCCTGAGAGACGGCTACCACATCCAAGGAAGGCAGCAGGCGCGTAAATTACCCAATCCTGACACAGGGAGGTAGTGACAATAAATAACAATGCCGGGCCTTTGTAGGTCTGGCAATTGGAATGAGAACAATTTAAACCCCTTATCGAGTATCAATTGGAGGGCAAGTCTGGTGCCAGCAGCCGCGGTAATTCCAGCTCCAATAGCGTATATTAAAGTTGTTGCAGTTAAAAAGCTCGTAGTTGGATTTGTGGTGTACTTCGGCGGCCCGTCACTATGTGATGGAG---CTTGCTGA-AGTCG-CCATCCTTGGGTGGATCCTGTGTGGCATTAAGTTGTCGTGCAGGGGATGCCCATCGTTTACTGTGAAAAAATTAGAGTGTTCAAAGCAGGCTTATGCCGTTGAATATATTAGCATGGAATAATAGGATAGGACCTTGGTACTATTTTGTTGGTTTGCGCACCAAGGTAATGATTAATAGGGACAGTTGGGGGTATTCGTATTTCATTGTCAGAGGTGAAATTCTTGGATTTTTGAAAGACGAACTACTGCGAAAGCATTTACCAAGGATGTTTTCATTAATCAAGAACGAAAGTTAGGGGATCGAAGATGATTAGATACCATCGTAGTCTTAACCATAAACTATGCCGACAAGGGATTGGTGGA-GTTTCGTTATGTCTCCATCAGCACCTTATGAGAAATCACAAGTCTTTGGGTTCCGGGGGGAGTATGGTCGCAAGGCTGAAACTTAAAGAAATTGACGGAAGGGCACCACCAGGAGTGGAGCCTGCGGCTTAATTTGACTCAACACGGGAAAACTTACCAGGTCCAGACATAGTGAGGATTGACAGATTGAGAGCTCTTTCTTGATTCTATGGGTGGTGGTGCATGGCCGTTCTTAGTTGGTGGAGTGATTTGTCTGGTTAATTCCGTTAACGAACGAGACCCCTGCCTGCTAAATAGGTTGCCTAGTGA-ATTTCACTGGGTGAATCTTCTTAGAGGGACGTGCATTCTATTAGATGCAGGAAGATAGGGGCAATAACAGGTCTGTGATGCCCTTAGATGTCCTGGGCCGCACGCGCGCTACACTGATGCATTCAACGAGTTC--TACCTTGGCCGAGAGGCCTGGGCAATCTTTTGAACCTGCATCGTGATAGGGATAGATTATTGCAATTATTAATCTTGAACGAGGAATTCCTAGTAAACGCAGATCATCAATCTGCATTGATTACGTCCCTGCCCTTTGTACACACCGCCCGTCGCACCTACCGATTGAATGGTCCGGTGAAGCCTCGGGATTGTGGCGAGTTCCCTTCATTGGGAGTTTGTCGCGAGAACTTGTCTAAACCTTATCATTTAGAGGAAGGTGAAATGTCTCAATCTGTATCAGAACGGACTCGAATTAAAAGTGACCGTTACGAATCTGGTGTAATTCCTTACGCTAAAATGGGTTACTGGGATGCTTCATACGCAGTAAAAACTACTGATGTTTTAGCTTTATTCCGTATTACACCACAACCAGGTGTAGATCCAGTAGAAGCTGCTGCTGCAGTAGCTGGTGAATTTTCTACAGCAACTTGGACAGTTGTATGGACTGATTTATTAACAGCTTGTGACCGTTATCGTGCTAAAGCTTACCGTGTAGATCCAGTTCCAAATACACCCGATCAATATTTTGCATTTATTGCATATGAATGTGACTTATTTGAAGAAGGATCTTTAGCTAACCTAACAGCTTCGATTATTGGTAACGTTTTTGGATTTAAAGCAGTATCAGCTTTACGTTTAGAAGATATGCGTATTCCGCATTCATACTTAAAAACATTCCAAGGTCCCGCTACTGGTATTGTAGTAGAACGTGAACGTTTAAACAAATACGGTACACCATTATTAGGTGCAACAGTAAAACCAAAATTAGGTTTATCTGGTAAAAACTATGGTCGTGTAGTATTTGAAGGTTTAAAAGGTGGTTTAGACTTCTTAAAAGATGATGAGAATATTAATTCACAACCATTTATGCGTTGGAGAGAAAGATTCTTAAACTGTATGGAAGGTATTAATCGTGCATCAGCAGCTACCGGTGAAGTTAAAGGTTCATACTTAAACGTTACTGCTGCGACGATGGAAGAAGTATACAAACGTTCAGAATATGCGAAAGAAGTAGGGTCTATCGTTATTATGATCGATTTAGTTATGGGATATACTGCAATTCAAAGTATTGCTTTATGGGCTCGTGAAAATGATATGCTTTTACATTTACACCGTGCTGGTAACTCAACTTACGCACGTCAAAAAAATCATGGTATTAACTTCCGTGTAATTTGTAAATGGATGCGTATGTCTGGTGTAGACCATATCCATGCTGGTACAGTTGTAGGTAAACTAGAGGGTGACCCATTAATGATTAAAGGTTTTTATGATACTTTACGTTTAACAACTTTAGATGTTAATCTACCTTATGGCTTATTCTTCGAAATGTCATGGGCTAGTTTACGTCGTTGTATGCCAGTTGCTTCTGGTGGTATTCATTGTGGTCAGATGCACCAATTAGTTCATTATTTAGGTGATGATGTAGTATTACAATTTGGTGGTGGTACAATTGGTCACCCTGATGGTATACAAGCTGGTGCTACAGCTAACCGTGTTGCTTTAGAATCAATGGTATTAGCACGTAACGAAGGTAGTGATTACTTTAGTCAAGAAGTTGGTCCACAAATCTTACGTAATGCGGCTAAAACATGTGGTCCTTTACAAACAGCTTTAGATTTATGGAAAGATATTAGTTTTAACTATACATCTACAGATACAGCTGATTTCGCTGCAACACCAACAGCAAACGTATAAGCTCGTTTAATTAATGTTTCAGGTAAATTATTAGGTGCACACGTTGCACACGCTGGTTTAATGGTATTTTGGGCTGGTGCGATGATTTTATTTGAAGTTTCTCATTTTGTTCCAGAAAAACCTTTGTATGAACAAGGTTTTATTTGCATGCAGCATTTAGCTACATTAGGTTATGGGGTTGGTCCAGGTGGTGAAATCGTTACTACTGTTCCTTATTTCGCCGTAGGTGTACTTCACTTAATTTCTTCAGCAGTTCTAGGTTTTGGAGGAATTTATCACTCATTATTAGGTCCAGACACGTTAGAAGAATCGTTCCCATTTTTTGGATATGATTGGCGTGATAAAAATAAAATGACAACGATTTTAGGTATTCATTTATGTCTTTTAGGTTGTGGTGCGTTTTTATTAGTTTTTAAAGCAATGTATTTGGGTGGTGTTTATGATACATGGGCACCAGGTGGTGGTGATGTTCGTTATATTACGACACCAACTTTAAACCCAATTGTTATTTTTGGTTACGTATTTCGTTCTCCATTTGGTGGAGATGGTTGGGTAGTTTCAGTAAATAATATGGAAGATGTAATCGGTGGTCATATTTGGGTAGGTGTTTTGTGTATTACCGGTGGGATTTGGCATATTTTTACCAAACCATTTGCTTGGGCACGTCGAGCTTTTGTATGGTCTGGTGAAGCATACCTTTCTTACAGTTTGGCAGCTATTTCACTTATGGGTTGGACAGCAGCATTATATTCTTGGTATAATAATACAGCTTACCCGAGTGAATTATACGGTCCGACAGGTCCTGAAGCTTCGCAATCTCAAGCCTTTACATTTTTGGTACGTGACCAACGTTTAGGTGCTAATGTTTCATCAGCTCAAGGTCCAACTGGTTTAGGTAAATATCTAATGCGTTCTCCAAGTGGAGAAATCATTTTTGGTGGTGAAACAATGCGATTCTGGGATTTACGTGCACCGTGGGTTGAACCATTGCGTGGTCCAAATGGTTTAGATATCAATAAAATTAAAAATGATATTCAACCGTGGCAAGAACGTCGTGCAGCAGAATATATGACTCATGCTCCATTAGGTTCACTAAACTCAGTTGGTGGAGTAGCAACAGAGATTAACTCTG
	Hantzschia_amphioxys_var._major           ---CAGTAGTCATACGCTCGTCTCAAAGATTAAGCCATGCATGTCTAAGTATAAAT--CTTTTACTTTGAAACTGCGAACGGCTTATTATATCAGTTATAGTTTATTTGATAGTCCCTTACTACTTGGATAACCGTAGTAATTCTAGAGCTAATACATGCGTCAATACCC-----CTCG-----GGGTAGTATTTATTAGATTGAA-ACCAA-CCCCTTC-GGGGTGAT-GTGGTGATTCATAATAAGCTCGCGGATCGCATGGT-GCAAGCCGGCGATGGATCATTCAAGTTTCTGCCCTATCAGCTTTGGATGGTAGGGTATTGGCCTACCATGGCAGTCACGGGTAACGGGAGATTAGGGTTTGGCTCCGAAGAGGGAGCCTGAGAGACGGCTACCACATCCAAGGAAGGCAGCAGGCGCGTAAATTACCCAATCCTGACACAGGGAGGTAGTGACAATAAATAACAATGCCGGGCCTTTGTAGGTCTGGCAATTGGAATGAGAACAATTTAAATCCCTTATCGAGTATCAATTGGAGGGCAAGTCTGGTGCCAGCAGCCGCGGTAATTCCAGCTCCAATAGCGTATATTAAAGTTGTTGCAGTTAAAAAGCTCGTAGTTGGATTTGTGGTTGTTGTGAGCGGCCTGGCACTTGGTGCTAGT--GCCTGCCTGCACT----CCATCCTTGGGTGGAACCTGTGTGGCATTAGGTTGTCGTGCAGGGGATGCCCATCATTTACTGTGAGAAAATTAGAGTGTTCAAAGCAGGCTTATGCCATTGAATATGTTAGCATGGAATAATAAGATAGGACCTTGGTACTATTTTGTTGGTTTGCGCACCAAGGTAATGGTTAATAGGGACAGTCGGGGGTATTCGTATTCCATTGTCAGAGGTGAAATTCTTGGATTTCTGGAAGACGAACTACTGCGAAAGCATTTACCAAGGATGTTTTCATTAATCAAGAACGAAAGTTAGGGGATCGAAGATGATTAGATACCATCGTAGTCTTAACCATAAACTATGCCGACAAGGGATTGGCGGA-GTCTCGTTTTGTCTCCGTCAGCACCTTATGAGAAATCATAAGTCTTTGGGTTCCGGGGGGAGTATGGTCGCAAGGCTGAAACTTAAAGAAATTGACGGAAGGGCACCACCAGGAGTGGAGCCTGCGGCTTAATTTGACTCAACACGGGAAAACTTACCAGGTCCAGACATAGTGAGGATTGACAGATTGAGAGCTCTTTCTTGATTCTATGGGTGGTGGTGCATGGCCGTTCTTAGTTGGTGGAGTGATTTGTCTGGTTAATTCCGTTAACGAACGAGACCCCTGCCTGCTAAATAGCTTGCAGAGTGATTTTTCACTGTGCAAAGCTTCTTAGAGGGACGTGCATTCTATTAGATGCAGGAAGATAGGGGCAATAACAGGTCTGTGATGCCCTTAGATGTTCTGGGCCGCACGCGCGCTACACTGATGCATTCAACGAGTTT--TACCTTGGCCGAGAGGCCTGGGAAATCTTTTAAACGTGCATCGTGATAGGGATAGATTATTGCAATTATTAATCTTGAACGAGGAATTCCTAGTAAACGCAGATCATCAATCTGCATTGATTACGTCCCTGCCCTTTGTACACACCGCCCGTCGCACCTACCGATTGAATGGTCCGGTGAAGCCTCGGGATTGTGACAGGTTCCCTTTATTGGGGGTCTGTTGCGAGAACTTGTCTAAACCTTATCATTTAGAGGAAGGTGA----TCTCAATCTGTATCAGAACGGACTCGAATTAAAAGTGACCGTTACGAATCTGGTGTAATCCCTTACGCTAAAATGGGTTACTGGGATGCTTCATACGCAGTAAAAACTACTGATGTTCTTGCTTTATTCCGTATTACACCACAACCGGGTGTAGATCCAGTAGAAGCTGCTGCTGCAGTAGCTGGTGAATCTTCTACAGCAACATGGACAGTTGTATGGACTGATTTATTAACAGCATGTGACCGTTACCGTGCTAAAGCATACCGTGTAGATCCAGTCCCAAACACAACAGATCAATACTTCGCTTTTATAGCATACGAATGTGATTTATTTGAAGAAGGTTCTTTAGCTAATTTAACAGCTTCTATAATTGGAAACGTATTTGGTTTCAAAGCTGTATCAGCTTTACGTTTAGAAGATATGCGTATTCCTCATTCATACTTAAAAACATTCCAAGGTCCTGCTACAGGTATTGTTGTGGAACGTGAACGTTTAAACAAATACGGTGTCCCGTTATTAGGCGCAACAGTAAAACCAAAACTAGGTTTATCTGGTAAAAATTACGGTCGTGTAGTATATGAAGGTTTAAAAGGTGGTTTAGACTTCTTAAAAGATGACGAAAACATTAACTCTCAGCCATTCATGCGTTGGAGAGAGCGTTTTTTAAACTGTATGGAAGGTATTAACCGTGCGTCTGCTGCTACAGGTGAAGTTAAAGGTTCTTACTTAAACGTTACGGCTGCAACTATGGAAGAAGTATACAAACGTGCTGAGTATGCTAAAGAAGTAGGTTCTGTAGTTATCATGATCGATTTAGTTATGGGTTACACAGCAATCCAATCAATTGCTATCTGGGCTCGTGAGAATGATCTGATATTACACTTACACCGTGCAGGTAACTCTACTTACGCTCGTCAAAAAAATCATGGTATTAACTTCCGTGTTATTTGTAAATGGATGCGTATGGCTGGTGTAGATCATATCCACGCTGGTACAGTTGTAGGTAAATTAGAAGGTGATCCTTTAATGATTAAAGGTTTCTACGATACTTTACGTTTAACAACATTATCAGTTAACTTACCTTATGGTATTTTTTTTGAAATGCCATGGGCTAGTTTACGTAAATGTATGCCTGTTGCATCAGGTGGTATTCACTGTGGTCAAATGCACCAATTAGTTCACTATTTAGGTGATGACGTAGTATTACAATTTGGTGGTGGTACAATTGGTCACCCAGATGGTATTCAAGCAGGTGCTACAGCTAATCGTGTTGCTTTAGAAGCAATGATTTTAGCTCGTAACGAAGGTGCTGATTACTTTAATAACCAAGTTGGCCCACAAATTTTACGTAATGCTGCAAAAACATGTGGTCCATTACAAACAGCTTTAGATTTATGGAAAGATATTAGTTTTAACTACACATCTACAGATACAGCTGACTTCTCTACAACACCTACAGCAAACGTATAA----GTTTAATTAATGTTTCAGGAAAATTATTAGGTGCTCACGTAGCACACGCTGGGTTAATGGTTTTTTGGGCTGGCGCAATGATTTTATTTGAAGTTTCGCATTTCGTACCAGAAAAACCTTTATATGAACAAGGTTTTATTTGTATGCAACATTTAGCAACATTAGGTTACGGAGTTGGACCAGGTGGTGAAATCATTACAACCGTACCATATTTTGCCGTTGGTGTAATTCATTTAATTTCCTCAGCAGTTTTAGGTTTTGGTGGTATTTACCACTCATTATTAGGACCAGATACTTTAGAAGAATCATTTCCATTCTTCGGTTACGACTGGCGTGATAAAAATAAAATGACAACAATCTTAGGTATTCATTTATGTCTTTTAGGTTGCGGTGCTTTTTTATTAGTTGTTAAAGCAATGTACTTGGGCGGTGTTTACGATACTTGGGCACCAGGTGGTGGAGACATTCGTTTAATTACAACTCCAACATTAAATCCAATTGTAATTTTTGGTTATATTTTTCGTTCTCCATTTGGAGGAGATGGTTGGGTTGTGTCTGTAAATAATATGGAAGATATTATTGGTGGCCATATCTGGGTTGGTGTTTTATGTATCACTGGTGGTATTTGGCACATTTTCACTAAACCTTTTGCGTGGGCACGTCGTGCTTTCGTATGGTCAGGTGAAGCTTACCTTTCTTACAGTTTAGCAGCTATTTCTTTAATGGGATTCACAGCATCATTATACTCTTGGTATAACAATACTGCATATCCAAGTGAATTATATGGTCCAACGGGCCCTGAAGCATCACAATCTCAAGCATTTACATTTTTAGTTCGAGATCAACGTTTAGGTGCTAATGTTTCATCAGCACAAGGTCCAACTGGCTTAGGTAAATATTTAATGCGTTCACCAAGTGGAGAAATTATTTTTGGTGGTGAAACAATGCGTTTCTGGGATTTACGTGCTCCATGGGTCGAACCCTTACGTGGTCCAAACGGTTTAGATATTAATAAAATTAAAAATGATATTCAACCTTGGCAAGAGCGTCGTGCTGCTGAATATATGACACATGCTCCATTAGGTTCACTTAACTCAGTTGGCGGTGTAGCAACAGAAATTAACTCAG
	Phaeodactylum_tricornutum                 TGCCAGTAGTCATACGCTCGTCTCAAAGATTAAGCCATGCATGTCTAAGTATAAAT--CTTTTACTTTGAAACTGCGAATGGCTCATTATATCAGTTATAGTTTATTTGATAGTCCCTTACTATTTGGATAACCGTAGTAATTCTAGAGCTAATACATGCGTCAATACCC-----TTC--TG--GGGTAGTATTTATTAGATTGAA-ACCAA-CCCCTTC-GGGGTGAT-GTGGTGATTCATAATAAGCTTGCGGATCGCATGGC-TTTTGCCGGCGATGGATCATTCAAGTTTCTGCCCTATCAGCTTTGGATGGTAGGGTATTGGCCTACCATGGCTTTAACGGGTAACGGGAAATCAGGGTTTGATTCCGGAGAGGGAGCCTGAGAGACGGCTACCACATCCAAGGAAGGCAGCAGGCGCGTAAATTACCCAATCCTGACACAGGGAGGTAGTGACAATAAATAACAATGCCGGGCCTTTCTAGGTCTGGCTTTTGGAATGAGAACAATTTAAACCCCTTATCGAGGATCCATTGGAGGGCAAGTCTGGTGCCAGCAGCCGCGGTAATTCCAGCTCCAATAGCGTATATTAATGTTGCTGCAGTTAAAAAGCTCGTAGTTGGATTTGTGGTGGGCCCGGTGGCTCGGCCT-TAGTTGGCCG---TTGCTGTTTTGGGTCCGCCATCCTTGGGTGGAATCAGTGTGGCATTAAGTTGTCGCGCTGGGGATGCCCATCGTTTACTGTGAAAAAATTAGAGTGTTCAAAGCAGGCTTACGCCGTTGAATATATTAGCATGGAATAATGAGATAGGACCTTGGTACTATTTTGTTGGTTTGCGCACCGAGGTAATGATTAATAGGGACAGTTGGGGGTATTCGTATTCCATTGTCAGAGGTGAAATTCTTGGATTTCTGGAAGACGAACTACTGCGAAAGCATTTACCAAGGATGTTTTCATTAATCAAGAACGAAAGTTAGGGGATCGAAGATGATTAGATACCATCGTAGTCTTAACCATAAACTATGCCGACAAGGGATTGGCGGG-GTTTCGTTACGTCTCCGTCAGCACCTTATGAGAAATCACAAGTCTTTGGGTTCCGGGGGGAGTATGGTCGCAAGGCTGAAACTTAAAGAAATTGACGGAAGGGCACCACCAGGAGTGGAGCTTGCGGCTTAATTTGACTCAACACGGGAAAACTTACCAGGTCCAGACATAGTGAGGATTGACAGATTGAGAGCTCTTTCTTGATTCTATGGGTGGTGGTGCATGGCCGTTCTTAGTTGGTGGAGTGATTTGTCTGGTTAATTCCGTTAACGAACGAGACCCCTGCCTGCTAAATAGCCCAGTGAGTGA-ATTTCACTGACCAGGGCTTCTTAGAGGGACGTGCGTTCTATTAGACGCAGGAAGATAGGGGCAATAACAGGTCTGTGATGCCCTTAGATGTTCTGGGCCGCACGCGCGCTACACTGATGCATTCAACGAGTGTTTTTCCTTGGCCGAGAGGCCTGGGCAATCTTTTGAACGTGCATCGTGATAGGGATAGATTATTGCAATTATTAATCTTGAACGAGGAATTCCTAGTAAACGCAGATCATCAATCTGCATTGATTACGTCCCTGCCCTTTGTACACACCGCCCGTCGCACCTACCGATTGGATGGTCCGGTGAAGCCTCGGGATTGTGACCAGTGCC-TTTATTGGTGT-TGGTTGCGAGAACTTGTCTAAACCTTATCATCTAGAGGAAGGTGAAATGTCTCAATCTGTATCAGAACGGACTCGAATTAAAAGTGACCGTTACGAATCTGGTGTAATTCCTTATGCTAAGATGGGTTACTGGGATGCTGCTTATGCAGTAAAAAACACTGATGTTTTAGCATTATTCCGTATCACACCACAACCAGGTGTAGATCCAGTAGAAGCTGCTGCAGCTGTAGCTGGTGAATCATCTACTGCAACATGGACTGTTGTATGGACTGATTTATTAACAGCTTGTGATCGTTACCGTGCTAAAGCTTACCGTGTAGATCCAGTTCCAAATACAACTGATCAATACTTCGCTTTTATCGCATATGAATGTGATTTATTTGAAGAAGGTTCTTTAGCTAACTTAACAGCTTCTATTATTGGTAACGTATTCGGTTTCAAAGCTGTATCTGCGTTACGTTTAGAAGATATGCGTATCCCTCATTCTTACTTAAAAACGTTCCAAGGTCCTGCTACTGGTGTAATTGTAGAACGTGAACGTTTAAACAAATATGGTATTCCATTATTAGGTGCTACAGTAAAACCTAAATTAGGTTTATCTGGTAAAAACTATGGTCGTGTAGTTTATGAAGGTTTAAAAGGTGGTTTAGACTTCTTAAAAGATGATGAGAATATTAACTCACAACCCTTCATGCGTTGGAGAGAACGTTTCTTATACTGTATGGAAGGTATTAATCGCGCTTCTGCAGCTACAGGTGAAACTAAAGGTTCATACCTAAACATCACAGCTGGTACTATGGAAGAAGTTTACAAACGTGCAGAATATGCTAAAACAGTAGGTTCTATCGTTGTTATGATCGATTTAGTTATGGGTTATACTGCAATCCAATCAGCTGCGATTTGGGCGCGTGATAATGATTTAATTTTACATTTACACCGTGCTGGTAACTCAACTTACGCGCGTCAAAAAAATCATGGTATCAACTTCCGTGTTATTTGTAAATGGATGCGTATGTGTGGTGTGGATCATATCCATGCTGGTACAGTTGTAGGTAAATTAGAAGGCGATCCTTTAATGATTAAAGGTTTCTACGATACTTTATTACTAACTCATTTAAATGTTAATTTACCATACGGTATTTTCTTCGAAATGACTTGGGCAAGTTTACGTAAATGTATGCCTGTTGCTTCTGGTGGTATCCACTGTGGTCAAATGCACCAATTAGTTCATTATTTAGGTGATGATGTAGTATTACAATTCGGTGGTGGTACAATTGGTCATCCAGATGGTATTCAAGCTGGTGCTACAGCTAATCGTGTTGCGTTAGAAGCAATGATTTTAGCTCGTAACGAAGGTGCTGATTACTTTAATAGTGATATTGGTCCTCAAATTTTACGCAACGCTGCGAAAACATGTGGTCCTTTACAAACAGCTTTAGATTTATGGAAAGATATTAGTTTTAACTATACATCTACAGATACATCTGATTTCTCTGTTACACCAACAGCAAACGTATAAGCTCGGTTAATTAATGTTTCAGGTAAGTTATTGGGTGCACACGTTGCACATGCTGGTTTAATGGTATTTTGGGCTGGAGCAATGATTTTATTCGAAGTTTCTCACTTCGTACCTGAGAAACCTTTATATGAACAAGGTTTCATTTGTATGCCACATTTAGCAACTTTAGGTTACGGAATTGGCCCTGGCGGTGAAATTACTAACACTGTCCCATATTTTGCTGTAGGTGTAATTCATTTAATTTCATCAGCTGTTTTAGGTTTTGGCGGTATTTACCACTCATTACTTGGACCAGATACATTAGAAGAATCATTCCCATTCTTTGGTTATGACTGGCGTGATAAAAACAAGATGACAACTATTCTAGGGATTCATTTATGTCTTTTAGGTAGTGGTGCTTTTTTATTAGTTGCTAAAGCAATGTACATTGGTGGTGTTTATGATACTTGGGCACCAGGTGGTGGCGATGTTCGTTTAATTACAACACCTACATTAAACCCAATTGTAATTTTTGGTTATGTATTCCGTTCACCATTTGGTGGTGACGGTTGGGTTGTATCAGTTAATAACATGGAAGATGTTATTGGTGGTCATGTATGGGTTGGTGTATTATGTATTACTGGTGGTATTTGGCATATTTTCACAAAACCATTTGCATGGGCTCGTCGTGCTTTTGTATGGTCAGGTGAAGCTTATTTATCATATAGTTTAGCTGCAATTTCATTAATGGGTTTAACAGCGTCATTATATTCTTGGTATAACAATACAGCTTATCCGAGCGAATTATATGGCCCAACAGGTCCTGAGGCTTCACAAGCACAAGCATTCACGTTTTTAGTTCGAGATCAACGTTTAGGTGCTAATGTTTCATCAGCACAGGGTCCAACTGGTTTAGGTAAATACTTAATGCGTTCACCTAGTGGTGAAATCATCTTTGGTGGTGAAACAATGCGTTTTTGGGATTTACGTGCACCGTGGGTTGAACCATTACGTGGTCCAAATGGTTTAGATATCAACAAAATTAAAAATGATATTCAACCTTGGCAAGAACGTCGTGCAGCTGAATATATGACACACGCTCCATTAGGTTCACTTAATTCCGTAGGTGGTGTAGCGACAGAAATTAACTCAG
	Halamphora_coffeaeformis                  ---------------------------------------------------------------------------------------TATATCAGTTATAGTTTATTTGATAGTCCCTCACTACTTGGATAACCGTAGTAATTCTAGAGCTAATACATGCGTCGAAACCC-----TTC--TG--GGGTTGTATTTATTAGATGGAA-ACCAA-CCCCTTC-GGGGTGAT-GTGGTGAATCATAATAAGTTTGCGGATCGC-------AGC---GGCGATGGATCATTCAAGTTTCTGCCCTATCAGCTTTGGACGGTAAGGTATTGGCTTACCGTGGCTTTAACGGGTAACGGGGAATTAGGGTTCGATTCCGGAGAGGGAGCCTGAGAGACGGCTACCACATCCAAGGAAGGCAGCAGGCGCGTAAATTACCCAATCTTGACACAAGGAGGTAGTGACAATAAATAACAATGCCGGGCCTCTGTAGGTCTGGCAATTGGAATGAGAACAATTTAAACCCCTTATCGAGGATCAATTGGAGGGCAAGTCTGGTGCCAGCAGCCGCGGTAATTCCAGCTCCAATAGCGTATATTAAAGTTGTTGCAGTTAAAAAGCTCGTAGTTGGATTTGTGG----------------------TG---G-----------------------CCATCCTTGGGTGGATCCTGTGTGGCATTAGGTTGTCGTGCAGGGGATGCCCATCGTTTACTGTGAAAAAATTAGAGTGTTCAAAGCAGGCTTATGCCGTTGAATATATTAGCATGGAATAATGAGATAGGACCTTGGTACTATTTTGTTGGTTTGCGCACCGAGGTAATGATTAATAGGGACAGTTGTGGGTATTCGTATTCCATTGTCAGAGGTGAAATTCTTGGATTTCTGGAAGACGAACTAATGCGAAAGCATTTACCAAGGATGTTTTCATTAATCAAGAACGAAAGTTAGGGGATCGAAGATGATTAGATACCATCGTAGTCTTAACCATAAACTATGCCGACAAGGGATTGGCGGA-GTTTCGTTACGTCTCCGTCAGCACCTTATGAGAAATCACAAGTTTTTGGGTTCCGGGGGGAGTATGGTCGCAAGGCTGAAACTTAAAGAAATTGACGGAAGGGCACCACCAGGAGTGGAGCCTGCGGCTTAATTTGACTCAACACGGGGAAACTTACCAGGTCCAGACATAGTGAGGATTGACAGATTGAGAGCTCTTTCTTGATTTTATGGGTGGTGGTGCATGGCCGTTCTTAGTTGGTGGAGTGATTTGTCTGGTTAATTCCGTTAACGAACGAGACCCCTGCCTGCTAAATAGCCCTTTGAGTGA-TTTTCACTGATTTGGGCTTCTTAGAGGGACGTGCATTCTATTAGATGCAGGAAGATAGGGGCAATAACAGGTCTGTGATGCCCTTAGATGTTCTGGGCCGCACGCGCGCTACACTGATGCATTCAACGAGTTT----CCTTGGCCGAGAGGCCTGGGCAATCTTTTGAACGTGCATCGTGATAGGGATAGATTATTGCAATTATTAATCTTGAACGAGGAATTCCTAGTAAACGCAGATCATCAATCTGCATTGATTACGTCCCTGCCCTTTGTACACACCGCCCGTCGCACCTACCGA--------------------------------------------------------------------------------------------------------------------------------------------------------------------------------------------------------------TGGTACTGACGTTCTTGCTTTATTCCGTATTACACCACAACCAGGTGTAGATCCAGTAGAAGCTGCTGCGGCTGTAGCTGGTGAGTCTTCAACTGCAACATGGACAGTTGTATGGACTGACTTATTAACAGCTTGTGACCGTTACCGTGCTAAAGCTTACCGTGTAGATCCAGTTCCAAACACAACTGATCAATTCTTTGCATTTATCGCATACGAATGTGATTTATTTGAAGAAGGTTCATTAGCTAACTTAACAGCTTCTATTATTGGTAACGTATTCGGTTTCAAAGCCGTATCTGCTTTACGTTTAGAAGATATGCGTATTCCTCATTCTTACTTAAAAACATTCCAAGGTCCTGCGACTGGTGTTGTAGTAGAACGTGAGCGTTTAAACAAATATGGTACTCCATTATTAGGTGCTACAGTAAAACCAAAATTAGGTTTATCTGGTAAAAACTACGGTCGTGTAGTATACGAAGGTTTAAAAGGTGGTTTAGACTTCTTAAAAGATGATGAAAACATTAACTCACAACCATTCATGCGTTGGAGAGAGCGTTTCTTAAACTGTATGGAAGGTATTAACCGTGCTTCTGCTGCTACAGGTGAAGTTAAAGGTTCTTACTTAAACATCACTGCTGGTACAATGGAAGAAGTTTACAAACGTGCTGAGTACGCTAAATCAGTAGGTTCTGTAATTGTGATGATCGATTTAGTAATGGGTTACACAGCAATTCAAAGTATTGCTTTATGGGCTCGTGAAAATGACATGTTATTACACTTACACCGTGCAGGTAACTCTACATACGCTCGTCAAAAAAATCATGGTATTAACTTCCGTGTAATTTGTAAATGGATGCGTATGTCTGGTGTAGATCACATCCACGCTGGTACAGTTGTAGGTAAATTAGAAGGTGATCCTTTAATGATTAAAGGTTTCTACGATACTTTATTAGCTACAAACTTAGAAGTTAACTTACCATGTGGTATTTTCTTCGAAATGACTTGGGCTAGTTTACGTAAATGTATGCCAGTTGCTTCAGGTGGTATTCACTGTGGTCAAATGCACCAATTAGTTCACTACTTAGGTGATGACGTAGTATTACAATTCGGTGGTGGTACAATTGGTCACCCAGATGGTATTCAAGCAGGTGCTACAGCTAACCGTGTTGCTCTAGAGTCAATGGTATTAGCTCGTAACGAAGGTGCTGATTACTTCAACAACCAAGTTGGTCCTAAAATTTTACGTGAAGCTGCAAAAACTTGTGGTCCTTTACAAACAGCGTTAGATTTATGGAAAG-----------------------------------------------------------------------------------------------------------------------------------------TGGGCTGGTGCAATGATTTTATTTGAAGTATCTCACTTTGTTCCAGAAAAACCTTTATATGAACAAGGTTTTATTTGTATGCAACACGTAGCAACATTAGGCTATGGTATTGGACCAGGTGGTGAAATTACAACAACTGTACCATACTTTGCGGTAGGTGTTCTTCACTTAATTTCATCAGCTGTTTTAGGTTTTGGTGGTATTTACCATTCATTATTAGGTCCAGATACATTAGAAGAATCATTCCCATTCTTCGGCTATGACTGGCGTGACAAAAACAAAATGACAACAATTTTAGGTATCCACTTATGCCTTTTAGGTGGTGGTGCTTTATTATTAGTTGCTAAAGCGATGTACATTGGTGGTGTTTATGATACATGGGCACCAGGTGGTGGTGACGTTCGTTTCATTACAACTCCTACTTTAAATCCAATTGTAATTTTCGGTTACGTTTTCCGTTCACCATTTGGTGGTGACGGTTGGGTTGTTTCAGTAAACAATATGGAAGACGTTATTGGTGGTCACGTATGGATTGGTGTATTATGTATTGTAGGTGGTATTTGGCACATTTTCACTAAACCATTTGCTTGGGCACGTCGTGCTTTCGTATGGTCTGGTGAAGCATACTTATCTTACAGTTTAGCAGCGATTTCTTTAATGGGTTTCACTGCTTCATTATATTCATGGTACAACAACACAGCTTATCCTAGTGAATTATATGGTCCAACTGGTCCAGAAGCTTCACAAGCTCAAGCGTTTACGTTCTTAGTTCGAGATCAACGTTTAGGTGCTAATGTTTCATCAGCACAAGGTCCTACTGGTTTAGGTAAATATTTAATGCGTTCACCAAGTGGTGAGATCATCTTTGGTGGTGAAACAATGCGTTTCTGGGATTTACGTGCTCCATGGGTTGAGCCTTTACGTGGTCCAAACGGTTTAGATATTAATAAAATTAAAAATGATATCCAACCTTGGCAAGAACGTCGTGCAGCAGAATACATGACACATGCTCCATTAGGTTCATTAAACTCTGTTGGTGGTGTAGCTACAGAAATTAACTCAG
	Rhopalodia_contorta                       -----GTAGTCATACGCTCGTCTCAAAGACTAAGCCATGCACGTCTAAGTATAAAT--CTTTTACTTTGAAACTGCGAATGGCTCATTATATCAGTTATAGTTTATTTGATAGTCCCTTACTACTTGGATAACCGTAGTAATTCTAGAGCTAATACATGCGTCAACACCA-----ACC------TGGTGGCATTTATTAGATGGAA-ACCAA-CCCCTTT-GGGGTGAT-GTGGTGATTCATAATAAGTTTGCAGATCGCACGGC---TTGCCAGCGACGGATCATTCAAGTTTCTGCCCTATCAGCTTTGGACGGTAAGGTATTGGCTTACCGTGGCTTTAACGGGTAACGGGGAATTAGGGTTCGATTCCGGAGAGGGAGCCTGAGAGACGGCTACCACATCCAAGGAAGGCAGCAGGCGCGTAAATTACCCAATCTTGAAACAAGGAGGTAGTGACAATAAATAACAATGCCGGGCCTTTCTAGGTCTGGCAATTGGAATGAGAACAATTTAAATCCCTTATCGAGGATCAATTGGAGGGCAAGTCTGGTGCCAGCAGCCGCGGTAATTCCAGCTCCAATAGCGTATATTAAAGTTGTTGCAGTTAAAAAGCTCGTAGTTGGATTTGTGGTCTGCTGTGATGTC----CA--TACTGG-T------ACGTTCAC-GGGAGATCATCCTTGGGTGGAACCTGCGTGGCATTAGGTTGTCGTGCATGGGATACCTAACGTTTACTGTGAAAAAATTAGAGTGTTCAAAGCAGGCTTAGGCTGTTGAATATATTAGCATGGAATAATGAAATAGGACCTTGGTGCTATTTTGTTGGTTTGCGCACTGAGGTAATGATTAACAGGGACAGTTGGGGGTATTCGTATTCCATTGTCAGAGGTGAAATTCTTGGATTTCTGGAAGACGAACTACTGCGAAAGCATTTACCAAGGATGTTTTCATTAATCAAGAACGAAAGTTAGGGGATCGAAGATGATTAGATACCATCGTAGTCTTAACCATAAACTATGCCAACAAGGGATTGACGGG-GTTTCGTTACGTCTCCGTCAGCACCTTAAGAGAAATCACAAGTTTTTGGGTTCCGGGGGGAGTATGGTCGCAAGGCTGAAACTTAAAGAAATTGACGGAAGGGCACCACCAGGAGTGGAGCCTGCGGCTTAATTTGACTCAACACGGGAAAACTTACCAGGTCCAGACATAGTGAGGATTGACAGATTGAGAGCTCTTTCTTGATTCTATGGGTGGTGGTGCATGGCCGTTCTTAGTTGGTGGAGTGATTTGTCTGGTTAATTCCGTTAACGAACGAGACCCCTGCCTGCTAAATAGTGCAATGAGTGA-TTTTCACTGATTGTGGCTTCTTAGAGGGACGTGCATTCGACTAGTTGCAGGAAGATAGGGGCAATAACAGGTCTGTGATGCCCTTAGATGTTCTGGGCCGCACGCGCGCTACACTGATGCATTCAACGAGTTT----CCTTGACCGAGAGGTTTGGGCAATCTTTGGAAAGTGCATCGTGATAGGGATAGATTATTGCAATTATTAATCTTGAACGAGGAATTCCTAGTAAACGCAGATCATCAATCTGCATTGATTACGTCCCTGCCCTTTGTACACACCGCCCGTCGCACCTACCGATTGGATGGTCCGGTGAAGCCTCGGGATTGTGAC-AATTGCCTTGATTGGTAATG-GTTGCGAGAACTTGTCTAAACCTTATCATCTAGAGGAAGGTGAAATGTCTCAATCTGTATCAGAACGGACTCGAATCAAAAGTGACCGTTACGAATCTGGTGTAATCCCTTACGCTAAAATGGGTTACTGGGATGCTGCATATGCAGTAAAAAATACTGACGTTCTTGCTTTATTCCGTATTACACCACAACCAGGTGTAGATCCAGTAGAAGCTGCTGCAGCTGTAGCTGGTGAATCTTCAACTGCTACATGGACAGTAGTATGGACTGATTTATTAACAGCTTGTGACCGTTACCGTGCTAAAGCTTACCGTGTAGATCCAGTTCCAAATACAACTGATCAATATTTTGCATTTATTGCTTATGAATGTGATTTATTTGAAGAAGGTTCTTTAGCTAACTTAACAGCTTCTATCATTGGTAACGTATTCGGTTTCAAAGCCGTATCTGCTTTACGTTTAGAAGATATGCGTATTCCTCACTCTTATTTAAAAACATTCCAAGGTCCAGCAACAGGTGTTGTTGTAGAACGTGAACGTTTAAACAAATACGGTACTCCATTATTAGGTGCAACTGTAAAACCAAAATTAGGTTTATCAGGTAAAAACTATGGTCGTGTAGTATATGAAGGTTTAAAAGGTGGCTTAGACTTCTTAAAAGATGATGAAAACATTAACTCACAACCATTTATGCGTTGGAGAGAACGTTTCTTAAATTGTATGGAAGGTATTAACCGTGCATGTTCAGCAACAGGTGAAGTAAAAGGTTCTTACTTAAACGTTACTGCTGGTACAATGGAAGAAGTTTACAAACGTGCTGAATATGCTAAGTCTGTAGGTTCTATCATTATTATGATCGACTTAGTTATGGGATACACAGCAATTCAATCAATTGCACTTTGGTCTCGTGACAACGATATGCTTTTACATTTACACCGTGCAGGTAACTCTACATATGCACGTCAAAAAAATCATGGTATTAACTTCCGTGTAATTTGTAAATGGATGCGTATGTCAGGTGTAGATCATATTCACGCTGGTACTGTTGTAGGTAAATTAGAAGGTGATCCTTTAATGATTAGAGGTTTCTACGATACTTTATTATTAACAAAATTAGATGTTAATTTACCATATGGTATCTTCTTCGAAATGACATGGGCAAGTTTACGTAAATGTATGCCTGTAGCATCAGGTGGTATTCACTGTGGTCAAATGCACCAATTAGTTCATTACTTAGGTGATGATGTAGTATTACAATTTGGTGGTGGTACAATTGGTCACCCTGATGGTATTCAAGCAGGTGCTACAGCTAACCGTGTTGCATTAGAAGCAATGGTATTAGCGCGTAACGAAGGTGCTGACTACTTCAACAACCAAGTAGGTCCTCAAATTTTACGTGAGGCAGCAAAAACATGTGGTCCTTTACAAACAGCTTTAGATTTATGGAAAGACATCAGCTTCAACTATACATCTACAGATACAGCTGATTTCGCTACAACACCTACAGCAAACGTATAA----GTTTAATAAATGTTTCAGGTAAATTACTAGGTGCTCACGTAGCACACGCTGGCTTAATGGTATTTTGGGCTGGTGCAATGATTTTATTTGAAGTATCACATTTTGTTCCAGAAAAACCGTTATATGAGCAAGGTTTCATTTGTATGCAACACTTAGCATCATTAGGTTATGGTATTGGACCAGGTGGTGAAATTACTTCAACAGTACCTTATTTTGCTGTAGGTGTAATTCATTTAATTTCATCTGCTGTATTAGGTTTTGGAGGAATTTATCATTCTTTACTAGGCCCCGATACATTAGAAGAATCATTCCCATTCTTTGGTTATGACTGGCGTGATAAAAACAAAATGACAACAATTTTAGGAATTCACTTAATTTTATTAGGTGCTGGTTCTTTATTATTTGTAGCTAAAGCAATGTACCTTGGTGGTGTTTATGATACATGGGCTCCAGGTGGTGGAGATGTTCGTTTAATTACAACTCCTACTTTAAACCCAATTGTAATTTTCGGCTATGTGTTCCGTTCACCGTTTGGTGGCGATGGCTGGATTGTATCAGTAAACAACATGGAAGATATCGTTGGTGGCCATGTATGGATTGGTGTATTATGCATCATCGGTGGTTTCTGGCATATCTTTACAAAACCATTTGCTTGGGCACGTCGTGCATTTGTTTGGTCAGGTGAAGCATACTTATCTTATAGTTTAGCAGCTATTTCACTTATGGGTTTAACAGCTTCATTATATTCATGGTATAATAATACAGCTTACCCTAGTGAATTATATGGTCCAACTGGTCCAGAAGCATCTCAAGCACAAGCATTTACATTCTTAGTTCGAGATCAACGTTTAGGCGCAAATGTTTCGTCTGCACAAGGTCCAACTGGTTTAGGTAAATACTTAATGCGTTCACCGAGTGGTGAAATCATTTTTGGTGGTGAGACAATGCGTTTCTGGGATTTACGTGCTCCATGGGTTGAACCACTACGTGGTCCAAATGGTTTAGATATCAATAAAATTAAAAATGATATTCAACCTTGGCAAGAACGTCGTGCTGCAGAATATATGACACATGCTCCTTTAGGGTCACTTAACTCTGTAGGTGGTGTTGCTACAGAAATTAACTCAG
	Epithemia_turgida                         TGCCAGTAGTCATACGCTCGTCTCAAAGACTAAGCCATGCACGTCTAAGTATAAAT--CTTTTACTTTGAAACTGCGAATGGCTCATTATATCAGTTATAGTTTATTTGATAGTCCCTTACTACTTGGATAACCGTAGTAATTCTAGAGCTAATACATGCGTCAACACC------TTTTT-----GGTGGTATTTATTAGATGGAA-ACCAA-CCCCTTC-GGGGTGAT-GTGGTGATTCATAATAAGTTTGCAGATCGCACGGCTC---GCCGGCGACGGATCATTCAAGTTTCTGCCCTATCAGCTTTGGACGGTAAGGTCTTGGCTTACCGTGGCTTTAACGGGTAACGGGGAATTAGGGTTCGATTCCGGAGAGGGAGCCTGAGAGACGGCTACCACATCCAAGGAAGGCAGCAGGCGCGTAAATTACCCAATCTTGAAACAAGGAGGTAGTGACAATAAATAACAATGCCGGGCCTTTTTAGGTCTGGCAATTGGAATGAGAACAATTTAAATCCCTTATCAAGGATCAATTGGAGGGCAAGTCTGGTGCCAGCAGCCGCGGTAATTCCAGCTCCAATAGCGTATATTAAAGTTGTTGCAGTTAAAAAGCTCGTAGTTGGATTTGTGCTCTGC-CGTGATGTC---CA--TATTGG--------TATGTTCGCGGGAGAGCATCCTTGGGTGGAACCTGTGTGGCATTAAGTTGTCGTGTAGGGGATGCTCATCGTTTACTGTGAAAAAATTAGAGTGTTCAAAGCAGGCTTAGGCCATTGAATATATTAGCATGGAATAATGAGATAGGACCTTGGTACTATTTTGTTGGTTTGCGCACCGAGGTAATGATTAACAGGGACAGTTGGGGGTATTCGTATTCCATTGTCAGAGGTGAAATTCTTGGATTTCTGGAAGACGAACTACTGCGAAAGCATTTACCAAGGATGTTTTCATTAATCAAGAACGAAAGTTAGGGGATCGAAGATGATTAGATACCATCGTAGTCTTAACCATAAACTATGCCAACAAGGGATTGGCGGG-GTCTCGTTACGTCTCCGTCAGCACCTTATGAGAAATCACAAGTTTTTGGGTTCCGGGGGGAGTATGGTCGCAAGGCTGAAACTTAAAGAAATTGACGGAAGGGCACCACCAGGAGTGGAGCCTGCGGCTTAATTTGACTCAACACGGGAAAACTTACCAGGTCCAGACATGGTGAGGATTGACAGATTGAGAGCTCTTTCTTGATTCTATGGGTGGTGGTGCATGGCCGTTCTTAGTTGGTGGAGTGATTTGTCTGGTTAATTCCGTTAACGAACGAGACCCCTGCCTGCTAAATAGTCTAACGAGTGA-TCTTCACTGGTTGGGACTTCTTAGAGGGACGTGCATTCGACTAGTTGCAGGAAGATAGGGGCAATAACAGGTCTGTGATGCCCTTAGATGTTCTGGGCCGCACGCGCGCTACACTGATGCATTCAACGAGTTT----CCTTGACCGAGAGGTCTGGGCAATCTTTTGAACGTGCATCGTGATAGGGATAGATTATTGCAATTATTAATCTTGAACGAGGAATTCCTAGTAAACGCAGATCATCAATCTGCATTGATTACGTCCCTGCCCTTTGTACACACCGCCCGTCGCACCTA-----------------------------------------------------------------------------------------------------------------------------------------AAAGTGACCGTTACGAATCTGGTGTAATTCCTTACGCTAAAATGGGTTACTGGGATGCTTCATATGCGGTAAAAAATACTGACGTTCTTGCTTTATTCCGTATTACACCACAACCAGGTGTAGATCCAGTAGAAGCTGCTGCAGCTGTAGCTGGTGAATCTTCAACTGCTACATGGACAGTTGTATGGACTGATTTATTAACAGCTTGTGATCGTTACCGTGCTAAAGCTTATCGTGTAGACCCAGTTCCAAATACAACTGATCAATACTTTGCATTTATTGCTTATGAATGTGACTTATTTGAAGAAGGTTCTTTAGCTAACTTAACAGCGTCTATCATTGGTAACGTATTCGGTTTCAAAGCCGTATCTGCTTTACGTTTAGAAGATATGCGTATTCCTCATTCTTACTTAAAAACATTCCAAGGCCCAGCCACAGGTGTTATTGTAGAGCGTGAGCGTTTAAATAAGTACGGTACTCCATTATTAGGTGCAACAGTAAAACCTAAATTAGGTTTATCAGGCAAAAACTATGGTCGTGTAGTATATGAAGGTTTAAAAGGTGGTTTAGACTTTTTAAAAGATGATGAAAACATTAACTCACAACCATTTATGCGTTGGAGAGAGCGTTTCTTAAACTGTATGGAAGGTATTAACCGTGCATCTTCAGCAACTGGTGAAGTAAAAGGTTCTTACTTAAACGTTACTGCTGGTACAATGGAAGAAGTTTATAAACGTGCGGAATACGCTAAAGCAGTAGGTTCTATCGTTATTATGATCGATTTAGTTATGGGTTATACAGCAATTCAATCAATTGCTCTTTGGTCTCGTGATAACGATATGCTTTTACATTTACACCGTGCAGGTAACTCTACATATGCACGTCAAAAAAACCATGGTATTAACTTCCGTGTAATTTGTAAATGGATGCGTATGTCAGGTGTAGATCATATCCATGCTGGTACTGTTGTAGGTAAATTAGAAGGTGATCCTTTAATGATTAGAGGTTTCTACGATACTTTATTATTAACAAAATTAGACGTTAATTTACCATATGGTATCTTCTTCGAAATGACATGGGCAAGTTTACGTAAATGTATGCCTGTAGCATCAGGTGGTATTCACTGTGGTCAAATGCACCAATTAGTTCATTACTTAGGTGATGATGTAGTATTACAATTTGGTGGTGGTACAATTGGTCACCCTGATGGTATTCAAGCAGGTGCTACTGCTAACCGTGTTGCTTTAGAAGCAATGGTATTAGCTCGTAATGAAGGTGCTGACTACTTCAATAACCAAGTAGGTCCTCAAATTTTACGTGAGGCAGCTAGAACATGTGGTCCTTTACAAACAGCTTTAGATTTATGGAAAGAT--------------------------------------------------------------------------------------------------------------------------------GGTATTTTGGGCTGGTGCAATGATTTTATTTGAAGTTTCACATTTCGTTCCAGAAAAACCTTTGTATGAACAAGGTTTTATTTGTATGCAACATTTAGCATCATTAGGTTATGGTATTGGACCAGGTGGTGAAATTACTTCAACAGTACCTTATTTTGCTGTTGGTGTAATTCATTTAATTTCATCTGCTGTATTAGGTTTTGGTGGGATTTATCACTCTTTACTAGGTCCAGATACTTTAGAAGAATCATTCCCATTCTTTGGTTATGACTGGCGTGATAAAAATAAAATGACAACAATTTTAGGAATTCACTTAATTTTATTAGGTGCTGGTTCTTTATTATTTGTTGCTAAAGCAATGTATCTTGGTGGTGTTTATGATACATGGGCTCCAGGTGGTGGAGATGTTCGTTTAATCACAACTCCTACTTTAAACCCAATTGTAATCTTCGGCTATGTATTCCGTTCACCATTTGGTGGTGATGGCTGGATTGTATCAGTAAACAACATGGAAGATATTGTTGGCGGCCATGTGTGGATTGGTGTATTATGTATCATCGGTGGTTTTTGGCATATATTCACTAAACCATTTGCTTGGGCACGTCGTGCTTTTGTTTGGTCAGGTGAAGCATATTTATCGTATAGTTTAGCAGCAATTTCACTTATGGGTTTAACAGCTTCATTATATTCATGGTATAATAATACTGCTTATCCAAGTGAATTATATGGTCCAACTGGCCCAGAAGCGTCACAAGCACAAGCATTTACATTCTTAGTTCGAGATCAACGTTTAGGTGCAAATGTTTCATCTGCACAAGGTCCAACTGGTTTAGGTAAATACTTAATGCGTTCACCAAGTGGCGAAATTATTTTTGGTGGTGAGACAATGCGTTTCTGGGATTTACGTGCTCCATGGGTTGAACCTCTACGTGGTCCAAATGGCTTAGATATTAATAAAATTAAAAATGATATTCAGCCTTGGCAAGAGCGCCGTGCTGCAGAATACATGACACATGCTCCTTTAGGTTCACTTAACTCAGTAGGTGGTGTTGCTACAGAGATTAACTCAG
	Achnanthes_sp._ECT3911                    TGCCAGTAGTCATACGCTCGTCTCAAAGATTAAGCCATGCATGTCTAAGTATAAAT--CTCTTACTTTGAAACTGCGAACGGCTCATTATATCAGTTATAATTTATTGGATAGTCCCTTACTACTTGGATAACCGTAGTAATTCTAGAGCTAATACATGCGTCAATACCC-----CTCGT----GGGTAGCAATTATTAGATTGAA-ACCAA-CCCCTTT-GGGGTGAT-GTGGTGATTCATAATAATAGTGCGGATCGCACGGC-TCACGCCGGCGACGGATCTTTCAAGTTTCTGCCCTATCAGCTTTGGATGGTACGGTATTGGCCTACCATGGCTTTAACGGGTAACGGGAAATTAGGGTTTGATTCCGGAGAGGGGGCCTGAGAGATGGCCACCACATCCAAGGAAGGCAGCAGGCGCGTAAATTACCCAATCCTGACACAGGGAGGTAGTGACAATAAATAACAATGCCGGGCCTTTGTAGGTCTGGCAATTGGAATGAGAACAATTTAAACCCCTTATCGAGGATCAATTGGAGGGCAAGTCTGGTGCCAGCAGCCGCGGTAATTCCAGCTCCAATAGCGTATATTAAAGTTGTTGCAGTTAAAAAGCTCGTAGTTGGATTTTTGGCTGTCGCGGGCTTCATTGCACTCAGTGCA-----ATTGTTTGCCTCGTCG-CCATCCTTGGGTGGAACCTGTGTGGCATTAGGTTGTCGTGCAGGGGATGCCCATCTTTTACTGTGAAAAAATTAGAGTGTTCAAAGCAGGCTTATGCCGTTGAATATATTAGCATGGAATAATGAGATAGGACCTTGGTACTATTTTGTTGGTTTGCGCACCGAGGTAATGATTAACAGGGACAGTTGGGGGTATTCGTATTCCATTGTCAGAGGTGAAATTCTTGGATTTTTGGAAGACGAACTACTGCGAAAGCATTTACCAAGGATGTTTTCATTAATCAAGAACGAAAGTTAGGGGATCGAAGATGATTAGATACCATCGTAGTCTTAACCATAAACTATGCCGACAAGGGATTGGCGGA-GTTTCGTTTAGTCTCCGTCAGCACCTTATGAGAAATCACAAGTCTTTGGGTTCCGGGGGGAGTATGGTCGCAAGGCTGAAACTTAAAGAAATTGACGGAAGGGCACCACCAGGAGTGGAGCCTGCGGCTTAATTTGACTCAACACGGGAAAACTTACCAGGTCCAGACATAGTGAGGATTGACAGATTGAGAGCTCTTTCTTGATTCTATGGGTGGTGGTGCATGGCCGTTCTTAGTTGGTGAAGTGATTTGTCTGGTTAATTCCGTTAACGAACGAGACCCCTGCCTGCTAAATAGCTTGGCGAGTGATTTTTCACTGGCTGAAGCTTCTTAGAGGGACGTGCGTTCTATTAGACGCAGGAAGATAGGGGCAATAACAGGTCTGTGATGCCCTTAGATGTCCTGGGCCGCACGCGCGCTACACTGATGCATTCAACGAGTTT--TACCTTGGCCGAGAGGCCTGGGCAATCTTCTGAACGTGCATCGTGATAGGGATAGATTATTGCAATTATTAATCTTGAACGAGGAATTCCTAGTAAACGCAGATCATCAATCTGCATTGATTACGTCCCTGCCCTTTGTACACACCGCC-----------------------------------------------------------------------------------------------------------------------------------------------------------------------------------------------GGGTTACTGGGATGCTTCATACGCAGTTAAAACTACTGACGTTCTTGCTTTATTCCGTATCACGCCTCAGCCAGGTGTAGATCCAGTTGAAGCAGCTGCAGCTGTAGCAGGTGAATCATCTACTGCTACTTGGACAGTTGTATGGACTGATTTATTAACAGCTTGTGATCGTTACCGTGCTAAAGCTTATCGTGTAGATCCGGTTCCAAATGCACCAGATCAGTATTTCGCATTTATCGCTTATGAATGTGATTTATTTGAGGAAGGCTCACTAGCTAACTTAACAGCATCGATTATCGGTAATGTTTTCGGGTTTAAAGCGGTTTCTGCTCTACGTTTAGAAGATATGCGTATTCCACACTCGTATTTAAAAACTTTCCAAGGTCCTGCAACTGGAATTATTGTAGAACGTGAACGTTTAAACAAATACGGTGTGCCTTTATTAGGTGCTACAGTTAAACCAAAATTAGGATTATCTGGTAAGAACTATGGTCGTGTAGTGTTTGAGGGATTAAAAGGCGGTTTAGATTTCTTAAAAGATGATGAAAATATTAACTCGCAACCATTTATGCGTTGGAGAGAGCGTTTCTTAAACTGTATGGAAGGTATTAACCGTGCTTCTGCTGCTACAGGCGAAGTTAAAGGTTCATATTTAAACGTTACAGCGGCAACTATGGAAGAAGTGTATAAACGCTCTGAATATGCTAAAGAAGTCGGTTCTATTGTTATCATGATCGATTTAGTTATGGGTTATACAGCAATTCAAAGTATTGCTTTATGGGCTCGTGAAAACGATATGCTTTTACACTTACACCGTGCTGGTAACTCTACATATGCTCGTCAAAAAAATCATGGTATTAACTTCCGTGTAATTTGTAAATGGATGCGTATGTCAGGTGTAGATCATATTCATGCTGGTACAGTAGTAGGGAAGCTAGAAGGTGATCCGTTAATGATTAAAGGTTTCTATGATACTTTACGTTTAACAACATTAGATGTTAACTTACCTTATGGTATTTTCTTTGAAATGACATGGGCAAGTTTACGTAAATGTATGCCAGTAGCTTCTGGTGGTATTCACTGTGGCCAAATGCATCAATTAGTTCACTATTTAGGTGATGATGTGATTTTACAATTCGGTGGTGGTACAATTGGTCACCCAGATGGGATTCAAGCTGGTGCAACAGCTAATCGTGTTGCGTTAGAGGCAATGGTTTTAGCTCGTAACGAAGGTGCAGATTACTTCAATAACGAAGTTGGTCCTCAAATTTTACGTAACGCTGCGAAAACTTGTGGCCCATTACAAACAGC--------------------------------------------------------------------------------------------------------------------------------------ATGCTGGCCTAATGGTATTTTGGGCTGGAGCAATGATTTTATTTGAAGTATCTCACTTCGTACCGGAAAAACCTTTATACGAGCAAGGATTTATTTGTATGCAACACCTTGCAACATTAGGTTATGGAATTGGTCCTGGTGGTGAAATTACAACTACTGTACCTTACTTTGCTGTTGGTGTAATTCATCTTATATCGTCGGCTATCTTAGGTTTTGGTGGCATCTACCATTCATTACTTGGCCCAGACACACTAGAAGAATCTTTTCCATTCTTTGGTTATGACTGGCGGGATAAAAACAAAATGACAACAATCTTAGGGATTCATTTATGTCTTTTAGGTGGAGGTGCATTTTTATTAGTAATCAAAGCAATGTATTTAGGTGGAGTTTATGATACGTGGGCTCCCGGCGGTGGTGACGTACGTTTTATTACAACTCCAACCTTAAATCCTATTGTTATTTTTGGGTATGTTTTCCGTTCTCCATTTGGTGGTGATGGGTGGGTTGTTTCAGTAAATAATATGGAAGATATTATTGGTGGGCATATTTGGGTTGGTATCCTATGTATCACAGGTGGTATTTGGCATATTTTTACTAAACCATTCGCTTGGGCTCGACGTGCATTCGTATGGTCTGGTGAAGCATATCTTTCATATAGTTTAGCAGCTATTTCTCTAATGGGTTTCACTGCTGCATTATATGCATGGTATAATAATACAGCTTATCCGAGTGAGTTATACGGCCCAACGGGGCCTGAAGCATCGCAATCTCAAGCATTTACATTCTTAGTCCGTGACCAACGACTTGGTGCTAATGTATCATCGGCTCAAGGCCCAACTGGTTTAGGAAAATATTTAATGCGATCTCCAAGTGGTGAAATTATTTTTGGTGGCGAAACAATGAGATTCTGGGACTTACGTGCACCGTGGGTTGAACCATTACGGGGTCCAAATGGTTTAGACATCAATAAAATTAAAAATGACATTCAGCCATGGCAAGAGCGTCGTGCCGCAGAATACATGACACATGCTCCGTTAGGTTCATTAAATTCAGTAGGTGG-----------------------
	Achnanthes_sp._SanNicAchnan               ---CAGTAGTCATACGCTCGTCTCAAAGATTAAGCCATGCATGTCTAAGTATAAAT--ATTTTACTTTGAAACTGCGAACGGCTCATTATATCAGTTATAATTTATTGGATAGTCCCTTACTACTTGGATAACCGTAGTAATTCTAGAGCTAATACATGCGTCGATACCC-----CTCGT----GGGTAGCAATTATTAGATTGAA-ACCAA-CCCCTTT-GGGGTGAT-GTGGTGATTCATAATAATAGAGCGGATCGCACGGC-TCACGCCGGCGACGGATCTTTCAAGTTTCTGCCCTATCAGCTTTGGATGGTACGGTATTGGCCTACCATGGCTTTAACGGGTAACGGGAAATTAGGGTTTGATTCCGGAGAGGGGGCCTGAGAGATGGCCACCACATCCAAGGAAGGCAGCAGGCGCGTAAATTACCCAATCCTAATACAGGGAGGTAGTGACAATAAATAACAATGCCGGGCCTTTGTAGGTCTGGCAATTGGAATGAGAACAATTTAAACCCCTTATCGAGGATCAATTGGAGGGCAAGTCTGGTGCCAGCAGCCGCGGTAATTCCAGCTCCAATAGCGTATATTAAAGTTGTTGCAGTTAAAAAGCTCGTAGTTGGATTTGTGGCTGTCGTGGGCGGCCTAGCACTCAGTGCCAG--CGCTCTGCCCG-CGTCG-CCATCCTTGGGTGGAACCTGTGTGGCATTAGGTTGTCGTGCAGGGGATGCCCATCTTTTACTGTGAAAAAATTAGAGTGTTCAAAGCAGGCTTATGCCGTTGAATATATTAGCATGGAATAATGAGATAGGACCTTGGTACTATTTTGTTGGTTTGCGCACCGAGGTAATGATTAATAGGGACAGTTGGGGGTATTCGTATTCCATTGTCAGAGGTGAAATTCTTGGATTTTTGGAAGACGAACTACTGCGAAAGCATTTACCAAGGATGTTTTCATTAATCAAGAACGAAAGTTAGGGGATCGAAGATGATTAGATACCATCGTAGTCTTAACCATAAACTATGCCGACAAGGGATTGGCGGA-GTTTCGTTTTGTCTCCGTCAGCACCTTATGAGAAATCACAAGTCTTTGGGTTCCGGGGGGAGTATGGTCGCAAGGCTGAAACTTAAAGAAATTGACGGAAGGGCACCACCAGGAGTGGAGCCTGCGGCTTAATTTGACTCAACACGGGAAAACTTACCAGGTCCAGACATAGTGAGGATTGACAGATTGAGAGCTCTTTCTTGATTCTATGGGTGGTGGTGCATGGCCGTTCTTAGTTGGTGAAGTGATTTGTCTGGTTAATTCCGTTAACGAACGAGACCCCTGCCTGCTAAATAGCTTGGCGAGTGATTTTTCACTGGCTGAAGCTTCTTAGAGGGACGTGCGTTCTATTAGACGCAGGAAGATAGGGGCAATAACAGGTCTGTGATGCCCTTAGATGTCCTGGGCCGCACGCGCGCTACACTGATGCATTCAACGAGTTC--TACCTTTGCCGAGAGGCCTGGGCAATCTTTTGAACTTGCATCGTGATAGGGATAGATTATTGCAATTATTAATCTTGAACGAGGAATTCCTAGTAAACGCAGATCATCAATCTGCATTGATTACGTCCCTGCCCTTTGTACACACCGCC----------------------------------------------------------------------------------------------------------------------------------------------------AAAGTGACCGTTACGAATCTGGTGTAATTCCTTATGCAAAAATGGGTTATTGGGATGCTTCATACGCAGTAAAAACTACTGATGTTTTAGCATTATTCCGTATTACACCTCAACCAGGTGTGGATCCAGTTGAAGCTGCTGCAGCAGTAGCTGGGGAATCATCGACTGCGACATGGACTGTTGTATGGACGGATTTACTGACTGCTTGTGATCGGTATCGTGCAAAAGCTTACCGTGTAGATCCAGTTCCTAATACTTCAGACCAATACTTCGCCTTTATTGCCTATGAATGTGATTTATTTGAAGAAGGCTCACTAGCAAATTTAACAGCATCTATTATTGGAAACGTTTTTGGATTTAAAGCTGTATCGGCATTACGTCTAGAAGATATGCGTATTCCTCATTCGTATTTAAAAACTTTCCAAGGTCCTGCAACTGGGATTATTGTAGAGCGTGAGCGTTTAAACAAATATGGTGTGCCATTATTAGGTGCAACAGTAAAACCGAAATTAGGCCTATCTGGTAAAAATTATGGACGTGTAGTTTACGAAGGTTTGAAAGGCGGTTTAGACTTCTTAAAAGATGATGAAAATATTAATTCACAACCATTTATGCGTTGGCGAGAAAGATTCTTAAACTGTATGGAAGGAATTAATCGAGCTTCAGCTGCAACTGGTGAAGTTAAGGGTTCTTACTTAAATGTAACTGCCGCTACTATGGAAGAAGTATATAAACGTGCTGAATATGCTAAAGAAGTAGGTTCGGTAATTATTATGATTGACTTAGTAATGGGTTATACAGCAATTCAAAGTATTGCTATTTGGGCTCGTGAAAATGATATGCTTTTACATTTACATCGTGCAGGGAACTCAACATATGCTCGTCAAAAAAATCATGGTATTAATTTTCGAGTAATTTGCAAATGGATGCGTATGTCTGGTGTAGATCACATCCATGCAGGTACAGTTGTAGGTAAATTAGAAGGTGATCCTTTAATGATCAAAGGTTTTTATGATACTTTAAGACTAACGACATTAGATGTTAACCTACCGTATGGTATTTTCTTCGAAATGACTTGGGCAAGTTTACGTAAATGTATGCCTGTTGCTTCTGGCGGTATTCACTGTGGTCAAATGCACCAATTAGTTCACTACTTAGGTGATGATGTAATCCTACAATTTGGTGGCGGTACAATTGGTCATCCCGACGGTATTCAAGCAGGTGCTACAGCAAATCGTGTTGCGTTAGAAGCCATGATTTTAGCACGTAATGAGGGTGCTGATTATTTTAATAATGAGGTAGGCCCTCAAATTTTACGCAATGCTGCAAAAACGTGTGGTCCA-------------------------------------------------------------------------------------------------------------------------------------------------ATGCGGGGCTAATGGTTTTTTGGGCTGGAGCTATGATATTATTTGAAGTTTCACATTTTGTACCAGAAAAGCCCTTATATGAGCAAGGATTTATCTGTATGCAGCATTTAGCAACATTAGGGTATGGAATTGGACCTGGTGGTGAAATTACCACAACTGTTCCTTATTTTGCAGTTGGGGTTATTCATTTAATTTCGTCTGCGGTTTTAGGATTTGGTGGCATTTATCATTCATTATTAGGACCGGATACGTTAGAAGAGTCATTTCCGTTTTTTGGTTACGATTGGCGTGATAAAAACAAAATGACGACAATTCTAGGAATTCACTTATGCCTTTTAGGTGGGGGTGCATTTTTATTAGTGATCAAAGCAATGTATTTAGGAGGAGTTTATGATACTTGGGCTCCAGGCGGTGGTGACGTTCGCTTTATTACAACTCCAACTTTAAATCCAATTGTTATTTTTGGGTACGTTTTCCGATCACCATTTGGGGGTGATGGCTGGGTTGTTTCAGTAAACAATATGGAAGATATTATTGGTGGTCATATTTGGGTAGGTATTTTATGCATCACTGGTGGGATTTGGCATATTTTCACTAAACCTTTTGCTTGGGCACGCCGAGCGTTTGTCTGGTCAGGAGAAGCATATCTTTCATATAGTTTAGCAGCAATTTCGTTAATGGGATTCACAGCTTCACTATATTCTTGGTATAATAATACAGCATATCCAAGTGAACTCTACGGTCCGACAGGTCCTGAAGCCTCACAATCTCAAGCATTCACATTCTTAGTTCGTGATCAACGCTTAGGTGCGAATGTCTCATCTGCTCAAGGTCCCACAGGATTAGGAAAATATTTAATGCGTTCTCCGAGTGGGGAGATTATATTTGGTGGTGAAACAATGCGATTTTGGGATCTACGGGCACCTTGGGTTGAACCATTACGTGGCCCTAATGGCTTAGATATCAACAAAATAAAAAACGATATTCAACCTTGGCAAGAACGTCGTGCTGCAGAATATATGACACATGCGCCTTTAGGATCACTAAATTCTGTAGGTGG-----------------------
	Achnanthes_sp._ECT3684                    TGCCAGTAGTCATACGCTCGTCTCAAAGATTAAGCCATGCATGTCTAAGTATAAAT--ATTCTACTTTGAAACTGCGAACGGCTCATTATATCAGTTATAATTTATTGGATAGTCCCTTACTACTTGGATAACCGTAGTAATTCTAGAGCTAATACATGCGTCAATACCC-----CTCGT----GGGTAGCAATTATTAGATTGAA-ACCAA-CCCCTTT-GGGGTGAT-GTGGTGATTCATAATAATAGTGCGGATCGCACGGC-TTACGCCGGCGACGGATCTTTCAAGTTTCTGCCCTATCAGCTTTGGATGGTACGGTATTGGCCTACCATGGCTTTAACGGGTAACGGGAAATTAGGGTTTGATTCCGGAGAGGGGGCCTGAGAGATGGCCACCACATCCAAGGAAGGCAGCAGGCGCGTAAATTACCCAATCCTAATACAGGGAGGTAGTGACAATAAATAACAATGCCGGGCCTTTGTAGGTCTGGCAATTGGAATGAGAACAATTTAAATCTCTTATCGAGGATCAATTGGAGGGCAAGTCTGGTGCCAGCAGCCGCGGTAATTCCAGCTCCAATAGCGTATATTAAAGTTGTTGCAGTTAAAAAGCTCGTAGTTGGATTTGTGGCTGGCGCGTGCGGCCTAGCACTCAGTGCCAGCGCTCTGCTCGCGTCG----CCATCTTTGGGTGGAACCTGTGTGGCATTAGGTTGTCGTGCAGGGGATGCCCATCTTTTACTGTGAAAAAATTAGAGTGTTCAAAGCAGGCTTATGCCGTTGAATATATTAGCATGGAATAATGAGATAGGACCTTGGTACTATTTTGTTGGTTTGCGCACCAAGGTAATGATTAACAGGGACAGTTGGGGGTATTTGTATTCCATTGTCAGAGGTGAAATTCTTGGATTTTTGGAAGACAAACTACTGCGAAAGCATTTACCAAGGATGTTTTCATTAATCAAGAACGAAAGTTAGGGGATCGAAGATGATTAGATACCATCGTAGTCTTAACCATAAACTATGCCGACAAGGGATTGGCGGA-GTTTCGTTTTGTCTCCGTCAGCACCTTATGAGAAATCACAAGTCTTTGGGTTCCGGGGGGAGTATGGTCGCAAGGCTGAAACTTAAAGAAATTGACGGAAGGGCACCACCAGGAGTGGAGCCTGCGGCTTAATTTGACTCAACACGGGAAAACTTACCAGGTCCAGACATAGTGAGGATTGACAGATTGAGAGCTCTTTCTTGATTCTATGGGTGGTGGTGCATGGCCGTTCTTAGTTGGTGAAGTGATTTGTCTGGTTAATTCCGTTAACGAACGAGACCCCTGCCTGCTAAATAGCTTGGCGAGTGATTTTTCACTGGCTGAAGCTTCTTAGAGGGACGTGCGTTCTATTAGACGCAGGAAGATAGGGGCAATAACAGGTCTGTGATGCCCTTAGATGTCCTGGGCCGCACGCGCGCTACACTGATGCATTCAACGAGTTT--TACCTTGGCCGAGAGGCCTGGGCAATCTTCTGAACGTGCATCGTGATAGGGATAGATTATTGCAATTATTAATCTTGAACGAGGAATTCCTAGTAAACGCAGATCATCAATCTGCATTGATTACGTCCCTGCCCTTTGTACACACCGCCCGTCGCAC---------------------------------------------------------------------------------------------------------------------------------------------AAGTGACCGTTACGAATCTGGTGTAATCCCTTATGCTAAAATGGGGTACTGGGACGCGTCATACGCAGTAAAAACTACTGATGTACTGGCTTTATTCCGTATTACACCACAACCAGGTGTAGATCCTGTAGAGGCTGCCGCAGCAGTCGCTGGTGAATCTTCGACAGCTACTTGGACTGTTGTATGGACGGATCTATTAACAGCTTGTGATCGTTATCGTGCAAAAGCTTATCGTGTAGATCCTGTTCCAAATACATCAGACCAATACTTCGCTTTTATTGCATATGAATGTGATTTATTCGAAGAAGGCTCATTAGCGAACTTAACAGCGTCTATCATTGGTAACGTTTTTGGTTTTAAAGCTGTATCTGCCTTACGTTTAGAAGACATGCGCATTCCACACTCTTATCTAAAAACATTCCAAGGTCCTGCGACTGGTATTATTGTAGAGCGTGAACGCTTAAACAAATATGGTATCCCATTACTAGGCGCGACAGTTAAACCAAAATTAGGTTTATCAGGCAAAAACTATGGACGTGTAGTTTTTGAAGGGTTAAAAGGCGGTTTAGATTTCTTAAAAGATGATGAAAATATTAACTCACAACCATTTATGCGTTGGAGAGAACGTTTCTTAAACTGTCTGGAAGGTATTAACCGTGCTTCTGCTGCTACAGGTGAAGTTAAAGGTTCTTACTTAAACGTTACCGCTGCAACTATGGAAGAAGTGTATAAACGTGCCGAATATGCTAAAGAAATCGGTTCGATTATTATTATGATCGATTTAGTTATGGGCTACACCGCAATTCAAAGTATTGCGATTTGGGCACGTGAAAACGATATGCTTTTACATTTACACCGTGCAGGTAACTCAACTTATGCTCGTCAAAAAAATCATGGTATCAACTTCCGTGTAATTTGTAAATGGATGCGTATGTCGGGTGTAGATCATATTCACGCTGGTACTGTAGTTGGTAAGTTAGAAGGTGACCCATTAATGATTAAAGGTTTCTATGATACATTACGCTTAACTACATTAGACGTAAACTTACCTTATGGTATTTTCTTTGAAATGACTTGGGCTAGTTTACGCAAATGTATGCCTGTAGCTTCTGGCGGTATTCACTGTGGCCAAATGCATCAATTAGTTCACTATTTAGGTGATGATGTAATTTTACAGTTTGGTGGTGGTACAATTGGGCATCCAGACGGAATCCAGGCAGGTGCTACAGCCAATCGTGTAGCTTTAGAAGCTATGATCTTAGCTCGTAATGAAGGTGCTGATTACTTTAATAATGAAGTTGGTCCTCAAATTTTACGGAACGCAGCAAAAACGTGTGGTCCGTTACAAA------------------------------------------------------------------------------------------------------------------------------------------ATGCTGGTTTAATGGTATTTTGGGCGGGCGCTATGATTTTGTTTGAAGTATCCCATTTTGTACCTGAAAAACCTTTATATGAACAGGGTTTTATTTGTATGCAACATCTTTCAACCCTTGGATATGGGATTGGTCCCGGTGGTGAAATTACAACAACGGTACCATACTTTGCTGTTGGTGTAATTCATTTAATTTCATCTGCCGTTTTAGGTTTTGGTGGAATTTACCACTCATTACTAGGCCCAGATACGTTAGAAGAGTCCTTCCCATTCTTTGGTTATGATTGGCGTGACAAAAATAAGATGACAACCATTTTGGGTATTCACCTTTGCCTTTTAGGCGGTGGCGCCTTCTTATTAGTAATCAAAGCAATGTATTTAGGTGGGGTTTATGACACTTGGGCTCCAGGTGGAGGTGACGTTCGATTTATTACTACTCCGACATTAAACCCAATTGTTATATTTGGTTACGTTTTCCGGTCTCCATTTGGTGGAGATGGCTGGGTTGTTTCAGTAAACAATATGGAAGATATTGTCGGTGGTCATATTTGGGTTGGTATCTTATGTATTACAGGTGGAATTTGGCATATTTTTACTAAACCATTTGCGTGGGCACGTCGCGCGTTTGTGTGGTCTGGTGAAGCTTATCTTTCATACAGTTTAGCAGCTATTTCTTTAATGGGCTTTACAGCTTCATTATACTCTTGGTACAATAATACGGCTTATCCAAGTGAACTATATGGTCCAACAGGACCAGAAGCATCTCAATCTCAAGCGTTTACGTTTTTAGTCCGTGACCAAAGATTAGGTGCCAATGTTTCATCAGCTCAAGGACCAACAGGGTTAGGAAAATATTTGATGCGTTCACCAAGTGGTGAAATTATTTTCGGCGGTGAAACAATGCGATTCTGGGATTTACGCGCACCATGGGTTGAGCCATTACGTGGGCCAAACGGCTTAGATATCAATAAAATTAAAAATGATATTCAGCCATGGCAAGAACGCCGTGCGGCAGAATATATGACTCATGCTCCATTAGGTTCACTAAATTCGGTAGGTGG-----------------------
	Achnanthes_coarctatum                     TGCCAGTAGTCATACGCTCGTCTCAAAGATTAAGCCATGCATGTCTAAGTATAAAT--ATTCTACTTTGAAACTGCGAACGGCTCATTATATCAGTTATAATTTATTGGATAGTCCCTTACTACTTGGATAACCGTAGTAATTCTAGAGCTAATACATGCGTCAATACCC-----CTCGT----GGGTAGCAATTATTAGATTGAA-ACCAA-CCCCTTT-GGGGTGAT-GTGGTGATTCATAATAATAGTGCGGATCGCACGGC-TCACGCCGGCGACGGATCTTTCAAGTTTCTGCCCTATCAGCTTTGGATGGTACGGTATTGGCCTACCATGGCTTTAACGGGTAACGGGAAATTAGGGTTTGATTCCGGAGAGGGGGCCTGAGAGATGGCCACCACATCCAAGGAAGGCAGCAGGCGCGTAAATTACCCAATCCTAATACAGGGAGGTAGTGACAATAAATAACAATGCCGGGCCTTTGTAGGTCTGGCAATTGGAATGAGAACATTTTAAATCTCTTATCGAGGATCAATTGGAGGGCAAGTCTGGTGCCAGCAGCCGCGGTAATTCCAGCTCCAATAGCGTATATTAAAGTTGTTGCAGTTAAAAAGCTCGTAGTTGGATTTGTGGCTGGCGTGGGCGGCCTAGCACTTAGTGCCAGCGCTCTGCCCGCGTCG----CCATCTTTGGGTGGAACCTGTGTGGCATTAGGTTGTCGTGCAGGGGATGCCCATCTTTTACTGTGAAAAAATTAGAGTGTTCAAAGCAGGCTTATGCCGTTGAATATATTAGCATGGAATAATGAGATAGGACCTTGGTACTATTTTGTTGGTTTGCGCACCAAGGTAATGATTAATAGGGACAGTTGGGGGTATTTGTATTCCATTGTCAGAGGTGAAATTCTTGGATTTTTGGAAGACAAACTACTGCGAAAGCATTTACCAAGGATGTTTTCATTAATCAAGAACGAAAGTTAGGGGATCGAAGATGATTAGATACCATCGTAGTCTTAACCATAAACTATGCCGACAAGGGATTGGCGGA-GTTTCGTTTTGTCTCCGTCAGCACCTTATGAGAAATCACAAGTCTTTGGGTTCCGGGGGGAGTATGGTCGCAAGGCTGAAACTTAAAGAAATTGACGGAAGGGCACCACCAGGAGTGGAGCCTGCGGCTTAATTTGACTCAACACGGGAAAACTTACCAGGTCCAGACATAGTGAGGATTGACAGATTGAGAGCTCTTTCTTGATTCTATGGGTGGTGGTGCATGGCCGTTCTTAGTTGGTGAAGTGATTTGTCTGGTTAATTCCGTTAACGAACGAGACCCCTGCCTGCTAAATAGCTTGGCGAGTGATTTTTCACTGGCTGAAGCTTCTTAGAGGGACGTGCGTTCTATTAGACGCAGGAAGATAGGGGCAATAACAGGTCTGTGATGCCCTTAGATGTCCTGGGCCGCACGCGCGCTACACTGATGCATTCAACGAGTTT--TACCTTGGCCGAGAGGCCTGGGCAATCTTCTGAACGTGCGTCGTGATAGGGATAGATTATTGCAATTATTAATCTTGAACGAGGAATTCCTAGTAAACGCAGATCATCAATCTGCATTGATTACGTCCCTGCCCTTTGTACACACCGCCCGTCGCACCTACCGATTGAATGGTCCGGTGAAGCCTCGGGATTGTGGCATGTTCCCTTCATTGGGATTGTGCTGCGAGAACTTGTCTAAACCTTATCATTTAGAGGAAGGTGAAATGTCTCAATCTGTATCAGAACGGACTCGAATTAAAAGTGACCGTTACGAATCTGGTGTAATTCCTTATGCTAAAATGGGTTACTGGGATGCATCATACGCAGTAAAAACTACTGACGTACTTGCTTTATTCCGTATTACACCGCAACCAGGTGTAGATCCCGTAGAAGCCGCAGCAGCAGTAGCTGGTGAGTCCTCTACTGCTACTTGGACAGTTGTATGGACGGATTTACTAACAGCTTGCGACCGTTATCGTGCTAAAGCTTATCGCGTAGATCCCGTTCCAAATACATCAGATCAATACTTCGCTTTTATAGCCTATGAATGTGATTTATTCGAAGAAGGCTCATTAGCTAACTTAACAGCGTCTATCATTGGTAACGTTTTTGGATTTAAAGCAGTATCTGCTCTACGTTTAGAAGATATGCGTATTCCACATTCTTATTTAAAAACATTCCAAGGTCCTGCGACTGGAATCATTGTAGAGCGTGAACGTTTGAACAAATATGGTGTACCTTTATTAGGTGCGACAGTAAAACCAAAACTAGGTTTGTCGGGCAAAAATTATGGCCGTGTAGTTTATGAAGGGTTAAAAGGTGGTTTAGATTTCTTAAAAGATGATGAAAACATTAACTCACAACCATTTATGCGTTGGAGAGAGCGTTTTTTAAACTGTATGGAAGGTATTAACCGTGCTTCTGCTGCTACAGGTGAAGTTAAAGGTTCTTACTTAAATGTTACTGCTGCAACTATGGAAGAAGTCTACAAACGTGCTGCATATGCTAAAGAAGTTGGTTCGGTTGTTATTATGATCGACTTAGTTATGGGTTATACTGCAATCCAAAGTATCGCTATCTGGGCGCGCGAAAACGACCTGCTTTTACATTTACACCGTGCAGGTAACTCAACATACGCTCGTCAAAAAAATCATGGTATTAACTTCCGTGTAATTTGTAAATGGATGCGTATGTCAGGTGTAGATCATATCCATGCAGGTACAGTTGTTGGTAAACTAGAAGGCGATCCGTTAATGATTAAGGGTTTTTATGATACTTTACGTTTAACTACATTAGACGTTAATTTACCTTATGGTATTTTCTTTGAAATGAGTTGGGCTAGTTTACGTAAATGTATGCCTGTGGCTTCTGGTGGTATACACTGTGGTCAAATGCATCAATTAGTTCACTATTTAGGTGATGATGTAATTTTACAATTTGGTGGTGGTACAATTGGTCACCCAGATGGGATCCAAGCTGGTGCTACAGCTAATCGTGTAGCTTTAGAAGCTATGATTTTAGCTCGTAATGAAGGTGCTGACTACTTCAACAACGAAGTAGGCCCTCAAATTTTACGTAACGCTGCAAAAACTTGCGGTCCTTTACAAACGGCTTTAGATTTATGGAAAGACATTAGTTTTAACTACACATCTACAGATACAGCAGATTTCGCTGCTACACCAACAGCAAACGTATAAGCTCGTTTAATTAATGTTTCAGGTAAACTGTTAGGTGCTCATGTTGCTCATGCTGGTTTAATGGTATTTTGGGCTGGGGCTATGATTTTGTTTGAAGTATCACATTTTGTACCTGAAAAGCCTTTATATGAACAAGGTTTTATTTGTATGCAACACCTTGCAACACTTGGATATGGAATTGGACCAGGAGGTGAAATTACGACAACTGTTCCATATTTTGCTGTTGGTGTAATTCATTTAATTTCATCCGCCGTTTTAGGCTTTGGTGGGATTTACCACTCACTATTAGGGCCAGACACTTTAGAAGAATCCTTCCCATTCTTTGGTTATGATTGGCGCGACAAAAATAAAATGACAACAATTTTGGGTATTCACCTTTGCCTTTTAGGCGGTGGCGCCTTCTTACTAGTAATCAAAGCAATGTATTTAGGTGGCGTTTATGACACTTGGGCTCCAGGTGGGGGTGACGTTCGATTCATTACTACTCCTACATTAAACCCGATTGTTATTTTTGGCTATGTTTTCCGCTCTCCATTTGGTGGAGATGGTTGGGTTGTTTCAGTAAACAACATGGAAGATATTGTCGGTGGTCATATATGGGTTGGTATCTTATGTATCACAGGTGGAATTTGGCATATTTTTACTAAACCATTCGCATGGGCACGTCGTGCCTTTGTCTGGTCTGGTGAAGCTTATCTTTCATATAGTCTAGCAGCCATTTCTTTAATGGGCTTTACAGCTTCATTATACTCGTGGTACAATAACACAGCTTACCCAAGTGAATTATATGGCCCAACAGGTCCAGAAGCATCCCAAGCTCAAGCTTTTACGTTTTTAGTTCGTGACCAAAGATTGGGTGCCAATGTTTCATCAGCTCAAGGTCCAACAGGGCTAGGAAAGTATTTAATGCGTTCACCTAGTGGTGAAATCATTTTTGGGGGTGAAACGATGCGGTTTTGGGATTTACGTGCACCATGGGTTGAACCATTACGTGGTCCAAATGGTTTAGATATCAATAAAATTAAAAATGATATTCAACCATGGCAAGAACGTCGTGCGGCAGAGTATATGACACATGCGCCATTAGGTTCACTGAATTCAGTAGGCGGTGTAGCGACGGAAATTAACTCTG
	Cocconeis_placentula                      -------------------------------------TGCATGTCTAAGTATAAAT--ATTTTACTTTGAAACTGCGAATGGCTCATTATATCAGTTCTAATTTATTTGATAGTCCCTTACTACTTGGATACCCGTAGTAATTCTAGAGCTAATACATGCGTCAATACCC-----CTTGT----GGGTAGTATTTATTAGATTGAA-ACCAA-CCCCTTC-GGGGTGAT-GTGGTGATTCATAATAAGCTTGCGGATCGCATGGT--TTTACCGGCGATGGATCATTCAAGTTTCTGCCCTATCAGCTTTGGATGGTAGGGTATTGGCCTACCATGGCTTTAACGGGTAACGGAGGATTAGGGTTTGATTCCGGAGAGGGGGCCTGAGAGATGGCCACCACATCCAAGGAAGGCAGCAGGCGCGTAAATTACCCAATCCTGACACAGGGAGGTAGTGACAATAAATAACAATGACGGACCCTTTCGGGTCTGTCAATTGGAATGAGAACGATTTAAATCCCCTATCGAGGACCCATTGGAGGGCAAGTCTGGTGCCAGCAGCCGCGGTAATTCCAGCTCCAATAGCGTATATTAAAGTTGTTGCAGTTAAAAAGCTCGTAGTTGGATTTGTGGATGCTT-GTTAAGCCT--CT-TTT---GAGG-----TGCATTGGGAAGTGTCCATCCTTGGGTGGATGTTGTGTGGCATTCGGTTGTCGCGCAAAGGATACCCATCGTTTACTGTGAAAAAATCAGCGCGTTCAAAGCAGGCTTATGCCGTTGAATGTATTAGCATGGAATAATGAGATAGGACCCTGGTACTATTTTGTTGGTTTGCGCACTGGGGTAATGATTAATAGGGACAGTTGGGGGTATTCGTATTGCATTGTCAGAGGTGAAATTCTTGGATTTCTGCAAGACGAACTACTGCGAAAGCATTTACCAAGGATGTTTTCATTAATCAAGAACGAAAGTTAGGGGATCGAAGATGATTAGATACCATCGTAGTCTTAACCATAAACTATGCCAACAAGGGATTGGTGGGTGTC-GTTAC-GTCTCCATCAGCACCTTATGAGAAATCACAAGTTTTTGGGTTCCGGGGGGAGTATGGTCGCAAGGCTGAAACTTAAAGAAATTGACGGAAGGGCACCACCAGGAGTGGAGCCTGCGGCTTAATTTGACTCAACACGGGGAAACTTACCAGGTCCAGACATAGTGAGGATTGACAGATTGAGAGCTCTTTCTTGATTCTATGGTTGGTGGTGCATGGCCGTTCTTAGTTGGTGGAGTGATTTGTCTGGTTAATTCCGTTAACGAACGAGACCGCTGCCTGCTAAATAGTCCCGCCAGTGA-TTCTCACTGATGAGGTCTTCTTAGAGGGACGTGCATC-TCTTCGATGCAGGAAGATAGCGGCGATAACAGGTCTGTGATGCCCTTAGATGTTCTGGGCCGCACGCGCGCTACACTGATGCATTCAACGAGTGT----CCTTGGCCGAGAGGCCTGGGTAATCTTTTGAATGTGCATCGTGATAGGGATAGATTCTTGCAATTATTAATCTTGAACGAGGAATTCC-----------------------------------------------------------------------------------------------------------------------------------------------------------------------------ATGTCTCAATCTGTATCAGAACGGACTCGAATCAAAAGTGACCGTTACGAATCTGGAGTAATACCCTATGCTAAAATGGGATACTGGGATGCTTCGTATGAAGTAAAAACTACTGACGTATTAGCACTATTTCGTATTACACCCCAACCAGGTGTAGATCCTGTAGAAGCGGCTGCTGCTGTAGCTGGTGAATCATCTACTGCTACATGGACAGTTGTCTGGACTGATTTATTAACAGCTTGTGATCGTTATCGTGCAAAAGCTTACCGTGTAGATCCAGTTCCAAATACAACAGATCAATTTTTTGCATTTATTGCTTATGAATGTGATCTATTCGAAGAAGGTTCATTAGCAAACTTAACAGCATCAATTATCGGTAACGTATTTGGATTTAAAGCTGTTTCTGCTTTACGGTTAGAAGATATGCGCATTCCTCATTCATATTTAAAAACATTCCAAGGACCTGCAACTGGTATTATTGTAGAACGTGAGCGTTTAAACAAGTATGGTACACCATTATTAGGTGCGACTGTAAAACCTAAGTTAGGATTATCAGGTAAAAATTATGGGCGTGTAGTTTACGAAGGTTTAAAAGGTGGTTTAGACTTTTTAAAAGATGATGAAAACATTAATTCTCAACCATTTATGCGTTGGAGAGAACGTTTTTTATACTGTATGGAAGGCATTAACCGTGCATCTTCAGCAACAGGTGAAACAAAAGGTTCTTATTTAAACATCACTGCAGGCACAATGGAAGAAGTTTACAAACGAGCTGAGTATGCAAAAGCTGTTGGCTCAGTAATTGTTATGATCGATTTAGTAATGGGTTATACAGCGATTCAAAGTGCAGCAATTTGGTCTCGTGATAACGATATGTTATTACATTTACATAGAGCAGGTAATTCTACTTACGCGCGTCAAAAAAACCATGGCATTAATTTCCGTGTTATTTGCAAATGGATGCGTATGTCAGGCGTTGACCATATCCATGCTGGAACAGTTGTAGGAAAATTAGAAGGTGATCCTTTAATGATCAAAGGCTTCTATGATACTTTACGATTAACTCATCTAAATGTTAACTTACCTTACGGTATTTTCTTTGAAATGACATGGGCAAGTTTACGAAAATGTATGCCTGTTGCATCTGGTGGGATTCACTGTGGTCAAATGCACCAATTAGTTCATTACTTAGGTGATGATGTTATTTTACAATTTGGTGGTGGTACAATTGGACATCCCGATGGGATTCAAGCAGGAGCTACAGCAAATCGTGTTGCATTAGAAGCAATGGTCTTAGCGCGAAATGAAGGAGCTGATTATTTTAACAATAATATTGGTCCACAAATTTTACGCGATGCTGCTAAAACATGTGGTCCTTTACAAACAGCTTTAGATTTATGGAAAGATATTAGTTTCAACTATACATCTACAGATACAGCTGATTTTGCAGCAACTACAACAGCAAACATCTAA----GTTTAATTAATGTTTCAGGTAAATTATTAGGTGCACATGTGGCACACGCAGGTTTAATGGTATTTTGGGCAGGTGCAATGATTTTATTTGAAGTATCTCATTTCGTTCCAGAAAAACCTCTATATGAGCAAGGTTTTATTTGTATGCAACATTTAGCAACTTTAGGATATGGAATAGGTCCAGGTGGAGAAATTATTGACACTGTACCATATTTTGCAGTTGGTGTTGTGCATTTAATTTCATCTGCAGTATTAGGTTTTGGTGGGCTTTATCATTCTTTATTAGGCCCTGATACTTTAGAAGAATCGTTTCCATTTTTTGGCTACGATTGGAGAGATAAAAATAAAATGACTACAATTTTAGGAATTCACTTATGTGTTCTAGGTTGTGGGGCTTTATTATTAGTTGCTAAAGCCATGTATGTTACTGGAGTATATGATACATGGGCACCTGGTGGTGGTGATGTTCGTTTAATATCGACTCCAACTTTAAATCCAATTGTAATATTTGGTTATCTATTCCGATCTCCATTTGGTGGTGACGGGTGGGTTGTCTCAGTAAATAATATGGAAGATGTTATCGGTGGTCATGTTTGGGTTGGTGTTATATGTCTAGCAGGTGGTGGATGGCACATTTTTACAAAACCCTTTGGTTGGGCTCGACGTGCTTTTGTTTGGTCAGGTGAAGCATATTTATCTTATAGTTTAGCTGCAATTTCATTAATGGGATTAACAGCATCTTTATATGCATGGTATAATAATACAGCATATCCAAGCGAATTATATGGACCTACTGGTCCTGAGGCATCTCAAGCACAAGCATTTACATTCTTAGTTCGAGATCAACGTTTAGGTGCAAACGTATCTTCAGCTCAAGGTCCAACAGGCTTAGGAAAATATTTAATGCGTTCTCCAAGTGGAGAAATTATTTTTGGTGGTGAAACAATGCGTTTTTGGGATTTACGTGCTCCATGGGTTGAACCATTACGTGGACCAAATGGCTTAGATATTAATAAAATTAAAAATGATATTCAACCTTGGCAAGAACGTCGTGCAGCCGAGTATATGACGCATGCACCTTTAGGATCACTTAATTCAGTTGGTGG-----------------------
	Cocconeis_sp.                             TGCCAGTAGTCATACGCTCGTCTCAAAGATTAAGCCATGCACGTCCAAGTATAAGC--ACTATACAGCAAAACTGCGAATGGCTCATTATATCAGTAATAATCCACTTGATGATCCCTTACTATTTGGATAACCGTAGTAATTCTAGAGCTAATACATGCAAACATACTC--C--TTCG--G--GGGTTGCAATTATTAGATTGAA-ACCAGCCCGTTTCGGCGGTGTC-TTGGTGATTCATAATAATCATGCGGATCGCAAGGCTTCG-GCCGGCGATGGATCATTCGAGCTTCTGCCCTATCAGCTTTGGAAGGTAAGGTATTGGCTTACCTTGGCGGTAACGGGTAACGGGTGATTAGGGTTAGACACCGGAGAGGGAGCCTGAGAGACGGCTACCACATCCAAGGAAGGCAGCAGGCGCGTAAACTACCCAATACTGTAACAGTGAGGTGGTGACGATAAATAACAAGGCCGAACCCTCG-AGGTTGGGCCATTGGAATGAGAACAACGCAAAATCCTTATCGAGGATCGATTGGAGGGCAAGTCTGGTGCCAGCAGCCGCGGTAATTCCAGCTCCAATAGCGTATATTAAAGTTGTTGCAGTTAAAAAGCTCGTAGTTGGTCTCGTGGGCAGGGTGGCGGTC----CGATTTTCG---G--TACAGCAGCCCGC-----CCTTTTTTGGACTAAGCCATGATGCCATTAACTTGGTGTTGTGGGGCGGTCCAACATTTACTGTGAGAAAATCAGAGCGTTCAAAGCAAGCGTTTGCTAT-GAATGTGTTAGCATGGAATAATGAGATAGGGCCTCGGTGCTATTTCGTTGGTTTGCGCAGTGAGGCAATGAGTAATAGGGACAGTTGGGGGTATAGGTATCACATGGCCAGGGGTGAAATCTAAAAATCCATGTGCGACCAACTACTGCGAAAGCATTTACCAAGGATGTTTTCATTAATCAAGAACGAAAGTTGAGGGATCGAAGATGATTAGATACCATCGTAGTCTCAACCATAAACAATGCCGACAAGGAATTGGGTGGATCTTCGTTACGTTCCACCCAGCGCCTTATGAGAAATCACAAGTCTTTGGGTTCCGGGGGGAGTATGGTCGCAAGGCTGAAACTTAAAGAAATTGACGGAAGGGCA-CACAAGAAGTGGAGCCTGCGGCTTAATTTGACTCAACACGGGAAAACTCACCAGGTCCAGACAAAGTAAGGATTGACAGATTGAGAGCTCTTTCTTGATTCTTTGGTTGGTGGTGCATGGCCGTTCGTAGTTGGTGTTTTGAAATGTCTGGTTAATTCCGTTAACGAACGAGACCGCTGCCTGCTAAATAGCCCCATTAGTG--TTTTCACTGGTGCGGGCTTCTTAGAGGGACGTGCACTCTACAAGGTGCAGGAAGATAGCGGCAATAACAGGTCCGTAATGCCCTTAGATGTTCTGGGCCGCACGCGCGCTACAATGATGCGTTCAACAAGTGT----CCTTGACCGAGAGGTCTGGGGAATCTTTTGAATGCGCATCGTGACAGGGATAGATTCTTGTAATTTTTATTCTTGAACGAGGAATTTCTAGTAAAGGCGGATCATCAATCCGCCTTGATTGCGTCCCTGCCCTTTGTACACACCGCCCGTCGCACCTAC-----------------------------------------------------------------------------------------------------------------------------------------AAGTGACCGTTACGAATCTGGTGTAATTCCTTACGCTAAAATGGGTTACTGGGATGCTTCATACGCAGTAAAAACTACTGACGTTCTTGCTTTATTCCGTATTACACCACAACCAGGTGTAGATCCAGTAGAAGCTGCAGCTGCTGTAGCTGGTGAATCTTCTACTGCTACTTGGACAGTTGTATGGACTGATTTATTAACAGCTTGTGACCGTTACCGTGCTAAAGCTTACCGTGTAGATCCAGTTCCAAATACAACAGATCAATTCTTTGCATTTATTGCTTACGAATGTGACTTATTTGAAGAAGGTTCATTAGCTAACTTAACTGCATCTATTATTGGTAACGTATTCGGCTTCAAAGCTGTAGCTGCATTACGTTTAGAAGATATGCGTATTCCTCACTCATACTTAAAAACTTTCCAAGGACCAGCAACTGGTATCATTGTAGAACGTGAGCGTTTAAACAAATATGGTATTCCATTATTAGGTGCTACAGTAAAACCTAAATTAGGTTTATCTGGTAAAAACTATGGACGTGTAGTTTACGAAGGTTTAAAAGGTGGTTTAGACTTTTTAAAAGATGATGAGAACATTAACTCACAACCATTCATGCGTTGGAGAGAACGTTTCTTATACTGTATGGAAGGTATTAACCGAGCATCTTCAGCAACAGGTGAAACTAAAGGTTCTTACTTAAACATTACTGCAGGCACAATGGAAGAAGTATACAAACGTGCTGAGTATGCTAAAGCTGTTGGTTCAGTAATTGTTATGATCGATTTAGTAATGGGTTATACAGCAATTCAAAGTATTGCAATCTGGGCTCGTGAAAACGATATGTTATTACACTTACACCGTGCTGGAAACTCTACATATGCGCGTCAAAAAAATCATGGTATTAACTTCCGTGTTATTTGTAAATGGATGCGTATGTCTGGTGTTGATCATATTCACGCAGGTACAGTTGTAGGTAAATTAGAAGGTGATCCTTTAATGATTAAAGGCTTCTACGATACTTTACGTTTAACACACTTAGATGTAAACTTACCTTACGGTTTATTCTTCGAAATGTCATGGGCTAGTTTACGTAAATGTATGCCTGTTGCTTCAGGTGGTATTCATTGTGGTCAAATGCACCAATTAGTTCATTACTTAGGTGATGATGTTATCTTACAATTTGGTGGTGGTACAATTGGTCACCCTGATGGTATTCAAGCAGGTGCTACAGCAAACCGTGTTGCTTTAGAAGCAATGGTATTAGCTCGTAACGAAGGTGCTGATTACTTTAATAGTGAAATTGGTCCTCAAATTTTACGTGACGCTGCTAAAACTTGTGGCCCA-------------------------------------------------------------------------------------------------------------------------------------------------ATGCAGGCTTAATGGTATTTTGGGCTGGTGCAATGATTTTATTTGAAGTTTCTCATTTTGTTCCAGAAAAACCTTTATATGAACAAGGTTTTATCTGTATGCAACATTTAGCAACTTTAGGGTATGGAATTGGACCTGGTGGTGAGATTACTACAACAGTACCTTATTTTGCTGTTGGTGTTATACATTTAATTTCATCTGCGGTATTAGGTTTTGGAGGTATATACCATTCATTATTAGGGCCGGATACATTAGAAGAATCATTCCCATTCTTTGGATATGATTGGCGTGATAAAAATAAAATGACAACTATTTTAGGAATTCATCTTATTTTATTAGGTTGTGGTTCATTATTATTAGTAGCCAAAGCTATGTATCTTGGAGGAGTTTATGATACTTGGGCACCAGGTGGTGGCGATGTTCGCTTAATTACAACTCCTACTTTAAACCCAATTGTTATTTTTGGCTACGTATTCCGTTCTCCATTTGGTGGAGATGGCTGGGTAGTATCTGTAAACAATATGGAAGATGTTATTGGTGGTCATGTATGGATTGGTGTTTTATGTATCACAGGCGGATTTTGGCATATCTTTACTAAGCCATTTGCCTGGGCACGTCGTGCATTTGTTTGGTCTGGAGAAGCTTATTTATCATATAGTTTAGCTGCTATTTCATTAATGGGTTTTACAGCTTCATTATACTCTTGGTATAATAATACAGCTTATCCTAGTGAATTATACGGTCCTACAGGTCCTGAAGCTTCTCAATCACAAGCTTTTACTTTCTTAGTAAGAGATCAACGCTTAGGTGCAAATGTTTCTTCAGCTCAAGGTCCTACAGGCTTAGGAAAATATTTAATGCGTTCACCAAGTGGCGAAATTATTTTTGGTGGTGAAACAATGCGTTTCTGGGATTTACGTGCTCCATGGGTTGAACCATTACGTGGTCCGAATGGTTTAGATATCAATAAAATTAAAAATGATATTCAACCTTGGCAGGAACGTCGAGCTGCTGAATATATGACTCATGCTCCTTTAGGCTCTCTTAACTCTGTAGGTGG-----------------------
	Cocconeis_stauroneiformis                 -------------------------------------------TCTAAGTATAAAT--ATTTTACTTTGAAACTGCGAATGGCTCATTATATCAGTTATAGTTTATTTGATAGTCCCTTACTACTTGGATAACCGTAGTAATTCTAGAGCTAATACATGCGTCAATACTC-----TTC--TG--GAGTAGTATTTATTAGATTGAA-ACCAA-CCCCTTC-GGGGTGAT-GTGGTGATTCATAATAAGCTTGCGGATCGCATGGC--TTTGCCGGCGATGGATCATTCAAGTTTCTGCCCTATCAGCT-TGGATGGTAGGGTATTGGCCTACCATGGCTTTAACGGGTAACGGAGGATTAGGGTTTGATTCCGGAGAGGGAGCCTGAGAGACGGCTACCACATCCAAGGAAGGCAGCAGGCGCGTAAATTACCCAATCCTGACACAGGGAGGTAGTGACAATAAATAACAATGCCGGGCCTTTCTAGGTCTGGCAATTGGAATGAGAACAATTTAAACCCCTTATCGAGGATCAATTGGAGGGCAAGTCTGGTGCCAGCAGCCGCGGTAATTCCAGCTCCAATAGCGTATATTAAAGTTGTTGCAGTTAAAAAGCTCGTAGTTGGATTTGTGGTGGCA-CGTGCGGT---CCA-ATTTTGGTA------CTATCGCG--TGTCGCCATCCTTGGGTGGAATCTGTGTGGCATTAAGTTGTCGTGCAGGGGATGCCCATCGTTTACTGTGAAAAAATCAGCGCGTTCAAAGCAGGCTTATGCCGTTGAATGTATTAGCATGGAATAATAAGATAGGACCTTGGTACTATTTTGTTGGTTTGCGCACCGAGGTAATGATTAATAGGGACAGTTGGGGGTATTCGTATTCCATTGTCAGAGGTGAAATTCTTGGATTTCTGGAAGACGAACTACTGCGAAAGCATTTACCAAGGATGTTTTCATTAATCAAGAACGAAAGTTAGGGGATCGAAGATGATTAGATACCATCGTAGTCTTAACCATAAACTATGCCGACAAGGGATTGGTGGG-GTTTCGTTACGTCTCCATCAGCACCTTATGAGAAATCACAAGTTTTTGGGTTCCGGGGGGAGTATGGTCGCAAGGCTGAAACTTAAAGAAATTGACGGAAGGGCACCACCAGGAGTGGAGCCTGCGGCTTAATTTGACTCAACACGGGAAAACTTACCAGGTCCAGACATAGTGAGGATTGACAGATTGAGAGCTCTTTCTTGATTCTATGGGTGGTGGTGCATGGCCGTTCTTAGTTGGTGGAGTGATTTGTCTGGTTAATTCCGTTAACGAACGAGACCGCTGCCTGCTAAATAGTCCAGTGAGTGA-ATTTCACTGACGGGGACTTCTTAGAGGGACGTGCATTCTATTAGATGCAGGAAGATAGCGGCAATAACAGGTCTGTGATGCCCTTAGATGTTCTGGGCCGCACGCGCGCTACACTGATGCATTCAACGAGTTC--TTCCTTGGCCGAGAGGCCTGGGCAATCTTTTGAACGTGCATCGTGATAGGGATAGATTATTGCAATTATTAATCTTGAACGAGGAATTCCTAGTAAACGCAGATCATCAATCTGCATTGATTACGTCCCTGCCCTTTGTACACACCGCCCGTCGCACCTACCGATTGAATGGTCCGGTGAAGCCTCGGGATTGTGACCA-TTGCCTTTATTGGTGT-TGGTTGCGAGAACTTGTCTAAACCTTATCATTTAGAGGAAGGTGAA------------------------------------AGTGACCGTTACGAATCTGGTGTAATCCCTTACGCTAAAATGGGTTACTGGGATGCTGCATACGCAGTAAAAAATACTGACGTTCTTGCTTTATTCCGTATTACACCACAACCAGGTGTAGATCCAGTAGAAGCTGCAGCAGCTGTAGCTGGTGAATCTTCTACTGCAACATGGACAGTTGTATGGACTGATTTATTAACAGCTTGTGACCGTTACCGTGCTAAAGCTTACCGTGTAGATCCAGTTCCAAATACAACTGATCAATATTTTGCATTCATCGCTTACGAATGTGATTTATTCGAAGAAGGTTCTTTAGCTAACTTAACAGCGTCTATCATTGGTAACGTATTCGGTTTCAAAGCCGTATCTGCTTTACGTTTAGAAGATATGCGTATTCCTCATTCTTACTTAAAAACATTCCAAGGTCCAGCGACTGGTGTTGTTGTAGAACGTGAACGTTTAAACAAATATGGTACTCCATTATTAGGTGCTACAGTAAAACCTAAATTAGGTTTATCTGGTAAAAACTATGGTCGTGTAGTATATGAAGGTTTAAAAGGTGGTTTAGACTTCTTAAAAGATGATGAAAACATTAACTCACAACCATTCATGCGTTGGAGAGAGCGTTTCTTAAACTGTATGGAAGGTATCTACCGTGCATCTTCTGCTACTGGTGAAGTTAAAGGTTCTTACTTAAACATTACTGGTGGTACAATGGAAGAAGTTTACAAACGTGCTGAATACGCTAAATCAGTAGGTTCTGTAATCGTTATGATCGATTTAGTTATGGGTTACACAGCTATTCAATCAATTGCGTACTGGGCTCGTGAAAACGATATGCTTTTACACTTACACCGTGCAGGTAACTCTACATACGCACGTCAAAAAAACCATGGTATTAACTTCCGTGTTATTTGTAAGTGGATGCGTATGTCTGGTGTAGATCATATTCACGCTGGTACAGTTGTAGGTAAATTAGAAGGTGATCCTTTAATGATTAAAGGTTTCTACGATACTTTATTAGCTACACAATTAGATGTTAACTTACCATGTGGTATTTTCTTCGAAATGACATGGGCAAGTTTACGTAAATGTATGCCTGTAGCTTCAGGTGGTATCCACTGTGGTCAAATGCATCAATTAGTTCACTATTTAGGTGATGATGTAGTATTACAATTCGGTGGTGGTACAATTGGTCACCCTGATGGTATTCAAGCAGGTGCTACAGCTAACCGTGTTGCTTTAGAAGCAATGGTATTAGCTCGTAACGAAGGTGCTGACTACTTCAATAACCAAGTTGGTCCTCAAATTTTACGTGAGGCAGCTAAAACATGTGGTCCTTTACAAACAGCTTTAGATTTATGGAAAGATATCAGCTTCAACTACACATCTACAGATACAGCTGATTTCGCTACAACACCTACAGCT-------------------------------------------------------------------------------------------------------------------------------------------------------------------------------------------------------------------------------------------------------------------------------------------------------------------------------------------------------------------------------------------------------------------------------------------------------------------------------------------------------------------------------------------------------------------------------------------------------------------------------------------------------------------------------------------------------------------------------------------------------------------------------------------------------------------------------------------------------------------------------------------------------------------------------------------------------------------------------------------------------------------------------------------------------------------------------------------------------------------------------------------------------------------------------------
	Ctenophora_pulchella                      TGCCAGTAGTCATACGCTCGTCTCAAAGATTAAGCCATGCATGTCTAAGTATAAAT--CTCTTACTTTGAAACTGCGAACGGCTCATTATATCAGTTATAGTTTATTTGATAGTCCCTTACTACTTGGATAACCGTAGTAATTCTAGAGCTAATACATGCGTCAACAC----C--TTTG--G----GTGGTATTTATTAGAAAGAA-ACCAA-CCCCTTC-GGGGTGAT-GTGGTGAATCATAATAAGTTTGCGAATCGCACGGCTTTACGCTGGCGATGGATCATTCAAGTTTCTGCCCTATCAGCTTTGGATGGTAGGGTATTGGCCTACCATGGCTTTAACGGGTAACGGGAAATTAGGGTTTGATTCCGGAGAGGGAGCCTGAGAGACGGCTACCACATCCAAGGAAGGCAGCAGGCGCGTAAATTACCCAATCCTGACACAGGGAGGTAGTGACAATAAATAACAATGCCGGGCCTTTACAGGTCTGGCAATTGGAATGAGAACAATTTAAACCCCTTATCGAGGACCAATTGGAGGGCAAGTCTGGTGCCAGCAGCCGCGGTAATTCCAGCTCCAATAGCGTATATTAAAGTTGTTGCAGTTAAAAAGCTCGTAGTTGGATTTGTGGTTGAGTTGTTCGGTCTAGCACTT-GTGTGCCGGTACTTGGA-CG-GCTTGGCCATCCTTGGGTGGAATCTGTGTGGCATTAAGTTGTCGTGCAGGGGATGCCCATCTTTTACTGTGAAAAAATTAGAGTGTTCAAAGCAGGCTTATGCCGTTGAATATATTAGCATGGAATAATGAGATAGGACCTTGGTACTATTTTGTTGGTTTGCGCACCGAGGTAATGATTAATAGGGACAGTTGGGGGTATTCGTATTCCATTGTCAGAGGTGAAATTCTTGGATTTTTGGAAGACGAACTACTGCGAAAGCATTTACCAAGGATGTTTTCATTAATCAAGAACGAAAGTTAGGGGATCGAAGATGATTAGATACCATCGTAGTCTTAACCATAAACTATGCCGACAAGGGATTGGCGGTCGTT--GTATTGACCCCGTCAGCACCTTATGAGAAATCACAAGTCTTTGGGTTCCGGGGGGAGTATGGTCGCAAGGCTGAAACTTAAAGAAATTGACGGAAGGGCACCACCAGGAGTGGAGCCTGCGGCTTAATTTGACTCAACACGGGAAAACTTACCAGGTCCAGACATAGTGAGGATTGACAGATTGAGAGCTCTTTCTTGATTCTATGGGTGGTGGTGCATGGCCGTTCTTAGTTGGTGGAGTGATTTGTCTGGTTAATTCCGTTAACGAACGAGACCCCTGCCTGCTAAATAGCCGGGATAATGAATTTTCATTGTCTGCGGCTTCTTAGAGGGACGTGCGTTCTATTAGACGCAGGAAGATAGGGGCAATAACAGGTCTGTGATGCCCTTAGATGTCCTGGGCCGCACGCGCGCTACACTGATGCATGCAACGAGTGT---ACCTTGGCCGAGAGGCCTGGGAAATCT-GTGAACGTGCATCGTGATAGGGATAGATTATTGCAATTATTAATCTTGAACGAGGAATTCCTAGTAAACGCAGATCATCAGTCTGCATTGATTACGTCCCTGCCCTTTGTACACACCGCCC-----------------------------------------------------------------------------------------------------------------ATGTCTCAATCTGTATCAGAACGGACTCGAATCAAAAGTGACCGTTACGAATCTGGTGTAATCCCTTACGCTAAAATGGGTTACTGGGATGCTTCATACGCTGTAAAAACTACTGATGTATTAGCATTATTCCGTATCACTCCACAACCAGGTGTAGATCCAGTAGAAGCTGCCGCTGCAGTAGCTGGTGAATCTTCAACAGCTACTTGGACTGTTGTATGGACAGATTTATTAACAGCTTGTGAGCGCTACCGTGCTAAAGCTTACCGTGTAGATCCAGTTCCAAATGCGACTGACCAATACTTCGCTTTTATCGCTTACGAATGTGATTTATTTGAAGAAGGTTCTTTAGCTAACTTAACAGCTTCTATTATCGGTAACGTATTTGGTTTCAAAGCTGTATCTGCTTTACGTTTAGAAGATATGCGTATTCCTCACTCATACTTAAAAACGTTCCAAGGTCCTGCTACAGGTATCGTTGTAGAACGTGAACGTTTAAACAAGTATGGTGTACCTTTATTAGGTGCTACTGTTAAACCAAAACTAGGTTTATCTGGTAAAAATTACGGTCGTGTAGTATACGAAGGTTTAAAAGGTGGTTTAGACTTCTTAAAAGATGATGAGAACATTAACTCACAACCATTTATGCGTTGGAGAGAGCGTTTCCTATACTGTATGGAAGGTATTAACCGTGCTTCTGCTGCTACAGGTGAAGTTAAAGGTTCTTACTTAAACATTACTGCTGCGACTATGGAAGAAGTGTACAAACGTGCTGAGTACGCTAAAGCTGTAGGTTCTGTAATTGTTATGATCGATTTAGTTATGGGTTACACAGCTATTCAAAGTGCTGCTATCTGGGCTCGTGAAAATGATTGTGTTTTACATTTACACCGTGCAGGTAACTCAACTTACGCTCGTCAAAAGAACCATGGTATTAACTTCCGTGTAATCTGTAAATGGATGCGTATGTCTGGTGTAGATCATATCCACGCTGGTACAGTTGTAGGTAAATTAGAAGGTGATCCTTTAATGATTAAAGGTTTCTATGATGTTTTACGTTTAATGACATTAGATGTTAACTTACCGTACGGTATTTTCTTCGAAATGGACTGGGCTAGTTTACGTAAGTGTATGCCAGTTGCTTCAGGTGGTATCCACTGTGGTCAAATGCACCAACTAATTCATTACTTAGGTGATGATGTTGTATTACAATTTGGTGGTGGTACAATTGGTCACCCTGATGGTATTCAAGCTGGTGCGACTGCTAACCGTGTAGCTTTAGAAGCTATGGTTATGGCTCGTAACGAAGGTGCTGATTACTTTAACCAACAAGTAGGTCCACAAATCTTACGTGAGGCTGCTAAAACATGTGGTCCTTTACAAACAGCTTTAGATTTATGGAAAGATATCAGTTTTAACTACACATCTACGGATACAGCTGATTTCGCTGTAACACCAACAGCAAACGTATAAGCTCGTTTAATTAATGTTTCAGGTAAATTATTAGGTGCACACGTGGCTCATGCCGGTTTAATGGTATTTTGGGCAGGTGCAATGGTATTGTTTGAAGTTTCACATTTCGTACCAGAAAAGCCTTTATATGAACAAGGTTTCATTTGTATTCCACATTTAGCAACATTAGGTTACGGTATTGGTCCTGGTGGTGAAATTACTACAACATTACCTTATTTCTCTGTAGGTGTTTTACACTTAATTTCATCAGCAGTATTAGGTTTTGGTGGTATTTATCATTCTTTATTAGGTCCAGATACTTTAGAAGAATCATTCCCATTCTTTGGTTATGATTGGCGTGATAAAAATAAAATGACAACAATTTTAGGTATTCATTTATGTTTACTAGGTGTTGGTTCATTCTTATTAGTTATCAAAGCAATGTATTTAGGTGGTGTTTATGATACTTGGGCGCCAGGTGGTGGTGATGTTCGCTACATTACAACACCAACATTAAATCCAATTGTCATTTTTGGTTACGTATTCCGTTCACCTTTTGGTGGTGATGGTTGGGTTGTAGCCGTAAATAACATGGAAGATGTTATCGGTGGCCATATCTGGGTTGGTGTATTATGTATAACAGGTGGTATTTGGCATATTTTCACTAAACCATTTGCTTGGGCTCGTCGAGCTTTTGTTTGGTCAGGTGAAGCTTACTTATCATACAGTTTAGCAGCAATCTCTCTTATGGGTTTCACTGCTTCTCTATATTCTTGGTATAATAATACAGCATATCCTAGTGAGTTATACGGTCCTACAGGTCCTGAAGCTTCACAATCACAAGCTTTTACTTTCTTAGTTCGAGATCAACGTTTAGGTGCTAATGTATCATCTGCTCAAGGTCCAACAGGTTTAGGTAAATACTTAATGCGTTCACCAAGTGGTGAAATCATTTTCGGTGGTGAAACAATGCGTTTCTGGGATTTACGTGCACCATGGGTTGAACCATTACGTGGTCCAAACGGATTAGATATTAATAAAATTAAAAATGATATCCAACCTTGGCAAGAACGTCGTGCTGCAGAATACATGACGCATGCGCCGTTAGGTTCATTAAACTCTGTAGGTGGTGTTGCAACAGAAATTAACTCTG
	Eunotia_sp.                               TGCCAGTAGTCATACGCTCGTCTCAAAGATTAAGCCATGCATGTCTAAGTATAAAT--CTTTTACTTTGAAACTGCGAATGGCTCATTATATCAGTTATAGTTTATTTGATAGTCCCTTACTACTTGGATAACCGTAGTAATTCTAGAGCTAATACATGCGTCAATACCC-----GTC--AA--GGGTAGTATTTATTAGATGGAA-ACCAA-CCCCTTC-GGGGTGAT-GTGGTGATTCATAATAAGTTTACGAATCGCACGGC--GTTGCCGGCGATGGATCATTCAAGTTTCTGCCCTATCAGCTTTGGATGGTAGGGTATTGGCCTACCATGGCTTTAACGGGTAACGGGAAATTAGGGTTTGATTCCGGAGAGGGAGCCTGAGAGACGGCTACCACATCCAAGGAAGGCAGCAGGCGCGTAAATTACCCAATCCTGACACAGGGAGGTAGTGACAATAAATAACAATGCCGGGCCTTTCTAGGTCTGGCAATTGGAATGAGAACAATTTAAACCCCTTATCGAGTATCAATTGGAGGGCAAGTCTGGTGCCAGCAGCCGCGGTAATTCCAGCTCCAATAGCGTATATTAAAGTTGTTGCAGTTAAAAAGCTCGTAGTTGGATTTGTGGCAGGCGTCGGCGGCCCGACACTGTGTGTGGGTG---CCTGTTGG-CGCCG-CCATCCTTGGGTGGAACCTGTGTGGCATTAGGTTGTCGTGCAGGGGATGCCCATCGTTTACTGTGAAAAAATTAGAGTGTTCAAAGCAGGCTTATGCCGTTGAATATATTAGCATGGAATAATGAGATAGGACCTTGGTACTATTTTGTTGGTTTGCGCACCAAGGTAATGATTAATAGGGACAGTTGGGGGTATTCGTATTCCATTGTCAGAGGTGAAATTCTTGGATTTTTGGAAGACGAACTACTGCGAAAGCATTTACCAAGGATGTTTTCATTAATCAAGAACGAAAGTTAGGGGATCGAAGATGATTAGATACCATCGTAGTCTTAACCATAAACTATGCCGACAAGGGATTGGCGGG-GTTTCTTTTTGTCTCCGTCAGCACCTTATGAGAAATCACAAGTCTTTGGGTTCCGGGGGGAGTATGGTCGCAAGGCTGAAACTTAAAGAAATTGACGGAAGGGCACCACCAGGAGTGGAGCCTGCGGCTTAATTTGACTCAACACGGGAAAACTTACCAGGTCCAGACATAGTGAGGATTGACAGATTGAGAGCTCTTTCTTGATTCTATGGGTGGTGGTGCATGGCCGTTCTTAGTTGGTGGAGTGATTTGTCTGGTTAATTCCGTTAACGAACGAGACCCCTGCCTGCTAAATAGTTGGGCGAGTGATTAGTCACTGGCTGCAGCTTCTTAGAGGGACGTGCATTCTATTAGATGCAGGAAGATAGGGGCAATAACAGGTCTGTGATGCCCTTAGATGTCCTGGGCCGCACGCGCGCTACACTGATGCATCCAACGAGTTC-TTTCCTTGGCCGAGAGGCCTGGGCAATCTT-TGAACGTGCATCGTGATAGGGATAGATTATTGCAATTATTAATCTTCAACGAGGAATTCCTAGTAAACGCAGATCATCAATCTGCATTGATTACGTCCCTGCCCTTTGTACACACCGCCCGTCGCACCTAC-------------------------------------------------------------------------------------------------------------------------------------------GTGACCGTTACGAATCTGGTGTAATCCCTTATGCTAAAATGGGTTACTGGGATGCTTCATATGCAGTAAAAGTTACTGACGTTCTTGCATTATTCCGTATTACACCACAACCAGGTGTAGACCCAGTAGAAGCTGCTGCTGCAGTTGCTGGTGAATCTTCTACAGCAACATGGACTGTTGTATGGACAGATTTATTAACAGCTTGTGATCGTTACCGAGCTAAAGCTTACCGTGTAGATCCAGTTCCTAGTACAACAAATCAATATTTTGCTTTCATCGCATATGAAGGTGACTTATTCGAAGAAGGTTCTTTAGCTAACTTAACAGCATCTATTATTGGTAACGTTTTCGGATTTAAAGCAGTATCTGCTTTACGTTTAGAAGATATGCGTATTCCTCACTCATACTTAAAAACATTCCAAGGTCCAGCTACAGGTATCATTGTAGAACGCGAACGTTTAAACAAATACGGTGTTCCATTATTAGGTGCAACAGTAAAACCAAAATTAGGTCTTTCTGGTAAAAACTATGGCCGTGTAGTATATGAAGGTTTAAAAGGTGGTTTAGACTTCTTAAAAGATGACGAAAACATTAACTCTCAACCATTTATGCGTTGGAGAGAACGCTATTTATACTGTATAGAAGGTATTAACCGTGCCGCTTGTTCTACAGGTGAAGTTAAAGGTTCATACTTAAACGTTACTGCGGCTACTCAAGAAGAAGTTTACAAACGTGCTGCCTTTGCTAAAGAACTTGGTTCTGTTATTATTATGATCGACTTAGTAATGGGTTACACATCAATCCAAACAACTGCTATTTGGGCGCGTGAAAACGATATGATTTTACACTTACACCGTGCAGGTAACTCTACATATGCTCGTCAAAAAAATCATGGTATTAACTTCCGTGTTATTTGTAAATGGATGCGTATGTCTGGTGTAGACCATATTCATGCTGGTACAGTTGTTGGTAAGTTAGAAGGTGATCCTTTAATGATTAAAGGTTTTTATGACACATTACGTTTAATGAAACTTGAAGTAAATTTACCTTACGGTCAATTCTTCGAAATGGGATGGGCTAGTTTACGTAAATGTCTACCTGTTGCATCTGGTGGTATTCACGCAGGTCAAATGCACCAATTAATTCACTACTTAGGTGATGACGTTGTATTACAATTCGGTGGTGGTACAATTGGTCACCCAGATGGTATTCAAGCAGGTGCTACAGCAAACCGTGTTGCTTTAGAAGCAATGGTTATAGCTCGTAATGAAGGCGCTGATTACTTCAATAGCCAAGTAGGTCCACAAATTTTACGCGACGCTGCAAAAA-------------------------------------------------------------------------------------------------------------------------------------------------------------CGCTGGTTTGATGGTATTTTGGGCAGGTGCAATGGTATTATATGAAGTATCACACTTCGTACCAGAAAAACCGTTATATGAACAAGGTTTTATTTGTATTCAACATTTAGCAACCTTAGGTTATGGAGTTGGTCCGGGCGGTGAAATTACTTCAACTGTCCCATATTTCGCAATAGGTGTAATTCATTTAATTTCATCAGCTGTTTTAGGTTTTGGAGGAATTTATCACTCATTATTAGGTCCAGATACATTAGAAGAATCATTCCCATTCTTTGGTTATGACTGGCGTGATAAAAACAAAATGACAACAATTCTAGGCATTCACTTATGTGTTCTAGGTTTAGGTTCTTTCTTATTAGTTGTTAAAGCGATGTATATAGGTGGTGTTTATGATACTTGGGCACCTGGTGGTGGTGACGTTCGTTACATTACAACTCCTACGTTAAACCCAATTGTAATTTTTGGTTACGTATTCCGTTCTCCATTCGGCGGAGATGGTTGGGTTGTAGCAGTAAATAATATGGAAGATCTTGTAGGTGGTCATATTTGGGTTGCAATATTATGTATTGTTGGTGGTCTATTCCACATTTTTACTAAACCATTTGCTTGGGCACGTCGTGCTTTTGTTTGGTCAGGTGAAGCATATTTATCTTATAGTTTAGCTGCTATTTCAATGATGGGATTAACAGCTTCATTATATTCTTGGTATAATAATACAGCATATCCAAGTGAGTTCTATGGTCCAACTGGTCCAGAAGCTTCACAAGCTCAAGCATTTACGTTCTTAGTTCGAGATCAACGTTTAGGTGCTAATGTTTCTTCAGCACAAGGTCCAACTGGTTTAGGTAAATACTTAATGCGTTCACCAAGTGGAGAAATTATTTTTGGTGGTGAAACTATGCGTTTCTGGGATTTACGTGCACCATGGGTTGAACCATTACGTGGTCCAAATGGTTTAGATATCAATAAAATTAAAAATGATATTCAACCTTGGCAAGAACGTCGTGCAGCAGAATATATGACACACGCTCCATTAGGTTCACTTAACTCTGTAGGTGG-----------------------
	Eunotia_bilunaris                         TGCCAGTAGTCATACGCTCGTCTCAAAGATTAAGCCATGCATGTCTAAGTATAAAT--CTTTTACTTTGAAACTGCGAATGGCTCATTATATCAGTTATAGTTTATTTGATAGTCCCTTACTACTTGGATAACCGTAGTAATTCTAGAGCTAATACATGCGTCAATACCC---G-TCT---A--GGGTAGTATTTATTAGATGGAA-ACCAA-CCCCTTC-GGGGTGAT-GTGGTGATTCATAATAAGCTTGCGAATCGCACGGC--TCTGCCGGCGATGGATCATTCAAGTTTCTGCCCTATCAGCTTTGGATGGTAGGGTATTGGCCTACCATGGCTTTAACGGGTAACGGGAAATTAGGGTTTGATTCCGGAGAGGGAGCCTGAGAGACGGCTACCACATCCAAGGAAGGCAGCAGGCGCGTAAATTACCCAATCCTGACACAGGGAGGTAGTGACAATAAATAACAATGCCGGGCCTTTCTAGGTCTGGCAATTGGAATGAGAACAATTTAAACCCCTTATCGAGGATCCATTGGAGGGCAAGTCTGGTGCCAGCAGCCGCGGTAATTCCAGCTCCAATAGCGTATATTAAAGTTGTTGCAGTTAAAAAGCTCGTAGTTGGATTTGTGGCAGGTGCGTGCTGCCCGACACTTTGTGTTGGTG---TTGGTACG-TGCCG-CCATCCTTGGGTGGAACCTGTGTGGCATTAGGTTGTCGTGCAGGGGATGCCCATCTTTTACTGTGAAAAAATTAGAGTGTTCAAAGCAGGCTTATGCCGTTGAATATATTAGCATGGAATAATGAGATAGGACCTTGGTACTATTTTGTTGGTTTGCGCACCAAGGTAATGATTAATAGGGACAGTTGGGGGTATTCGTATTCCATTGTCAGAGGTGAAATTCTTGGATTTCTGGAAGACGAACTACTGCGAAAGCATTTACCAAGGATGTTTTCATTAATCAAGAACGAAAGTTAGGGGATCGAAGATGATTAGATACCATCGTAGTCTTAACCATAAACTATGCCGACAAGGGATTGGCGGG-GTCACATTTTGTCTCCGTCAGCACCTTATGAGAAATCACAAGTCTTTGGGTTCCGGGGGGAGTATGGTCGCAAGGCTGAAACTTAAAGAAATTGACGGAAGGGCACCACCAGGAGTGGAGCCTGCGGCTTAATTTGACTCAACACGGGAAAACTTACCAGGTCCAGACATAGTGAGGATTGACAGATTGAGAGCTCTTTCTTGATTCTATGGGTGGTGGTGCATGGCCGTTCTTAGTTGGTGGAGTGATTTGTCTGGTTAATTCCGTTAACGAACGAGACCCCTGCCTGCTAAATAGTTGGGTTAGTGATTAGTCACTGACTGCAGCTTCTTAGAGGGACGTGCATTCTATTAGATGCAGGAAGATAGGGGCAATAACAGGTCTGTGATGCCCTTAGATGTCCTGGGCCGCACGCGCGCTACACTGATGCATTCAACGAGTTT--TTCCTTGGCCGAGAGGCCTGGGCAATCTT-TGAACGTGCATCGTGATAGGGATAGATTATTGCAATTATTAATCTTCAACGAGGAATTCCTAGTAAACGCAGATCATCAATCTGCATTGATTACGTCCCTGCCCTTTGTACACACCGCCCGTCGCACCTACCGATTGAATGGTCCGGTGAAGCCTCGGGATTGTGACGATTTCCCTTTATTGGGAGGTTGTTGCGAGAACTTGTCTAAACCTTATCATTTAGAGGAAGGTGAA-----TCAATCTGTATCAGAACGGACTCGAATTAAAAGTGACCGTTACGAATCTGGTGTAATCCCTTATGCTAAAATGGGTTACTGGGATGCTTCATATGCAGTAAAAACTACTGACGTTCTTGCATTATTCCGTATTACACCACAACCAGGTGTAGATCCAGTAGAAGCTGCTGCTGCAGTTGCTGGTGAATCTTCTACAGCAACATGGACTGTTGTATGGACAGATTTATTAACAGCTTGTGATCGTTACCGTGCTAAAGCTTATCGTGTAGATCCAGTTCCTAATACAACAAATCAATACTTTGCTTTCATCGCATATGAAGGTGATTTATTTGAAGAAGGTTCTTTATCTAACTTAACAGCATCTATTATTGGTAACGTTTTCGGATTTAAAGCAGTATCTGCTTTACGTTTAGAAGATATGCGTATTCCTCACTCATATTTAAAAACATTCCAAGGTCCAGCTACAGGTATTATTGTAGAACGTGAACGTTTAAACAAATATGGTACTCCATTATTAGGAGCAACAGTAAAACCAAAATTAGGTCTTTCTGGTAAAAACTACGGTCGTGTAGTATACGAAGGTTTAAAAGGTGGTTTAGACTTCTTAAAAGATGACGAAAACATTAACTCTCAACCATTTATGCGTTGGAGAGAACGTTACTTAAACTGTATAGAAGGTATTAACCGTGCTGCTGCTGCAACAGGTGAAGTTAAAGGTTCATATTTAAACGTTACTGCAGCTACTCAAGAAGAAGTTTATAAACGTGCATTATTTGCTAAAGAACTTGGATCTGTAATTATTATGATCGACTTAGTAATGGGCTATACAGCAATTCAAACAATTGCTCTTTGGGCACGTGAACACGATATGATTTTACATTTACACCGTGCTGGTAACTCTACATACGCTCGTCAAAAAAATCATGGTATTAACTTCCGTGTTATTTGTAAATGGATGCGTATGTCTGGTGTAGATCATATTCATGCCGGTACAGTTGTTGGTAAATTAGAAGGTGATCCTTTAATGATTAAAGGTTTCTATGATACATTACGTTTAACAAAACTTGAAGTAAATTTACCTTATGGTATATTCTTCGAAATGGGATGGGCTAGTTTACGTAAATGTTTACCAGTTGCATCTGGTGGTATTCATGCAGGTCAAATGCACCAATTAGTACATTATTTAGGTGATGACGTTATATTACAATTTGGTGGTGGTACAATTGGTCACCCAGATGGTATTCAAGCAGGTGCTACAGCTAACCGTGTTGCTTTAGAATCAATGATTTTAGCTCGTAACGAAGGTGCTGACTATTTCAATAGTCAAGTAGGTCCACAAATTTTACGCGATGCGGCAAAAACATGTGGTCCATTACAAACAGCTTTAGATTTATGGAAAGACATTAGTTTTAACTATACATCAACAGATACAGCTGACTTTGCTCAAACAGCTACTGCAAACGTATAA--TCGTTTAATTAATGTTTCAGGTAAATTATTAGGTGCTCACGTAGCACACGCTGGTTTAATGGTATTCTGGGCAGGTGCAATGGTATTATATGAAGTATCACACTTTGTCCCAGAAAAACCTTTATATGAACAAGGTTTTATTTGTATTCAACATTTAGCAACATTAGGTTATGGCGTTGGTCCTGGTGGTGAAATTGTTTCAACTGTACCATATTTTGCAGTAGGTGTAATTCATTTAATTTCATCAGCTGTTTTAGGTTTTGGAGGAATTTATCATTCATTATTAGGTCCGGATACATTAGAAGAATCATTCCCATTCTTCGGTTATGACTGGCGTGATAAAAATAAAATGACAACAATCCTAGGTATTCACTTATGTGTTTTAGGTCTAGGTTCTTTCTTATTAGTTGTAAAAGCAATGTATTTAGGTGGTGTTTATGACACTTGGGCACCTGGTGGTGGCGACGTTCGTTATATAACAACTCCTACTTTAAACCCAATTGTAATATTTGGTTACGTATTCCGTTCTCCATTCGGTGGAGATGGTTGGGTAGTAGCTGTAAATAATATGGAAGATCTTGTTGGTGGTCATATTTGGGTTGCAATATTATGTATTACTGGTGGTATATTCCACATTTTCACTAAACCGTTTGCTTGGGCACGTCGTGCTTTTGTTTGGTCAGGTGAAGCATACTTATCTTATAGTTTAGCTGCTATCTGTATTATGGGTTTAACAGCTTCATTATATTCTTGGTATAATAATACAGCATATCCAAGTGAATTCTATGGTCCAACTGGTCCAGAAGCTTCACAAGCTCAAGCATTTACATTCTTAGTTCGTGACCAACGTTTAGGTGCTAATATATCTTCAGCTCAAGGTCCAACTGGTTTAGGTAAATATTTAATGCGTTCACCAAGTGGAGAAATTATTTTTGGTGGTGAAACGATGCGTTTCTGGGATTTACGTGCACCATGGGTTGAACCATTACGTGGTCCAAATGGTTTAGATATCAATAAAATTAAAAATGATATTCAACCTTGGCAAGAAAGACGTGCAGCAGAATATATGACACATGCTCCATTAGGTTCACTTAACTCTGTAGGTGGTGTAGCAACAGAAATTAACTCAG
	Eunotia_pectinalis                        TGCCAGTAGTCATACGCTCGTCTCAAAGATTAAGCCATGCATGTCTAAGTATAAAT--CTTTTACTTTGAAACTGCGAATGGCTCATTATATCAGTTATAGTTTATTTGATAGTCCCTTACTACTTGGATAACCGTAGTAATTCTAGAGCTAATACATGCGTCAATACCC---A-TCT---C--GGGTAGTATTTATTAGATGGAA-ACCAA-CTCCTTC-GGGGTGAT-GTGGTGATTCATAATAAGCTTGCGGATCGCACGGC--TTTGCCGGCGATGGATCATTCAAGTTTCTGCCCTATCAGCTTTGGATGGTAGGGTATTGGCCTACCATGGCTTTAACGGGTAACGGGAAATTAGGGTTTGATTCCGGAGAGGGAGCCTGAGAGACGGCTACCACATCCAAGGAAGGCAGCAGGCGCGTAAATTACCCAATCCTGACACAGGGAGGTAGTGACAATAAATAACAATGCCGGGCCTTATTAGGTCTGGCAATTGGAATGAGAACAATTTAAACCCCTTATCGAGGATCCATTGGAGGGCAAGTCTGGTGCCAGCAGCCGCGGTAATTCCAGCTCCAATAGCGTATATTAAAGTTGTTGCAGTTAAAAAGCTCGTAGTTGGATTTGTGGCAGGTGTGTACGGCCCGACACTGTGTGTGGGTG---CCTGTGCG-CGCCG-CCATCCTTGGGTGGAACCTGTGTGGCATTAAGTTGTCGTGCAGGGGATGCCCATCCTTTACTGTGAAAAAATTAGAGTGTTCAAAGCAGGCTTATGCCGTTGAATATATTAGCATGGAATAATGAGATAGGACCTTGGTACTATTTTGTTGGTTTGCGCACCAAGGTAATGATTAATAGGGACAGTTGGGGGTATTCGTATTCCATTGTCAGAGGTGAAATTCTTGGATTTCTGGAAGACGAACTACTGCGAAAGCATTTACCAAGGATGTTTTCATTAATCAAGAACGAAAGTTAGGGGATCGAAGATGATTAGATACCATCGTAGTCTTAACCATAAACTATGCCGACAAGGGATTGGCGGG-GTCTCATTT-GTCCCCGTCAGCACCTTATGAGAAATCACAAGTCTTTGGGTTCCGGGGGGAGTATGGTCGCAAGGCTGAAACTTAAAGAAATTGACGGAAGGGCACCACCAGGAGTGGAGCCTGCGGCTTAATTTGACTCAACACGGGAAAACTTACCAGGTCCAGACATAGTGAGGATTGACAGATTGAGAGCTCTTTCTTGATTCTATGGGTGGTGGTGCATGGCCGTTCTTAGTTGGTGGAGTGATTTGTCTGGTTAATTCCGTTAACGAACGAGACCCCTGCCTGCTAAATAGCTGGGCGAGTGATTAGTCACTGGCTGCGGCTTCTTAGAGGGACGTGCATTCTATCAGATGCAGGAAGATAGGGGCAATAACAGGTCTGTGATGCCCTTAGATGTCCTGGGCCGCACGCGCGCTACACTGATGCATTCAACGAGTCT--TACCTTGGCCGAGAGGCCTGGGCAATCTTGTAAACGTGCATCGTGATAGGGATAGATTATTGCAATTATTAATCTTCAACGAGGAATTCCTAGTAAACGCAGATCATCAATCTGCATTGATTACGTCCCTGCCCTTTGTACACACCGCCCGTCGCACCTACCGATTGAATGGTCCGGTGAAGCCTCGGGATTGGGACAATTTCCCTTCATTGGGAGGTTGTCGCGAGAACTTGTCTAAACCTTATCATTTAGAGGAAGGTGAAATGTCTCAATCTGTATCAGAACGGACTCGAATCAAAAGTGACCGTTACGAATCTGGTGTAATCCCTTATGCGAAAATGGGTTACTGGGATGCTTCATATGCAGTAAAAGCTACTGACGTTTTAGCATTATTCCGTGTTACACCACAACCAGGTGTAGACCCAGTAGAAGCTGCTGCTGCAGTTGCTGGTGAATCTTCTACTGCAACATGGACTGTTGTATGGACAGATTTATTAACAGCTTGTGATCGTTACCGTGCGAAAGCTTATCGTGTAGATCCAGTACCTAATACAACAGATCAATATTTTTCTTTCATCGCGTATGAAGGTGATTTATTTGAAGAAGGTTCTTTAGCTAACTTAACAGCATCTATTATTGGTAACGTTTTTGGATTTAAAGCAGTATCTGCTTTACGTTTAGAAGATATGCGTATTCCTCATTCATATTTAAAAACATTCCAAGGTCCTGCAACAGGTATTATTGTAGAACGTGAACGTTTAAACAAATACGGTGTTCCATTATTAGGTGCAACAGTAAAACCTAAATTAGGTCTTTCTGGTAAAAACTATGGCCGTGTAGTATATGAAGGTTTAAAAGGTGGTTTAGACTTCTTAAAAGATGACGAAAACATTAACTCACAACCATTTATGCGTTGGAGAGAACGTTTCTTATACTGTATAGAAGGTATTAACCGTGCTGCTGCTGCTACAGGTGAAGTTAAAGGTTCATACTTAAACGTTACTGCAGCTACTCAAGACGAAATCTTCAAACGTGCTGAGTTTGCTAAAGAAATCGGGTCTGTAATTGTTATGATTGACTTAGTATTAGGTTACACAGCAATTCAAACAACTGCAATTTGGGCACGTGAAAATGACATGATTTTACATTTACACCGTGCAGGTAACTCTACATATGCTCGTCAAAAAAATCACGGTATTAACTTCCGTGTTATTTGTAAATGGATGCGTATGTCTGGTGTAGATCATATTCACGCTGGTACAGTAGTTGGTAAATTAGAAGGTGATCCTTTAATGATTAAAGGTTTCTATGACACATTACGTTTAACAACACTTGAAGTAAACTTACCTTATGGTCAATTCTTCGAAATGGGCTGGGCTAGTTTACGTAAATGTATGCCTGTTGCATCTGGTGGTATTCACGCAGGTCAAATGCACCAATTAGTTCACTATTTAGGTGATGATGTTGTATTACAATTCGGTGGTGGTACAATTGGTCACCCGGATGGTATTCAAGCAGGTGCTACAGCAAACCGTGTTGCTTTAGAATCAATGATTATAGCTCGTAACGAAGGCGCTGACTATTTTAATAGTCAAGTAGGTCCACAAATTTTACGCGACGCTGCTAAAACATGTGGTCCATTACAAACAGCTTTAGATTTATGGAAAGATATTAGTTTTAACTATACATCTACAGATACAGCTGACTTCGCAACAACACCTACAGCAAACGTATAAGCTCGTTTAATTAATGTTTCAGGTAAATTATTAGGTGCTCATGTAGCACATGCTGGTTTAATGGTATTTTGGGCTGGTGCAATGGTATTATATGAAGTATCACATTTTGTACCAGAAAAACCTTTATATGAACAAGGTTTTATTTGTATTCAACATTTAGCAACATTAGGTTATGGAATTGGTCCTGGTGGTGAAATTATTTCAACTGTACCATATTTTGCAGTAGGTGTAATTCATTTAATTTCATCAGCAGTTTTAGGATTTGGCGGAATTTATCATTCACTATTAGGTCCAGATACATTAGAAGAATCATTCCCATTCTTTGGTTATGATTGGCGTGATAAAAATAAAATGACAACAATTCTAGGCATTCATTTAATTGTTCTAGGGTTAGGTTCTTTCTTATTAGTTGTTAAAGCAATGTATTTAGGTGGTGTTTATGATACTTGGGCACCTGGTGGTGGTGACGTTCGTTTAATAACAACTCCTACTTTAAATCCAATTGTAGTTTTTGGTTATGTATTCCGTTCTCCATTTGGTGGAGATGGTTGGGTTGTGTCTGTAAATAATATGGAAGATATTGTTGGTGGTCACATTTGGGTTTCAATATTATGTATTATTGGTGGTTTATTCCACATTTTCACTAAACCATTTGCATGGGCACGTCGTGCTTTTGTTTGGTCAGGTGAAGCGTATTTATCTTATAGTCTAGCTGCTATTTCAATTATGGGATTCACAGCTTCATTATATTCTTGGTACAATAATACAGCATATCCTAGTGAATTATATGGTCCAACTGGTCCAGAAGCTTCACAAGCTCAAGCATTTACATTCTTAGTTCGAGATCAACGTTTAGGTGCAAATGTATCATCAGCACAAGGTCCAACTGGTTTAGGTAAATACTTAATGCGTTCACCAAGTGGAGAAATTATCTTCGGTGGTGAAACTATGCGTTTCTGGGATTTACGTGCACCATGGGTTGAACCATTACGTGGTCCAAATGGTTTAGATATCAATAAAATTAAAAATGATATTCAACCTTGGCAAGAACGTCGTGCAGCAGAGTATATGACTCACGCTCCATTAGGTTCACTTAATTCTGTAGGTGGTGTAGCAACAGAAATTAACTCAG
	Eunotia_glacialis                         TGCCAGTAGTCATACGCTCGTCTCAAAGATTAAGCCATGCATGTCTAAGTATAAAT--CTTTTACTTTGAAACTGCGAATGGCTCATTATATCAGTTATAGTTTATTTGATAGTCCCTTACTACTTGGATAACCGTAGTAATTCTAGAGCTAATACATGCGTCAATACCC-----GTC--AA--GGGTAGTATTTATTAGATGGAA-ACCAA-CCCCTTC-GGGGTGAT-GTGGTGATTCATAATAAGTTTACGAATCGCACGGC--GTTGCCGGCGATGGATCATTCAAGTTTCTGCCCTATCAGCTTTGGATGGTAGGGTATTGGCCTACCATGGCTTTAACGGGTAACGGGAAATTAGGGTTTGATTCCGGAGAGGGAGCCTGAGAGACGGCTACCACATCCAAGGAAGGCAGCAGGCGCGTAAATTACCCAATCCTGACACAGGGAGGTAGTGACAATAAATAACAATGCCGGGCCTTTCTAGGTCTGGCAATTGGAATGAGAACAATTTAAACCCCTTATCGAGTATCAATTGGAGGGCAAGTCTGGTGCCAGCAGCCGCGGTAATTCCAGCTCCAATAGCGTATATTAAAGTTGTTGCAGTTAAAAAGCTCGTAGTTGGATTTGTGGCAGGCGTCGGCGGCCCGACACTGTGTGTGGGTG---CCTGTTGG-CGTCG-CCATCCTTGGGTGGAACCTGTGTGGCATTAGGTTGTCGTGCAGGGGATGCCCATCGTTTACTGTGAAAAAATTAGAGTGTTCAAAGCAGGCTTATGCCGTTGAATATATTAGCATGGAATAATGAGATAGGACCTTGGTACTATTTTGTTGGTTTGCGCACCAAGGTAATGATTAATAGGGACAGTTGGGGGTATTCGTATTCCATTGTCAGAGGTGAAATTCTTGGATTTTTGGAAGACGAACTACTGCGAAAGCATTTACCAAGGATGTTTTCATTAATCAAGAACGAAAGTTAGGGGATCGAAGATGATTAGATACCATCGTAGTCTTAACCATAAACTATGCCGACAAGGGATTGGCGGG-GTTTCTTTTTGTCTCCGTCAGCACCTTATGAGAAATCACAAGTCTTTGGGTTCCGGGGGGAGTATGGTCGCAAGGCTGAAACTTAAAGAAATTGACGGAAGGGCACCACCAGGAGTGGAGCCTGCGGCTTAATTTGACTCAACACGGGAAAACTTACCAGGTCCAGACATAGTGAGGATTGACAGATTGAGAGCTCTTTCTTGATTCTATGGGTGGTGGTGCATGGCCGTTCTTAGTTGGTGGAGTGATTTGTCTGGTTAATTCCGTTAACGAACGAGACCCCTGCCTGCTAAATAGTTGGGCGAGTGATTAGTCACTGGCTGCAGCTTCTTAGAGGGACGTGCATTCTATTAGATGCAGGAAGATAGGGGCAATAACAGGTCTGTGATGCCCTTAGATGTCCTGGGCCGCACGCGCGCTACACTGATGCATCCAACGAGTTC-TTTCCTTGGCCGAGAGGCCTGGGCAATCTT-TGAACGTGCATCGTGATAGGGATAGATTATTGCAATTATTAATCTTCAACGAGGAATTCCTAGTAAACGCAGATCATCAATCTGCATTGATTACGTCCCTGCCCTTTGTACACACCGCCCGTCGCACCTACCGATTGAATGGTCCGGTGAAGCCTCGGGATTGTGACGGCTTCCCTTCACTGGGAGGCTGTTGCGAGAACTTGTCTAAACCTTATCATTTAGAGGAAGGTGAAATGTCTCAATCTGTATCAGAACGGACTCGAATTAAAAGTGACCGTTACGAATCGGGTGTAATCCCTTATGCTAAAATGGGTTACTGGGATGCTTCATATGCAGTAAAAGTTACTGATGTTCTTGCATTATTCCGGATTACACCACAACCAGGTGTAGACCCAGTAGAAGCTGCTGCGGCGGTTGCTGGTGAATCTTCTACAGCAACATGGACAGTTGTATGGACAGATTTATTAACAGCTTGTGATCGTTACCGAGCTAAAGCTTACCGTGTAGATCCAGTTCCTAATACAACAAATCAATATTTTGCTTTCATCGCATATGAAGGTGACTTATTCGAAGAAGGTTCTTTAGCTAACTTAACAGCATCTATTATTGGTAACGTTTTCGGATTTAAAGCAGTATCTGCTTTACGTTTAGAAGATATGCGTATTCCTCACTCATACTTAAAAACATTCCAAGGTCCAGCTACAGGTATCATTGTAGAACGTGAACGTTTAAACAAATATGGTGTTCCATTATTAGGTGCAACAGTAAAACCAAAATTAGGTCTTTCTGGTAAAAACTACGGCCGTGTAGTATATGAAGGTTTAAAAGGTGGTTTAGACTTCTTAAAAGATGACGAAAACATTAACTCTCAACCGTTTATGCGTTGGAGAGAACGTTTTTTATACTGTATCGAAGGTATTAACCGTGCCGCTTGTTCTACAGGTGAAGTTAAAGGTTCGTACTTAAACGTTACTGCAGCTACTCAAGAAGAAGTTTACAAACGTGCTGCCTTTGCTAAAGAACTTGGTTCTGTTATTATTATGATCGACTTAGTAATGGGTTACACATCAATCCAAACAACTGCTATTTGGGCACGTGAAAACGATATGATTTTACACTTACACCGTGCAGGTAACTCTACATATGCTCGTCAAAAAAATCATGGTATTAACTTCCGTGTTATTTGTAAATGGATGCGTATGTCTGGTGTAGACCATATCCACGCTGGTACAGTTGTTGGTAAGTTAGAAGGTGATCCTTTAATGATTAAAGGTTTTTATGACACATTACGTTTAACGAAACTTGAAGTAAATTTACCTTATGGTCAATTCTTCGAAATGGGATGGGCTAGTTTACGTAAATGTATGCCTGTTGCATCTGGTGGTATTCACGCAGGTCAAATGCACCAATTAGTTCACTACTTAGGTGATGACGTTGTATTACAATTCGGTGGTGGTACAATTGGTCACCCAGATGGTATTCAAGCAGGTGCTACAGCAAACCGTGTTGCTTTAGAAGCAATGGTTATCGCTCGTAATGAAGGCGCTGATTACTTCAATAGCCAAGTAGGTCCACAAATTTTACGCGACGCTGCAAAAACATGTGGTCCATTACAAACAGCTTTAGATTTATGGAAAGACATTAGTTTCAACTATACATCTACTGATACAGCAGACTTCGCACAAACAGCTACAGCAAACGTATAAGCTCGTTTAATCAATGTTTCAGGTAAATTACTAGGTGCGCACGTAGCACACGCTGGTTTGATGGTATTTTGGGCAGGTGCAATGGTATTATATGAAGTATCACATTTCGTACCAGAAAAACCGTTATATGAACAAGGTTTTATTTGTATTCAACATTTAGCAACCTTAGGTTATGGAGTTGGTCCCGGCGGTGAAATTACTTCAACTGTACCATATTTCGCAATAGGTGTAATTCATTTAATTTCATCAGCTGTTTTAGGTTTTGGAGGAATTTATCACTCATTATTAGGTCCAGATACATTAGAAGAATCATTCCCATTTTTTGGTTATGACTGGCGTGATAAAAACAAAATGACAACAATTCTAGGCATTCACTTATGTGTTCTAGGTTTAGGTTCTTTCTTATTAGTTGTTAAAGCGATGTATATAGGTGGTGTTTATGATACTTGGGCACCTGGTGGTGGTGACGTTCGTTACATCACCACTCCTACGTTAAACCCAATTGTAATTTTTGGTTACGTATTCCGTTCTCCATTCGGCGGAGATGGTTGGGTTGTAGCAGTAAATAATATGGAAGATCTTGTTGGTGGTCATATTTGGGTTGCAATATTATGTATTGTTGGTGGTCTATTCCACATTTTTACTAAACCATTTGCTTGGGCACGTCGTGCTTTTGTTTGGTCAGGTGAAGCATATTTATCTTATAGTTTAGCTGCTCTTTCAATAATGGGAGTAACAGCTTCATTATATTCTTGGTATAATAATACAGCATATCCAAGTGAATTCTATGGTCCAACTGGTCCAGAAGCTTCACAAGCTCAAGCATTTACGTTCTTAGTTCGAGATCAACGTTTAGGCGCTAATGTTTCTTCAGCACAAGGTCCAACTGGTTTAGGTAAATACTTAATGCGTTCACCAAGTGGAGAAATTATTTTTGGTGGTGAAACTATGCGTTTCTGGGATTTACGTGCACCATGGGTTGAACCATTACGTGGTCCAAATGGTTTAGATATCAATAAAATTAAAAATGATATTCAACCTTGGCAAGAACGTCGTGCAGCAGAATATATGACACACGCTCCATTAGGTTCACTTAACTCTGTAGGTGGTGTAGCAACAGAAATTAACTCAG
	Asterionellopsis_glacialis_CCMP134        TGCCAGTAGTCATACGCTCGTCTCAAAGATTAAGCCATGCATGTCTAAGTATAAAT--CTTTTACTTTGAAACTGCGAACGGCTCATTATATCAGTTATAATTTATTTGATAGTCCCTTACTACTTGGATAACCGTAGTAATTCTAGAGCTAATACATGCATCAATACCCGAC--TTTAC-GAAGGGTAGTATTTATTAGATTGAA-ACCAAC-CGCTTCGGCG-TGAT-GTGGTGATTCATAATAACTTTGCGAATCGCATGGTTTAATACCGGCGATGGATCATTCAAGTTTCTGCCCTATCAGCTTTGGATGGTAGGGTATTGGCCTACCATGGCTTTAACGGGTAACGGGAAATTAGGGTTTGATTCCGGAGAGGGAGCCTGAGAGACGGCTACCACATCCAAGGAAGGCAGCAGGCGCGTAAATTACCCAATCCTGACACAGGGAGGTAGTGACAATAAATAACAATGCCGGGCCATTTTTGGTCTGGCAATTGGAATGAGAACAATTTAAATCCCTTATCGAGGATCAATTGGAGGGCAAGTCTGGTGCCAGCAGCCGCGGTAATTCCAGCTCCAATAGCGTATATTAAAGTTGTTGCAGTTAAAAAGCTCGTAGTTGGATTTGTGGTTGGAGAGGTCCGCCGTTGC-TAT-GCTTCGTG---TTGGATCT-TTCCGTCCATCCTTGGGTGGATCCTGTGTGGCATTCAGTTGTCGTGCAGGGGATGCCCATCGTTTACTGTGAAAAAATTAGAGTGTTCAAAGCAGGCTTACGCC-TTGAATATATTAGCATGGAATAATAAGATAGGACCTGGGTACTATTTTGTTGGTTTGCGCACCGAGGTAATGATTAATAGGGACAGTTGGGGGTATTCGTATTCCATTGTCAGAGGTGAAATTCTTGGATTTTTGGAAGACGAACTACTGCGAAAGCATTTACCAAGGATGTTTTCATTAATCAAGAACGAAAGTTAGGGGATCGAAGATGATTAGATACCATCGTAGTCTTAACCATAAACTATGCCGACAAGGGATTGGCGGTTGTT-CGTTTTGACTCCGTCAGCACCTTATGAGAAATCACAAGTCTTTGGGTTCCGGGGGGAGTATGGTCGCAAGGCTGAAACTTAAAGAAATTGACGGAAGGGCACCACCAGGAGTGGAGCCTGCGGCTTAATTTGACTCAACACGGGAAAACTTACCAGGTCCAGACATAGTGAGGATTGACAGATTGAGAGCTCTTTCTTGATTCTATGGGTGGTGGTGCATGGCCGTTCTTAGTTGGTGGAGTGATTTGTCTGGTTAATTCCGTTAACGAACGAGACCCCTGCCTGCTAAATAGTTGGGTGAATGACTCTTCATTGACTACAGCTTCTTAGAGGGACGTGCATGTTTCAAAATGCAGGAGGATAGGGGCAATAACAGGTCTGTGATGCCCTTAGATGTCCTGGGCCGCACGCGCGCTACACTGATGCATTCAACGAGTTTTTTTCCTTGGCCGAGAGGCCTGGGGAATCTTGTTAACGTGCATCGTGATAGGGATAGATTATTGCAATTATTAATCTTGAACGAGGAATTCCTAGTAAACGCAGATCATCAATCTGCATTGATTACGTCCCTGCCCTTTGTACACACCGCCCGTCGCACCTACCGATTGAATGGTCCGGTGAAGCCTCGGGATTGTGACTGTTCTGCTTTATTGTGGT-CGGTTGCGAGAACTTGTCTAAACCTTATCATTTAGAGGAAGGTGAAATGTCTCAATCTGTATCAGAACGGACTCGAATTAAAAGTGACCGTTACGAATCTGGTGTAATCCCTTACGCTAAAATGGGTTATTGGGATGCTTCATACTCAGTACAAAGTACTGATGTTTTAGCTTTATTCCGTATTACACCACAACCAGGTGTAGATCCAGTAGAAGCAGCAGCAGCTGTAGCTGGTGAGTCTTCAACTGCAACATGGACTGTTGTTTGGACAGATTTATTAACAGCTTGTGAGCGTTACCGTGCTAAAGCTTACCGTGTAGATCCAGTTCCAAACGCTACAGATCAATACTTCGCTTTCATCGCATACGAATGTGATTTATTCGAAGAAGGTTCTTTAGCTAACTTAACAGCATCTATCATTGGTAACGTATTTGGTTTCAAAGCAGTAGCTGCTTTACGTTTAGAAGATATGCGTATTCCTCACTCATACTTAAAGACATTCCAAGGTCCAGCTACTGGTATCGTTGTAGAACGTGAACGTTTAAACAAGTACGGTACTCCTTTATTAGGTGCTACAGTAAAACCTAAGTTAGGTTTATCTGGTAAGAACTACGGTCGTGTAGTATACGAAGGTTTAAAAGGTGGTTTAGACTTCTTAAAAGATGATGAGAACATTAACTCTCAACCATTCATGCGTTGGAGAGAGCGTTTCTTAAACTGTATGGAAGGTATTAACCGTGCTTCAGCAGCTACAGGTGAAGTTAAAGGTTCTTACTTAAACATCACAGCAGCTACTATGGAAGAAGTATACAAGCGTGCTGAGTATGCTAAGATGGTTGGTTCTGTAATCGTTATGATCGATTTAGTAATGGGTTACACAGCTATTCAAAGTATTTCTATCTGGGCTCGTGAAAACGATATGCTTTTACACTTACACCGTGCTGGTAACTCTACATACGCTCGTCAAAAGAACCACGGTATTAACTTCCGTGTTATCTGTAAGTGGATGCGTATGTCTGGTGTAGATCACATCCACGCTGGTACAGTAGTAGGTAAGTTAGAAGGTGATCCTTTAATGATTAAAGGTTTCTACGATACTTTACGTTTAATGGAAATGGATGTTAATTTACCTTACGGTATTTTCTTCGAAATGGATTGGGCTAGTTTACGTAAGTGTATGCCAGTTGCTTCAGGTGGTATCCACTGTGGTCAAATGCACCAATTAGTTCACTACTTAGGTGATGATGTTGTATTACAATTCGGTGGTGGTACTATTGGTCACCCTGATGGTATCCAAGCCGGTGCTACAGCTAACCGTGTTGCTTTAGAAGCAATGATCATGGCTCGTAACGAAGGTTTAGACTACTTCAACAACGAAGTTGGTCCAGTTGTATTACGTGATGCTGCTAAAACATGTGGTCCATTACAAACAGCTTTAGATTTATGGAAGGATATTTCTTTCAACTATACTTCTACAGATACAGCTGATTTCGCTGAAACACCAACAGCGAGCAACTAA------------------------------------------------------------------------------------------------GTATCTCACTTCGTACCAAAAAAACCTTTATATGAACAAGGTTTCATCTTAATTCAACATTTAGCAACATTAGGTTATGGTATTGGACCTGGTGGTGAAATCACAACAACTGTTCCATACTTTGCAGTTGGTGTACTTCACTTAATCTCATCTGCTGTATTAGGTTTTGGTGGTATTTACCACTCATTATTAGGTCCTGATACATTAGAAGAATCATTCCCATTCTTTGGTTATGATTGGCGTGATAAGAACAAAATGACTACTATCTTAGGTATTCATTTATGTCTTTTAGGCTTAGGTTCTTTATTATTAGTTGCGAAAGCAATGTACATCGGTGGTGTTTACGATACATGGGCACCAGGTGGTGGAGATGTTCGTTTCATTACGACTCCAACTTTAAACCCGATCGTAATCTTTGGTTACGTTTTCCGTTCACCTTTTGGTGGAGACGGTTGGGTTGTTTCTGTAAATAATATGGAAGATATTGTTGGTGGTCATATTTGGGTTGGTGTTTTATGTCTTACTGGTGGTATCTGGCATATTTTCACAAAACCATTTGCATGGGCGCGTCGTGCCTTTGTTTGGTCAGGTGAAGCTTACTTATCATACAGTTTAGCTGCAATCTCATTAATGGGATTCACAGCTGCATTATACGCTTGGTATAACAACACTGCTTACCCAAGTGAATTATATGGTCCAACTGGTCCAGAAGCATCACAATCTCAAGCATTTACTTTCTTAGTTCGAGATCAACGTTTAGGTGCAAATGTTTCATCTGCACAAGGTCCAACAGGTTTAGGTAAATACTTAATGCGTTCACCAAGTGGAGAAATTATCTTCGGTGGTGAAACAATGCGTTTCTGGGATTTACGTGCTCCATGGGTTGAACCATTACGTGGTCCAAACGGTTTAGATATCAATAAGATTAAGAATGATATTCAACCATGGCAAGAACGTCGTGCAGCAGAATACATGACACACGCACCTTTAGGTTCGTTAAACTCAGTAGG--------------------------
	Asterionellopsis_glacialis_CCMP1717       TGCCAGTAGTCATACGCTCGTCTCAAAGATTAAGCCATGCATGTCTAAGTATAAAT--CTTTTACTTTGAAACTGCGAATGGCTCATTATATCAGTTATAATTTATTTGATAGTCCCTTACTACTTGGATAACCGTAGTAATTCTAGAGCTAATACATGCATCAATACTCGAC--TCAC--GAAGAGTAGTATTTATTAGATTGAA-ACCAAC-CGCTTCGGCG-TGAT-GTGGTGATTCATAATAACTTTGCGAATCGCATGGTTTAACACCGGCGATGGATCATTCAAGTTTCTGCCCTATCAGCTTTGGATGGTAGGGTATTGGCCTACCATGGCTTTAACGGGTAACGGGAAATTAGGGTTTGATTCCGGAGAGGGAGCCTGAGAGACGGCTACCACATCCAAGGAAGGCAGCAGGCGCGTAAATTACCCAATCCTGACACAGGGAGGTAGTGACAATAAATAACAATGCCGGGCCTTTATAGGTCTGGCAATTGGAATGAGAACAATTTAAATCCCTTATCGAGGATCAATTGGAGGGCAAGTCTGGTGCCAGCAGCCGCGGTAATTCCAGCTCCAATAGCGTATATTAAAGTTGTTGCAGTTAAAAAGCTCGTAGTTGGATTTGTGGTTGGAGAGCTCCTCCGTTCGCTTAGCGTTCGTG---TTGGAGCTTCTCCGTCCATCCTTGGGTGGATCCTGTGTGGCATTCAGTTGTCGTGCAGGGGATGCCCATCGTTTACTGTGAAAAAATTAGAGTGTTCAAAGCAGGCTTACGCC-TTGAATATATTAGCATGGAATAATGAGATAGGACCTGGGTACTATTTTGTTGGTTTGCGCACCGAGGTAATGATTAATAGGGACAGTTGGGGGTATTCGTATTCCATTGTCAGAGGTGAAATTCTTGGATTTTTGGAAGACGAACTACTGCGAAAGCATTTACCAAGGATGTTTTCATTAATCAAGAACGAAAGTTAGGGGATCGAAGATGATTAGATACCATCGTAGTCTTAACCATAAACTATGCCGACAAGGGATTGGCGGTTGTT-CGTTTTGACTCCGTCAGCACCTTATGAGAAATCACAAGTCTTTGGGTTCCGGGGGGAGTATGGTCGCAAGGCTGAAACTTAAAGAAATTGACGGAAGGGCACCACCAGGAGTGGAGCCTGCGGCTTAATTTGACTCAACACGGGAAAACTTACCAGGTCCAGACATAGTGAGGATTGACAGATTGAGAGCTCTTTCTTGATTCTATGGGTGGTGGTGCATGGCCGTTCTTAGTTGGTGGAGTGATTTGTCTGGTTAATTCCGTTAACGAACGAGACCCCTGCCTGCTAAATAGTTGGGTGAATGACTCTTCATTGACTACAGCTTCTTAGAGGGACGTTCATCTCTTAAGATGAAGGAGGATAGGGGCAATAACAGGTCTGTGATGCCCTTAGATGTCCTGGGCCGCACGCGCGCTACACTGATGCATTCAACGAGTTT-GTTCCTTGGCCGAGAGGCCTGGGGAATCTTGTTAACGTGCATCGTGATAGGGATAGATTATTGCAATTATTAATCTTGAACGAGGAATTCCTAGTAAACGCAGATCATCAATCTGCATTGATTACGTCCCTGCCCTTTGTACACACCGCCCGTCGCACCTACCGATTGAATGGTCCGGTGAAGCCTCGGGATTGTGACTGTTCTGCTTTATTGTGGT-CGGTTGCGAGAACTTGTCTAAACCTTATCATTTAGAGGAAGGTGAAATGTCTCAATCTGTATCAGAACGGACTCGAATCAAAAGTGACCGTTACGAATCTGGTGTAATCCCTTATGCTAAAATGGGTTACTGGGATGCTTCATACGCAGTAAAAACTACTGACGTTTTAGCTTTATTCCGTATCACACCACAACCAGGTGTAGATCCAGTAGAAGCTGCTGCTGCTGTAGCTGGTGAATCTTCTACTGCAACATGGACTGTTGTTTGGACAGATTTATTAACAGCTTGTGAGCGCTACCGTGCTAAAGCTTACCGTGTAGATCCAGTTCCAAATACTACAGATCAATTCTTCTCTTTCATCGCATACGAATGTGATTTATTCGAAGAAGGTTCTTTAGCTAACTTAACAGCATCTATCATTGGTAACGTATTTGGTTTCAAAGCAATTTCTGCTTTACGTTTAGAAGATATGCGTATTCCTCACACATACTTAAAAACGTTCCAAGGTCCCGCAACTGGTATCGTTGTAGAACGTGAACGTTTAAACAAATACGGTACTCCTTTATTAGGTGCTACAGTAAAACCTAAATTAGGTTTATCTGGTAAAAACTACGGTCGTGTAGTATACGAAGGTTTAAAAGGTGGTTTAGACTTCTTAAAGGATGATGAGAACATTAACTCTCAACCATTCATGCGTTGGAGAGAACGTTTCTTAAACTGTATGGAAGGTATCAACCGTGCATCAGCTGCTACAGGTGAAACTAAGGGTTCTTACTTAAACGTTACAGCTGCTACTATGGAAGAAGTATACAAGCGTTCTGAGTATGCTAAGCAAGTAGGTTCTATCGTTATCATGATCGATTTAGTAATGGGTTATACAGCAATTCAATCAATTGCTTACTGGGCTCGTGAAAACGATATGTTATTACATTTACACCGTGCAGGTAACTCGACTTACGCTCGTCAAAAGAATCATGGTATTAACTTCCGTGTTATCTGTAAGTGGATGCGTATGTGTGGTGTAGATCATATCCACGCTGGTACAGTAGTAGGTAAGTTAGAAGGTGATCCTTTAATGATTAAAGGTTTCTACGATATTTTACGTTTAATGGATTTAGAAGTTAACTTACCTTACGGTATTTTCTTCGAAATGGAGTGGGCTAGTTTACGTAAATGTATGCCAGTAGCTTCAGGTGGTATCCATTGTGGTCAAATGCACCAATTAATTCACTACTTAGGTGATGATGTTGTATTACAATTTGGTGGTGGTACAATTGGTCACCCTGATGGTATCCAAGCTGGTGCTACAGCTAACCGTGTTGCTTTAGAAGCAATGGTTTTAGCTCGTAACGAAGGTGCTGATTTCTTCAATCAAGAAGTTGGTCCTGCGATTTTACGTGAAGCTGCAAAAACATGTGGTCCTTTACAAACAGCTTTAGATTTATGGAAAGATATTTCTTTCAACTATACATCTACAGATACAGCTGATTTCGCAGAAACAGCAACAGCAAACGTATAAGCTCGTTTAATTAATGTCTCAGGTAAATTATTAGGTGCTCACGTTGCACACGCAGGCTTAATGGTATTTTGGGCTGGCGCAATGGTGTTATTTGAAGTTTCACACTTCGTGCCAGAAAAACCTTTATATGAACAAGGATTTATCTTAATTCAACATTTAGCAACATTAGGCTATGGTATTGGTCCTGGTGGTGAAATTACTTCAACAGTTCCATATTTTGCCGTTGGTGTAATCCATTTAATTTCATCTGCAGTGTTAGGTTTTGGTGGTATTTACCATTCATTACTTGGTCCAGATACTTTAGAAGAATCATTCCCATTCTTTGGTTATGATTGGCGTGACAAGAACAAAATGACAACTATACTAGGAATTCATTTATGTCTTCTAGGTACAGGTGCTTTCTTATTAGTTATTAAAGCAATGTACTTAGGTGGTGTTTATGATACTTGGGCACCGGGTGGTGGAGATGTTCGTTTTATTACAACTCCTACATTAAATCCAATTGTAATTTTTGGTTACGTTTTCCGTTCTCCATTTGGTGGAGATGGTTGGGTTGTATCTGTAAATAATATGGAAGATGTTATAGGTGGTCACATTTGGGTTGGTATTTTATGTATTACAGGTGGTATCTGGCATATATTTACTAAGCCATTTGCGTGGGCTCGTCGTGCTTTTGTTTGGTCAGGCGAAGCTTATTTATCTTATAGTTTAGCAGCAATCTCATTAATGGGTTTCACTGCTGCATTATATGCTTGGTATAATAATACAGCTTACCCTAGTGAATTATATGGTCCGACTGGTCCAGAAGCATCACAATCTCAAGCATTTACTTTTTTAGTTCGAGATCAACGTTTAGGTGCTAACGTTTCATCTGCACAAGGTCCAACTGGTTTAGGTAAATATTTAATGCGTTCGCCAAGTGGAGAAATTATCTTCGGTGGTGAAACAATGCGTTTCTGGGATTTACGTGCTCCTTGGGTTGAACCATTACGTGGTCCAAATGGTTTAGATATCAATAAAATTAAAAATGATATCCAACCTTGGCAAGAACGTCGTGCAGCAGAATATATGACACACGCACCATTGGGTTCCTTAAACTCAGTAGGTGGTGTAGCAACAGAGATTAACTCAG
	Asterionella_formosa                      TGCCAGTAGTCATACGCTCGTCTCAAAGATTAAGCCATGCATGTCTAAGTATAAAT--CTTTTACTTTGAAACTGCGAACGGCTCATTATATCAGTTATAGTTTATTTGATAGTCCCTTACTACTTGGATAACCGTAGTAATTCTAGAGCTAATACATGCGTCAATACCC-----TTC--TG--GGGTAGTATTTATTAGATTGAA-ACCAAC-CGCTTCGGCG-TGAT-GTGGTGATTCATAATAAATTAGCGAATCGCATGGCTTTACGCCGGCGATGGATCATTCAAGTTTCTGCCCTATCAGCTTTGGATGGTAGGGTATTGGCCTACCATGGCTTTAACGGGTAACGGGAAATTAGGGTTTGATTCCGGAGAGGGAGCCTGAGAGACGGCTACCACATCCAAGGAAGGCAGCAGGCGCGTAAATTACCCAATCCTGACACAGGGAGGTAGTGACAATAAATAACAATGCCGGGCCTTTAAAGGTCTGGCAATTGGAATGAGAACAATTTAAACCCCTTATCGAGTATCAATTGGAGGGCAAGTCTGGTGCCAGCAGCCGCGGTAATTCCAGCTCCAATAGCGTATATTAAAGTTGTTGCAGTTAAAAAGCTCGTAGTTGGATTTGTGGTTGGAGCAACGTGCCCTTCACTT-GTGTTGGTG---CTTGTTTGTCTCCGTCCATCCTTGGGTGGAACCTGTGTGGCATTAAGTTGTCGTGCAGGGGATGCCCATCTTTTACTGTGAAAAAATTAGAGTGTTCAAAGCAGGCTTACGCCGTTGAATATATTAGCATGGAATAATGAGATAGGACCTGGGTACTATTTTGTTGGTTTGCGCACCGAGGTAATGATTAATAGGGACAGTTGGGGGTATTCGTATTCCATTGTCAGAGGTGAAATTCTTGGATTTTTGGAAGACGAACTACTGCGAAAGCATTTACCAAGGATGTTTTCATTAATCAAGAACGAAAGTTAGGGGATCGAAGATGATTAGATACCATCGTAGTCTTAACCATAAACTATGCCGACAAGGGATTGGCGGTCGTT--GTATTGACCCCGTCAGCACCTTATGAGAAATCACAAGTCTTTGGGTTCCGGGGGGAGTATGGTCGCAAGGCTGAAACTTAAAGAAATTGACGGAAGGGCACCACCAGGAGTGGAGCCTGCGGCTTAATTTGACTCAACACGGGAAAGCTTACCAGGTCCAGACATAGTGAGGATTGACAGATTGAGAGCTCTTTCTTGATTCTATGGGTGGTGGTGCATGGCCGTTCTTAGTTGGTGGAGTGATTTGTCTGGTTAATTCCGTTAACGAACGAGACCCCTGCCTGCTAAATAGTTGGGTGAATGAATTTTCATTGACTACAGCTTCTTAGAGGGACGTGCGTTCTATTAGACGCAGGAAGATAGGGGCAATAACAGGTCTGTGATGCCCTTAGATGTCCTGGGCCGCACGCGCGCTACACTGATGCATTCAACGAGTCT---ACCTTGGCCGAGAGGCCTGGGAAATCTTGTTAACCTGCATCGTGATAGGGATAGATTATTGCAATTATTAATCTTGAACGAGGAATTCCTAGTAAACGCGGGTCATCAACCCGCATTGATTACGTCCCTGCCCTTTGTACACACCGCCCGTCGCACCTACCGATTGAATGGTCCGGTGAAGCCTCGGGATTGTGATGAGTTTCCTTTATTGGGAGTTTGTCGCGAGAACTTGTCTAAACCTTATCATTTAGAGGAAGGTGAAATGTCTCAATCTGTATCAGAACGGACTCGAATCAAAAGTGACCGTTACGAATCTGGTGTAATCCCTTACGCTAAAATGGGTTACTGGGATGCTTCATACGCAGTAAAAACTACTGATATTTTAGCATTATTCCGTATCACTCCACAACCAGGTGTAGATCCTGTAGAAGCTGCTGCTGCTGTAGCAGGTGAATCTTCAACTGCAACATGGACTGTTGTATGGACAGATTTATTAACAGCTTGTGAACGCTACCGTGCTAAAGCTTATCGTGTAGATCCAGTTCCAAATACAACAGACCAATACTTTGCTTTTATCGCATATGAATGTGATTTATTTGAAGAAGGTTCGTTAGCTAACTTAACAGCTTCTATTATTGGTAACGTATTTGGTTTCAAAGCCGTATCTGCTTTACGTTTAGAAGATATGCGTATTCCTCATTCATACTTAAAAACTTTCCAAGGTCCTGCTACAGGTATCATTGTTGAACGTGAACGTTTAAACAAATATGGTGTTCCTTTATTAGGTGCTACAGTAAAACCTAAATTAGGTTTATCAGGTAAAAACTACGGTCGTGTAGTATATGAAGGTTTAAAAGGTGGTTTAGACTTCTTAAAAGATGATGAGAACATTAACTCTCAACCATTTATGCGTTGGAGAGAACGTTTCTTAAATTGTATGGAAGGTATTAACCGTGCTGCTGCTTCTACAGGCGAAGTTAAAGGTTCGTACTTAAACATCACAGCTGCAACTATGGAAGAAGTTTACAAACGTGCAGCTTATGCTAAAGAAGTAGGTTCTGTAATTGTTATGATCGATTTAGTTATGGGTTATACAGCAATTCAAAGTGCTGCAATCTGGGCTCGTGAAAACGACATGATTTTACATTTACACCGTGCAGGTAACTCAACTTACGCTCGTCAAAAAAATCATGGTATTAACTTCCGTGTTATTTGTAAATGGATGCGTATGTCTGGTGTAGATCATATTCACGCTGGTACAGTTGTAGGTAAATTAGAAGGTGATCCTTTAATGATTAAAGGTTTCTACGATGTATTACGTTTAATGTCATTAGAAGTTAACTTACCTTACGGTATTTTCTTCGAAATGGATTGGGCTAGTTTACGTAAATGTTTACCAGTTGCTTCAGGTGGTATTCACTGTGGTCAAATGCACCAATTAGTTCACTATTTAGGTGATGATGTTATTTTACAATTTGGTGGTGGTACAATTGGTCACCCTGATGGTATTCAAGCTGGTGCTACTGCTAACCGTGTTGCTTTAGAGGCAATGGTTATTGCTCGTAACGAAGGTGCTGATTACTTTAATCAACAAGTTGGTCCTGTAATTTTACGTGAAGCTGCTAAAACTTGTGGTCCATTACAAACAGCTTTAGACTTATGGAAAGATATCAGTTTTAACTATACATCTACTGATACAGCTGACTTCTCAGTAACACCAACAGCAAACGTATAAGCTCGTTTAATCAATGTTTCAGGTAAATTATTAGGTGCTCACGTAGCACATGCTGGTTTAATGGTTTTTTGGGCTGGCGCGATGGTACTATTTGAAGTATCTCATTTTGTTCCTGAAAAACCTTTATATGAACAAGGTTTCATTTTAATCCAACATTTAGCAACTTTAGGTTACGGTATTGGACCAGGTGGCGATATTACTTCAACTGCTCCATATTTTGCTGTTGGTGTTATTCACTTAATTTCCTCAGCTATTTTAGGTTTTGGTGGAATCTATCATTCATTATTAGGTCCAGATACTTTAGAAGAATCTTTCCCATTTTTTGGATATGATTGGCGCGATAAAAATAAAATGACAACTATTTTAGGAATTCATTTATGTCTTTTAGGCGTAGGTTCTTTCTTATTAGTTATTAAAGCGATGTATTTAGGTGGTGTTTACGATACTTGGGCTCCAGGTGGTGGTGATGTACGTTTAATTACAACTCCTACACTAAATCCAATTGTAATCTTTGGTTATGTATTCCGTTCTCCATTTGGTGGTGATGGTTGGGTAGTATCAGTAAATAATATGGAAGATGTTGTTGGTGGTCATATATGGGTAGGTATCTTATGCATTACTGGTGGTATTTGGCATATTTTTACTAAACCATTCGCATGGGCAAGACGTGCCTTTGTTTGGTCAGGTGAAGCTTATTTATCATACAGTTTAGCTGCTATATCATTAATGGGCTTTACAGCTTCTTTATATTCTTGGTATAATAATACTGCTTATCCTAGTGAGTTATATGGTCCAACAGGTCCGGAAGCCTCACAAGCACAAGCATTTACTTTCTTAGTTAGAGATCAACGTTTAGGTGCAAATGTTTCATCTGCACAAGGTCCAACTGGTTTAGGAAAATATCTAATGCGTTCACCTAGTGGTGAGATCATTTTTGGTGGTGAAACAATGCGCTTCTGGGATTTACGTGCTCCTTGGGTTGAACCATTACGTGGTCCAAATGGTTTAGATATCAATAAAATTAAAAATGATATTCAACCTTGGCA--------------------------------------------------------------------------------------
	Asterionellopis_socialis                  TGCCAGTAGTCATACGCTCGTCTCAAAGATTAAGCCATGCATGTCTAAGTATAAAT--CTTTTACTTTGAAACTGCGAATGGCTCATTATATCAGTTATAATTTATTTGATAGTCCCTTACTACTTGGATAACCGTAGTAATTCTAGAGCTAATACATGCATCAATACTCGAC--TCAC--GAAGAGTAGTATTTATTAGATTGAA-ACCAAC-CGCTTCGGCG-TGAT-GTGGTGATTCATAATAACTTTGCGAATCGCATGGTTTAACACCGGCGATGGATCATTCAAGTTTCTGCCCTATCAGCTTTGGATGGTAGGGTATTGGCCTACCATGGCTTTAACGGGTAACGGGAAATTAGGGTTTGATTCCGGAGAGGGAGCCTGAGAGACGGCTACCACATCCAAGGAAGGCAGCAGGCGCGTAAATTACCCAATCCTGACACAGGGAGGTAGTGACAATAAATAACAATGCCGGGCCTTTATAGGTCTGGCAATTGGAATGAGAACAATTTAAATCCCTTATCGAGGATCAATTGGAGGGCAAGTCTGGTGCCAGCAGCCGCGGTAATTCCAGCTCCAATAGCGTATATTAAAGTTGTTGCAGTTAAAAAGCTCGTAGTTGGATTTGTGGTTGGAGAGCTCCTCCGTTCGCTTAGCGTTCGTG---TTGGAGCTTCTCCGTCCATCCTTGGGTGGATCCTGTGTGGCATTCAGTTGTCGTGCAGGGGATGCCCATCGTTTACTGTGAAAAAATTAGAGTGTTCAAAGCAGGCTTACGCC-TTGAATATATTAGCATGGAATAATGAGATAGGACCTGGGTACTATTTTGTTGGTTTGCGCACCGAGGTAATGATTAATAGGGACAGTTGGGGGTATTCGTATTCCATTGTCAGAGGTGAAATTCTTGGATTTTTGGAAGACGAACTACTGCGAAAGCATTTACCAAGGATGTTTTCATTAATCAAGAACGAAAGTTAGGGGATCGAAGATGATTAGATACCATCGTAGTCTTAACCATAAACTATGCCGACAAGGGATTGGCGGTTGTT-CGTTTTGACTCCGTCAGCACCTTATGAGAAATCACAAGTCTTTGGGTTCCGGGGGGAGTATGGTCGCAAGGCTGAAACTTAAAGAAATTGACGGAAGGGCACCACCAGGAGTGGAGCCTGCGGCTTAATTTGACTCAACACGGGAAAACTTACCAGGTCCAGACATAGTGAGGATTGACAGATTGAGAGCTCTTTCTTGATTCTATGGGTGGTGGTGCATGGCCGTTCTTAGTTGGTGGAGTGATTTGTCTGGTTAATTCCGTTAACGAACGAGACCCCTGCCTGCTAAATAGTTGGGTGAATGACTCTTCATTGACTACAGCTTCTTAGAGGGACGTTCATCTCTTAAGATGAAGGAGGATAGGGGCAATAACAGGTCTGTGATGCCCTTAGATGTCCTGGGCCGCACGCGCGCTACACTGATGCATTCAACGAGTTT-GTTCCTTGGCCGAGAGGCCTGGGGAATCTTGTTAACGTGCATCGTGATAGGGATAGATTATTGCAATTATTAATCTTGAACGAGGAATTCCTAGTAAACGCAGATCATCAATCTGCATTGATTACGTCCCTGCCCTTTGTACACACCGCCCGTCGCACCTAC------------------------------------------------------------------------------------------------------------------------------------------AGTGACCGTTACGAATCTGGTGTAATCCCTTATGCTAAAATGGGTTACTGGGATGCTTCATACGCAGTAAAAACTACTGACGTTTTAGCTTTATTCCGTATCACACCACAACCAGGTGTAGATCCAGTAGAAGCTGCTGCTGCTGTAGCTGGTGAATCTTCTACTGCAACATGGACTGTTGTTTGGACAGATTTATTAACAGCTTGTGAGCGCTACCGTGCTAAAGCTTACCGTGTAGATCCAGTTCCAAATACTACAGATCAATTCTTCTCTTTCATCGCATACGAATGTGATTTATTCGAAGAAGGTTCTTTAGCTAACTTAACAGCATCTATCATTGGTAACGTATTTGGTTTCAAAGCAATTTCTGCTTTACGTTTAGAAGATATGCGTATTCCTCACACATACTTAAAAACGTTCCAAGGTCCCGCAACTGGTATCGTTGTAGAACGTGAACGTTTAAACAAATACGGTACTCCTTTATTAGGTGCTACAGTAAAACCTAAATTAGGTTTATCTGGTAAAAACTACGGTCGTGTAGTATACGAAGGTTTAAAAGGTGGTTTAGACTTCTTAAAGGATGATGAGAACATTAACTCTCAACCATTCATGCGTTGGAGAGAACGTTTCTTAAACTGTATGGAAGGTATCAACCGTGCATCAGCTGCTACAGGTGAAACTAAGGGTTCTTACTTAAACGTTACAGCTGCTACTATGGAAGAAGTATACAAGCGTTCTGAGTATGCTAAGCAAGTAGGTTCTATCGTTATCATGATCGATTTAGTAATGGGTTATACAGCAATTCAATCAATTGCTTACTGGGCTCGTGAAAACGATATGTTATTACATTTACACCGTGCAGGTAACTCGACTTACGCTCGTCAAAAGAATCATGGTATTAACTTCCGTGTTATCTGTAAGTGGATGCGTATGTGTGGTGTAGATCATATCCACGCTGGTACAGTAGTAGGTAAGTTAGAAGGTGATCCTTTAATGATTAAAGGTTTCTACGATATTTTACGTTTAATGGATTTAGAAGTTAACTTACCTTACGGTATTTTCTTCGAAATGGAGTGGGCTAGTTTACGTAAATGTATGCCAGTAGCTTCAGGTGGTATCCATTGTGGTCAAATGCACCAATTAATTCACTACTTAGGTGATGATGTTGTATTACAATTTGGTGGTGGTACAATTGGTCACCCTGATGGTATCCAAGCTGGTGCTACAGCTAACCGTGTTGCTTTAGAAGCAATGGTTTTAGCTCGTAACGAAGGTGCTGATTTCTTCAATCAAGAAGTTGGTCCTGCGATTTTACGTGAAGCTGCAAAAACATGTGGTCC--------------------------------------------------------------------------------------------------------------------------------------------------ACGCAGGCTTAATGGTATTTTGGGCTGGCGCAATGGTGTTATTTGAAGTTTCACACTTCGTGCCAGAAAAACCTTTATATGAACAAGGATTTATCTTAATTCAACATTTAGCAACATTAGGCTATGGTATTGGTCCTGGTGGTGAAATTACTTCAACAGTTCCATATTTTGCCGTTGGTGTAATCCATTTAATTTCATCTGCAGTGTTAGGTTTTGGTGGTATTTACCATTCATTACTTGGTCCAGATACTTTAGAAGAATCATTCCCATTCTTTGGTTATGATTGGCGTGACAAGAACAAAATGACAACTATACTAGGAATTCATTTATGTCTTCTAGGTACAGGTGCTTTCTTATTAGTTATTAAAGCAATGTACTTAGGTGGTGTTTATGATACTTGGGCACCGGGTGGTGGAGATGTTCGTTTTATTACAACTCCTACATTAAATCCAATTGTAATTTTTGGTTACGTTTTCCGTTCTCCATTTGGTGGAGATGGTTGGGTTGTATCTGTAAATAATATGGAAGATGTTATAGGTGGTCACATTTGGGTTGGTATTTTATGTATTACAGGTGGTATCTGGCATATATTTACTAAGCCATTTGCGTGGGCTCGTCGTGCTTTTGTTTGGTCAGGCGAAGCTTATTTATCTTATAGTTTAGCAGCAATCTCATTAATGGGTTTCACTGCTGCATTATATGCTTGGTATAATAATACAGCTTACCCTAGTGAATTATATGGTCCGACTGGTCCAGAAGCATCACAATCTCAAGCATTTACTTTTTTAGTTCGAGATCAACGTTTAGGTGCTAACGTTTCATCTGCACAAGGTCCAACTGGTTTAGGTAAATATTTAATGCGTTCGCCAAGTGGAGAAATTATCTTCGGTGGTGAAACAATGCGTTTCTGGGATTTACGTGCTCCTTGGGTTGAACCATTACGTGGTCCAAATGGTTTAGATATCAATAAAATTAAAAATGATATCCAACCTTGGCAAGAACGTCGTGCAGCAGAATATATGACACACGCACCATTGGGTTCCTTAAACTCAGTAGGTGG-----------------------
	Cyclophora_tenuis                         TGCCAGTAGTCATACGCTCGTCTCAAAGATTAAGCCATGCATGTCTAAGTATAAAT--CTCTTACTTTGAAACTGCGAACGGCTCATTATATCAGTTATAGTTTATTTGATAGTCCCTTACTACTTGGATAACCGTAGTAATTCTAGAGCTAATACATGCGTCAATACCC---T-------T--GGGTAGTATTTATTAGAAAGAA-ACCAA-CCCCTTC-GGGGTGAT-GTGGTGAATCATGATAAGTTTGCGAATCGCATGGCTTAACGCCGGCGATAGATCATTCGAGTTTCTGCCCTATCAGCTTTGGATGGTAGGGTATTGGCCTACCATGGCTTTAACGGGTAACGGGAAATTAGGGTTTGATTCCGGAGAGGGAGCCTGAGAGACGGCTACCACATCCAAGGAAGGCAGCAGGCGCGTAAATTACCCAATCCTGACACAGGGAGGTAGTGACAATAAATAACAATGCCGGGCCTTTGTAGGTCTGGCAATTGGAATGAGAACAATTTAAACCCCTTATCGAGGATCAATTGGAGGGCAAGTCTGGTGCCAGCAGCCGCGGTAATTCCAGCTCCAATAGCGTATATTAAAGTTGTTGCAGTTAAAAAGCTCGTAGTTGGATTTGTGGTTGGGTAGACCGGTCCGACACAGT--GTGTGGGTACTTGGTTT--GCCCGTCCATCCTTGGGTGGATACTGTGTGGCATTAAGTTGTCGTGCAGTGGATGCCCATCGTTTACTGTGAAAAAATTAGAGTGTTCAAAGCAGGCTTACGCCGT-GAATATATTAGCATGGAATAATGAGATAGGACCTTGGTACTATTTTGTTGGTTTGCGCACCGAGGTAATGATTAACAGGGACAGTTGGGGGTATTCGTATTCCATTGTCAGAGGTGAAATTCTTGGATTTTTGGAAGACGAACTACTGCGAAAGCATTTACCAAGGATGTTTTCATTAATCAAGAACGAAAGTTAGGGGATCGAAGATGATTAGATACCATCGTAGTCTTAACCATAAACTATGCCGACAAGGGATTGGCGGGCGTT--GTATTGACTCCGTCAGCACCTTATGAGAAATCACAAGTCTTTGGGTTCCGGGGGGAGTATGGTCGCAAGGCTGAAACTTAAAGAAATTGACGGAAGGGCACCACCAGGAGTGGAGCCTGCGGCTTAATTTGACTCAACACGGGAAAACTTACCAGGTCCAGACATAGTGAGGATTGACAGATTGAGAGCTCTTTCTTGATTCTATGGGTGGTGGTGCATGGCCGTTCTTAGTTGGTGGAGTGATTTGTCTGGTTAATTCCGTTAACGAACGAGACCCCTGCCTGCTAAATAGTTGGGTGAATGA-ATTTCATTGACTACAGCTTCTTAGAGGGACGTGCATTCTATTAGATGCAGGAAGATAGGGGCAATAACAGGTCTGTGATGCCCTTAGATGTTCTGGGCCGCACGCGCGCTACACTGATGCATTCAACGAGTGT---ACCTTGACCGAGAGGTCTGGGAAATCTTATTAAAGTGCATCGTGATAGGGATAGATTATTGCAATTATTAATCTTGAACGAGGAATTCCTAGTAAACGCAGATCATCAATCTGCATTGATTACGTCCCTGCCCTTTGTACACACCGCCCGTCGCACCTAC------------------------------------------------------------------------------------------------------------------------------------------AGTGACCGTTACGAATCTGGTGTAATTCCATATGCTAAAATGGGTTACTGGGATGCTTCATATGCAGTAAAAAACACAGATGTTCTTGCATTATTCCGTATTACTCCGCAACCTGGAGTAGATCCTGTAGAAGCTGCTGCTGCTGTAGCAGGTGAGTCATCTACTGCTACATGGACTGTTGTATGGACTGATTTATTAACTGCTTGTGAACGTTACCGTGCTAAAGCTTACCGTGTAGATCCGGTTCCTAACACAACTGATCAATACTTTGCATTTATTGCATATGAATGTGATTTATTTGAAGAAGGTTCATTAGCTAACTTAACTGCATCAATTATTGGTAACGTATTTGGTTTCAAAGCGGTATCTGCTTTACGTTTAGAAGATATGCGTATACCACATTCATACTTAAAAACATTCCAAGGTCCTGCAACTGGTATTGTTGTAGAACGTGAACGTTTAAATAAATACGGTATACCATTATTAGGCGCAACTGTTAAACCAAAATTAGGATTATCAGGTAAAAACTACGGTCGTGTTGTTTTTGAAGGTTTAAAAGGTGGTTTAGACTTTTTAAAAGATGATGAAAACATTAATTCTCAACCATTTATGCGTTGGAGAGAACGTTTCTTATATTGTATTGAAGGTATTAACCGTGCTGCTGCGGCAACAGGTGAAGTTAAAGGTTCTTACTTAAACATTACTGCTGCAACAATGGAAGAAATGTATAAACGTGCTGAATATGCTAAAGCAATTGGTTCAGTTATCGTTATGATTGATTTAGTAATCGGTTATACTGCGATTCAAACTTGTGCAATTTGGGCTCGTGAAAATGACATGGTTCTTCATTTACATCGTGCTGGTAATTCAACATATGCACGTCAAAAAAACCATGGTATTAATTTCCGTGTTATTTGTAAATGGATGAGAATGTCTGGTGTGGATCATATTCACGCAGGTACCGTTGTAGGTAAATTAGAAGGTGATCCTCTAATGATTAAAGGATTTTATGATACTTTACGTTTAACGACATTAGACGTTAACTTACCATATGGTTTATTTTTCGAAATGACATGGGCTAGTTTACGTAAATGTATGCCAGTAGCATCTGGTGGTATTCACTGTGGTCAAATGCATCAATTAGTACACTATTTAGGAGATGATGTTGTATTACAATTTGGTGGTGGTACAATTGGTCATCCAGATGGTATTCAAGCTGGTGCAACTGCTAATCGTGTAGCTTTAGAAGCTATGATATTAGCTCGTAACGAAGGAGCTGATTACTTTAGTCAAGAAGTTGGCCCAGTAATATTACGTGAAGCTGCTAAAACATGCGGTCC-------------------------------------------------------------------------------------------------------------------------------------------------------GGTTTAATGGTATTTTGGGCAGGTGCTATGGTTTTATTTGAAGTTTCACATTTTGTTCCTGAAAAACCATTATATGAACAAGGGTTTATTCTTATTCAACATTTAGCAACTCTAGGTTATGGAATTGGACCAGGTGGTGAAATAACAACAACTGTTCCGTACTTTGCAGTAGGTGTTATTCATTTAATATCATCAGCTGTATTAGGTTTTGGTGGTATTTATCACTCGTTATTAGGTCCTGATACTTTAGAGGAATCATTCCCATTTTTTGGATATGATTGGCGAGATAAAAATAAAATGACAACAATTTTAGGTATTCATCTTTGTGTACTTGGATTTGGTGCGCTTTTATTAGTTGTCAAAGCTATGTATTTAGGTGGTGTTTATGATACGTGGGCTCCGGGCGGTGGAGATGTTCGCTATATTAATACTCCTACCTTAAATCCGATTGTAATTTTTGGTTACGTTTTCCGTTCACCTTTTGGTGGCGATGGTTGGGTTGTTTCTGTAAATAATATGGAAGATATTATTGGTGGTCATATATGGATTGGAACTTTATGTATTGTAGGTGGCATTTGGCATATTTTTACTAAGCCGTTTGCATGGGTTCGTCGAGCTTTTGTTTGGTCAGGTGAAGCGTATTTATCATATAGTTTAGCTGCAATCTCAATTATGGGTTTTACAGCTTCTTTATACTCTTGGTATAACAATACTGCTTACCCAAGTGAATTATATGGTCCTACTGGACCTGAAGCATCTCAAGCACAAGCTTTTACCTTCCTAGTTCGCGACCAAAGATTAGGGGCAAATATTTCATCAGCTCAAGGTCCTACTGGATTAGGTAAATATTTAATGCGTTCTCCAAGTGGAGAAATTATTTTTGGTGGTGAAACAATGCGTTTTTGGGATTTACGCGCTCCGTGGGTTGAACCATTACGTGGTCCAAATGGGTTAGATATAAATAAAATTAAAAATGATATTCAACCATGGCAAGAAAGACGTGCTGCTGAATATATGACACATGCACCATTAGGTTCATTAAATTCTGTAGGTGG-----------------------
	Podocystis_spathulata                     ---CAGTAGTCATACGCTCGTCTCAAAGATTAAGCCATGCATGTCTAAGTATAAAT--GTTATACCTTGAAACTGCGAACGGCTCATTATATCAGTTATAATTTATTTGATAGTCCCTTACTATTTGGATAACCGTAGTAATTCTAGAGCTAATACATGCGTCAATACCC-----GTCA-----GGGTAGCACATATTAGAAAGAA-ACCAA-CCCCTTC-GGGGTGCT-GTGGTGAATCATAATACTTTTGCGAATCGCATGGC-ATTTGCCGGCGATGGATCATTCAAGTTTCTGCCCTATCAGTTTTGGTTGGTAGGGTATTGGCCTACCAAGTCKKTWACGGGTAACGGRRRATYAGGGTTTGATTCCGGAGAGGGAGCCTGAGAGACGGCTACCACATCCAAGGAAGGCAGCAGGCGCGTAAATTACCCAATCCTGACACAGGGAGGTAGTGACAATAAATAACAATGCCGGGCGTTTACTCGTCAGGCAATTGGAATGAGAACAATTTAAACCCCTTATCGAGGATCCATTGGAGGGCAAGTCTGGTGCCAGCAGCCGCGGTAATTCCAGCTCCAATAGCGTATATTAAATTTGTTGCAGTTAAAAAGCTCGTAGTTGGATTTTTGGTCTAGGCAGTCGGTCCTACACTTTGTGTTGGTA---CCTGACAG-CTTGGTCCTTTATTGGGTGGAACCCATGTGGCATTAGGTTGTCGTGTGGGGGATGCTCATCTTTTACTGTGAAAAAATTAGAGTGTTCAAAGCAGGCTTATGCCGT-GCATATATTAGCATGGAATAATAAGATAGGACCTTGGTACTATTTTGTTGGTTTGTGCATCAAGGTAATGATTAATAGGGACAGTTGGGGGTATTTGTATTCCATTGTCAGAGGTGAAATTCTTGGATTTTTGGAAGACAAACTACTGCGAAAGCATTTACCAAGGATGTTTTCATTAATCAAGAACGAAAGTTAGGGGATCGAAGATGATTAGATACCATCGTAGTCTTAACCATAAACTATGCCGACAAGGGATTGGTGGGCGTT--GTTTCGACCTCATCAGCACCTTAGGAGAAATCATAAGTCTTTGGGTTCCGGGGGGAGTATGGTCGCAAGGCTGAAACTTAAAGAAATTGACGGAAGGGCACCACCAGGAGTGGAGCCTGCGGCTTAATTTGACTCAACACGGGAAAACTTACCAGGTCCAGACATAGTGAGGATTGACAGATTGAGAGCTCTTTCTTGATTCTATGGGTGGTGGTGCATGGCCGTTCTTAGTTGGTGGAGTGATTTGTCTGGTTAATTCCGTTAACGAACGAGACCGCTGCCTGCTAAATAGTTGCTTGAATGATTTTTCATTCTCGACAGCTTCTTAGAGGGACGTGCATTTTATTAGATGCAGGAAGATAGCGGCAATAACAGGTCTGTGATGCCCTTAGATGTCCTGGGCCGCACGCGCGCTACACTGATGTATTCAACGAGTT---GGCCTTGGCCGAGAGGCCTGGGAAATCTTGTTAAAATACATCGTGATAGGGATAGATTATTGCAATTTTTAATCTTGAACGAGGAATTCCTAGTAAATGCAGGTCATCAACCTGCATTGATTACGTCCCTGCCCTTTGTACACACCGCCCGTCGCACC---------------------------------------------------------------------------------------------------------------------------------------------AGTGACCGTTATGAATCTGGTGTTATCCCGTATGCTAAAATGGGTTACTGGGATGCTGCCTATACAGTTAAAACTACTGATATTTTAGCTTTGTTCCGTATTACTCCACAACCGGGTGTAGATCCGGTAGAAGCTGCGGCAGCCGTAGCAGGTGAATCTTCAACTGCAACTTGGACAGTTGTATGGACCGATTTATTAACAGCTTGTGAGCGATATCGTGCAAAAGCTTACCGTGTTGATCCTGTTCCAAACACAACAGATCAATATTTTGCATTCATTGCTTATGAATGTGATCTATTTGAAGAAGGTTCATTATCTAATTTAACGGCTTCAATTATTGGTAATGTTTTTGGTTTTAAAGCTGTGTCAGCGTTACGTCTTGAAGACATGCGCATTCCTCATTCTTATTTAAAAACATTCCAAGGGCCTGCAACTGGTATTATTGTAGAACGTGAAAGATTAAATAAATATGGTGTTCCATTATTAGGAGCTACTGTAAAACCAAAACTAGGCTTATCAGGCAAAAATTATGGTCGTGTTGTATATGAAGGTTTAAAAGGTGGATTAGATTTTTTAAAAGATGATGAAAATATTAATTCACAACCATTTATGCGTTGGCGTGAGCGTTTTTTATATTGTATGGAAGGTATTAATCGTGCGTCCGCGGCGACTGGTGAGGTTAAAGGTTCATATTTAAACATAACAGCAGCGACAATGGAAGAAGTATATAAACGTGCAGAATATGCTAAAGCTGTTGGTTCAATAATTTGTATGGTTGATTTAGTTATGGGTTATACTGCATTACAAACTGCAGCTATTTGGGCTCGTGAAAATGATATGATTTTACATTTACATCGTGCAGGTAACTCAACATATGCTCGTCAAAAAAATCATGGAATTAATTTCCGTGTAATTTGTAAATGGATGCGTATGACTGGAGTTGATCATATTCATGCTGGTACAGTTGTAGGTAAACTAGAAGGTGATCCTTTAATGATTAAAGGATTTTATGATACTTTACGTTTAACAAATTTAAATATAAACTTACCTTATGGTATTTTCTTTGAAATGGAATGGGCATCTTTAAGAAAATGTATGCCAGTAGCGTCAGGTGGTATTCATTGTGGTCAAATGCACCAATTAGTACATTATTTAGGAGACGATGTTGTATTACAATTTGGTGGTGGTACAATTGGGCATCCTGATGGTATTCAAGCTGGTGCTACTGCTAACCGTGTCGCTTTAGAAGCAATGATTTTAGCTCGTAATGAAGGTGCAGATTACTTTAATCAAGAAATTGGTCCACGTATTTTACGTGATGCGGCAAAAACATGTGGTCCTTTACAAACAGCATTAGA--------------------------------------------------------------------------------------------------CAGGTAAATTATTAGGTGCACATGTTGCTCATGCAGGTTTAATGGTATTTTGGGCTGGAGCGATGGTATTATTTGAAGTATCTCATTTTGTTCCAGAAAAGCCGACATATGAACAAGGATTTATATTAATTCAACATTTAGCTACTCTAGGTTATGGTATAGGACCAGGTGGTGAAATTACATCAACTGTACCTTACTTTGCTGTAGGTGTAATTCATTTAATTTCATCTGCAATTCTTGGATTTGGTGGTCTTTATCATTCATTATTAGGTCCAGATACTTTAGAAGAATCATTCCCATTTTTTGGTTATGATTGGCGTGATAAAAACAAAATGACAACTATTTTAGGTATCCATTTAACATTACTGGGTGCGGGTTGTTTTTTATTAGTTTTTAAAGCTATGTATTTTGGTGGAATTTATGATACATGGGCACCTGGTGGTGGTGATGTCCGATTAATTACAACACCAACTTTAAATCCAATTGTTATTTTTGGATATCTTTTCCGTTCACCTTTTGGCGGTGATGGTTGGGTTGTTTCTGTTAATAACATGGAAGATGTTATAGGCGGCCATATTTGGGTTGGTGGATTATGTTTTATTGGCGGATTTTGGCATGTTGTTACAAAACCATTTTCTTGGGTTCGAAGAGCGTTTGTTTGGTCTGGCGAAGCTTATTTATCATATAGTTTAGCAGCCATTTCATTAATGGGTTTCACAGCAGCTTTATATAGTTGGTATAATAATACTGTTTATCCAAGTGAGTTATATGGTCCAACGGGCCCTGAAGCTTCGCAATCGCAAGCATTTACATTTTTAGTTAGGGATCAACGACTAGGTGCGAATGTATCATCAGCACAAGGCCCAACTGGTTTAGGAAAATATTTAATGCGTTCTCCAAGTGGCGAGATCATTTTTGGTGGTGAAACTATGAGATTCTGGGATTTACGTGCACCATGGGTTGAGCCTTTACGTGGTCCAAATGGTTTAGATATTAATAAAATCAAAAATGATATTCAACCTTGGCAAGAACGACGTGCGGCAGAATATATGACCCATGCTCCTCTTGGTTCATTAAATTCTGTTGGTGGAGTTGCTACTGAAATTAATTCAG
	Fragilariforma_virescens                  -GCCAGTAGTCATACGCTCGTCTCAAAGATTAAGCCATGCATGTCTAAGTATAAAT--CTTTTACTTTGAAACTGCGAATGGCTCATTATATCAGTTATAGTTTATTTGATAGTCCCTTACTACTTGGATAACCGTAGTAATTCTAGAGCTAATACATGCGTCAATACCC--CA-TTTGTTG--GGGTAGTATTTATTAGAAAGAA-ACCAA-CCCCTTC-GGGGTGAT-GTGGTGATTCATAATAAGTTTGCGAATCGCATGGCTTGATGCCGGCGATGGATCATTCAAGTTTCTGCCCTATCAGCTTTGGATGGTAGGGTATTGGCCTACCATGGCTTTAACGGGTAACGGGAAATTAGGGTTTGATTCCGGAGAGGGAGCCTGAGAGACGGCTACCACATCCAAGGAAGGCAGCAGGCGCGTAAATTACCCAATCCTGACACAGGGAGGTAGTGACAATAAATAACAATGCCGGGCCTTTCTAGGTCTGGCAATTGGAATGAGAACAATTTAAACCCCTTATCGAGGATCAATTGGAGGGCAAGTCTGGTGCCAGCAGCCGCGGTAATTCCAGCTCCAATAGCGTATATTAAAGTTGTTGCAGTTAAAAAGCTCGTAGTTGGATTTGTGGGTGGAGTGATCGGTCCGACACTTTGTGTGGG--TAC-TAGATTGTCTCTGTCCATCCTTGGGTGGAATCTGTGTGGCATTAAGTTGTCGTGCAGGGGATGCCCATCGTTTACTGTGAAAAAATTAGAGTGTTCAAAGCAGGCTTACGCCGTTGAATATATTAGCATGGAATAATGAGATAGGACCTGGGTACTATTTTGTTGGTTTGCGCACCGAGGTAATGATTAATAGGGACAGTTGGGGGTATTCGTATTCCATTGTCAGAGGTGAAATTCTTGGATTTTTGGAAGACGAACTACTGCGAAAGCATTTACCAAGGATGTTTTCATTAATCAAGAACGAAAGTTAGGGGATCGAAGATGATTAGATACCATCGTAGTCTTAACCATAAACTATGCCGACAAGGGATTGGCGGGCGTT--GTTTTGACTCCGTCAGCACCTTATGAGAAATCACAAGTCTTTGGGTTCCGGGGGGAGTATGGTCGCAAGGCTGAAACTTAAAGAAATTGACGGAAGGGCACCACCAGGAGTGGAGCCTGCGGCTTAATTTGACTCAACACGGGAAAACTTACCAGGTCCAGACATAGTGAGGATTGACAGATTGAGAGCTCTTTCTTGATTCTATGGGTGGTGGTGCATGGCCGTTCTTAGTTGGTGGAGTGATTTGTCTGGTTAATTCCGTTAACGAACGAGACCCCTGCCTGCTAAATAGCTGGGTGAATGAATGTTCATTGACTGCAGCTTCTTAGAGGGACGTGCATTCTATTAGATGCAGGAAGATAGGGGCAATAACAGGTCTGTGATGCCCTTAGATGTCCTGGGCCGCACGCGCGCTACACTGATGCATTCAACGAGTCT---ACCTTGGCCGAGAGGCCTGGGAAATCTTTTTAACGTGCATCGTGATAGGGATAGATTATTGCAATTATTAATCTTGAACGAGGAATTCCTAGTAAACGCAGATCATCAATCTGCATTGATTACGTCCCTGCCCTTTGTACACACCGCCCGTCGCACCTACCGATTGAATGGTCCGGTGAAGCCTCGGGATTGCGATGAGTTTCCTTCATTGGGAGTTTGTCGCGAGAACTTGTCTAAACCTTATCATTTAGAGGAAGGTGAAATGTCTCAATCTGTATCAGAACGGACTCGAATTAAAAGTGACCGTTACGAATCTGGTGTAATCCCTTATGCTAAAATGGGTTACTGGGATGCTTCATACGCCGTACAAGCTACTGACGTTCTAGCATTATTCCGTATTACACCACAACCAGGTGTAGATCCAGTAGAAGCTGCAGCTGCAGTAGCTGGTGAGTCTTCAACAGCTACATGGACTGTTGTATGGACAGATTTATTAACAGCTTGTGAACGTTACCGTGCTAAAGCTTACCGTGTAGATCCAGTACCAAATACAACAGACCAATACTTTGCTTTTATCGCATATGAATGTGATTTATTCGAAGAAGGTTCGTTAGCTAACTTAACTGCATCTATTATTGGTAACGTATTCGGTTTCAAAGCTGTTGCTGCTTTACGTTTAGAAGATATGCGTATTCCACATTCATATTTAAAAACATTCCAAGGCCCTGCTACAGGTATCATTGTAGAACGTGAACGTTTAAATAAATACGGTGTTCCTTTATTAGGTGCTACTGTGAAACCTAAATTAGGTCTTTCTGGTAAAAACTACGGACGTGTAGTTTATGAAGGTTTAAAAGGTGGTTTAGACTTCTTAAAAGATGACGAAAACATTAACTCACAACCATTTATGCGTTGGAGAGAACGTTTCTTAAACTGTATGGAAGGTATTAACCGTGCTTCAGCAGCTACTGGTGAAGTTAAAGGTTCTTACTTAAATATTACAGCTGCGACTATGGAAGAAATCTACAAACGTGCAGAATATGCTAAACAAGTAGGTTCTGTAATCGTTATGGTTGATTTAGTTATGGGTTATACTGCAATTCAATCAGCAGCTATCTGGGCACGTGAAAACGATATGATTTTACATTTACACCGTGCAGGTAACTCAACATATGCTCGTCAAAAAAATCATGGTATTAACTTCCGTGTTATTTGTAAATGGATGCGTATGTCTGGTGTAGATCATATTCATGCTGGGACAGTTGTTGGTAAGTTAGAAGGCGATCCTTTAATGATTAAAGGTTTCTATGATGTTTTACGTTTAATGACATTAGAAGTTAACTTACCTTACGGTATTTTCTTCGAAATGGAATGGGCTAGTTTACGTAAATGTTTACCTGTTGCTTCAGGTGGTATTCACTGTGGTCAAATGCACCAATTAGTTCACTATTTAGGTGATGATGTTATTTTACAATTTGGTGGTGGTACAATCGGTCACCCTGATGGTATCCAAGCTGGTGCTACAGCAAACCGTGTTGCTTTAGAAGCAATGGTTATGGCTCGTAACGAAGGTGCAGACTACTTTAACCAACAAGTTGGTCCTGTTATTTTACGTGAAGCTGCTAAAACTTGTGGTCCATTACAAACAGCTTTAGATTTATGGAAAGATATTAGCTTTAACTATACATCAACAGATACAGCTGATTTCGCTGAAACACCAACAGCAAACGTATAA-----GTTAATTAATGTCTCAGGCAAATTATTAGGTGCTCACGTAGCACATGCAGGTTTAATGGTATTTTGGGCAGGTGCTATGGTGTTATTTGAAGTATCTCATTTCGTGCCAGAAAAACCTTTATATGAGCAAGGATTCATTTTAATTCAACATTTAGCTACATTAGGTTACGGTGTTGGACCGGGTGGTGAAATAACTACAACTGTTCCTTATTTTGCAGTTGGTGTAATACATTTAATTTCTTCTGCTATATTAGGTTTTGGTGGAATTTATCATTCTTTATTAGGTCCAGATACATTAGAAGAATCTTTTCCGTTCTTTGGTTATGATTGGCGTGATAAAAACAAAATGACAACTATCTTAGGTATTCATTTATGTCTTTTAGGTGCAGGCTCTTTTTTATTAGTTATTAAAGCTATGTATTTAGGTGGTGTATATGATACTTGGGCACCAGGTGGTGGAGATGTTCGTTTAATTACTACTCCTACATTAAATCCAATTGTTATTTTTGGGTACGTGTTCCGTTCTCCATTTGGTGGAGATGGATGGGTAGTATCAGTAAATAATATGGAAGATCTTGTTGGTGGACACATTTGGGTAGGTATTTTATGTATTGTTGGTGGAATTTGGCATATATTTACGAAGCCATTTGCTTGGGCTCGTCGTGCTTTCGTTTGGTCAGGCGAAGCTTACCTTTCTTATAGTTTAGCTGCCATTTCTTTAATGGGATTAACAGCATCATTATACTCTTGGTATAATAATACAGCATATCCTAGTGAATTATATGGTCCTACTGGTCCTGAAGCTTCACAATCACAAGCGTTTACTTTTTTAGTTCGAGATCAACGTTTAGGGGCAAATGTTTCATCAGCGCAAGGTCCTACCGGCTTAGGAAAATATTTAATGCGTTCTCCTAGTGGTGAAATCATCTTTGGTGGTGAAACTATGCGATTCTGGGATTTACGCGCTCCTTGGGTTGAACCATTACGTGGTCCAAATGGTTTAGATATTAACAAAATTAAAAATGATATTCAACCATGGCAAGAACGTCGTGCTGCAGAATACATGACTCATGCACCTTTAGGTTCTCTTAATTCCGTAGGTGGTGTAGCGACAGAAATAAACTCAG
	Grammatophora_oceanica                    TGCCAGTAGTCATACGCTCGTCTCAAAGATTAAGCCATGCATGTCTAAGTATAAAT--CTCATACTTTGAAACTGCGAATGGCTCATTATATCAGTTATAATTTATTTGATAGTCCCTTACTACTTGGATAACCGTAGTAATTCTAGAGCTAATACATGCGTCAATACCC-----TCC--TG--GGGTAGTATTTATTAGATAGAA-ACCAA-CTCCTTC-GGGATGAT-GTGGTGATTCATAATAATCTTGCGAATCGCATGGCTTTGCGCCGGCGATGGATCATTCAAGTTTCTGCCCTATCAGCTTTGAATCGTATGGTATTGGCTTACGATGGCTTTAACGGGTAACGGGAAATTAGGGTTTGATTCCGGAGAGGGAGCATGAGAAACGGCTACCACATCCAAGGAAGGCAGCAGGCGCGTAAATTACCCAATCCTGACACAGGGAGGTAGTGACAATAAATAACAATGCCGGGTCTTTGTAGATCTGGCAATTGGAATGAGAACAATTTAAATCCCTTATCGAGGATCAATTGGAGGGCAAGTCTGGTGCCAGCAGCCGCGGTAATTCCAGCTCCAATAGCGTATATTAAAGTTGTTGCAGTTAAAAAGCTCGTAGTTGGATTTGTGGTTGGAGCGACCGGTCCAGCACAGTGTGCAGG--TAC-TTGGTTGTCTCCGTCCATCCTTGGGGGGAATTTGTGTGGCATTAAGTTGTCGTGCAGGGGATGCCCATCGTTTACTGTGAAAAAAATAGAGTGTTCAAAGCAGGCTTATGCCGTTGAATATATTAGCATGGAATAATGAGATAGGGCTTCGGTACTATTTTGTTGGTTTGCGCACCGAAGTAATGATTAATAGGGACAGTTGGGGGCATTCGTATTCCATTGTCAGAGGTGAAATTCTTGGATTTTTGGAAGACGAACTACTGCGAAAGCATTTGCCAAGGATGTTTTCATTAATCAAGAACGAAAGTTAGGGGATCGAAGATGATTAGATACCATCGTAGTCTTAACCATAAACTATGCCAACTAGGGATTGGTGGGCGTT--GTATTGACCTCATCAGCACCTTATGTGAAAATA-AAGTCTTTGGGTTCCGGGGGGAGTATGGTCGCAAGGCTGAAACTTAAAGAAATTGACGGAAGGGCACCACCAGGAGTGGAGCCTGCGGCTTAATTTGACTCAACACGGGAAAACTCACCAGGTCCAGACATAGTGAGGATTGACAGATTGAGAGCTCTTTCTTGATTCTATGGGTGGTGGTGCATGGCCGTTCTTAGTTGGTGGAGTGATTTGTCTGGTTAATTCCGTTAACGAACGAGACCCCTGCCTGCTAAATAGTCCGCCGAATGATTCTTCATTGGGTAGGGCTTCTTAGAGGGACGTGCGTTCTATTAGACGCAGGAAGATAGGGGCAATAACAGGTCTGTGATGCCCTTAGATGTCCTGGGCCGCACGCGCGCTACACTGATGCATTCAACGAGTTT---ACCTTGGCCGAGAGGCCTGGGAAATCTTCTTAATGTGCATCGTGATAGGGATAGATTATTGCAATTATTAATCTTCAACGAGGAATTCCTAGTAAACGCAGATCATCAGTCTGCATTGATTACGTCCCTGCCCTTTGTACACACCGCCCGTCGCACCTACCGATTGAATGGTCCGGTGAAGCCTCGGGATTGTGATGAGTTTCCTTTATTGGGAGTTTGTCGCGAGAACTTGTCTGAACCTTATCATTTAGAGGAAGGTGAA-----------------------------------AAGTGACCGTTACGAATCTGGTGTAATTCCTTACGCTAAAATGGGTTACTGGGATGCATCATATGCAGTAAAAAGTACTGATATTTTAGCATTATTCCGTATTACTCCCCAACCAGGTGTTGATCCAGTTGAAGCTGCTGCAGCAGTTGCTGGTGAATCGTCAACAGCAACATGGACTGTTGTATGGACTGATTTATTAACAGCTTGTGAACGCTATCGTGCCAAAGCGTATAGAGTTGATCCAGTACCTAATACAACAGATCAGTATTTTGCATTTATCGCTTACGAATGTGACTTATTTGAAGAAGGTTCATTAGCAAATTTAACAGCTTCGATTATTGGTAACGTTTTTGGATTCAAAGCTGTATCAGCTTTACGTTTAGAAGATATGCGTATTCCACATTCATATTTAAAAACTTTCCAAGGTCCAGCTACAGGTATTATTGTAGAAAGAGAACGACTAAATAAATATGGGGCTCCTTTATTAGGTGCAACTGTAAAACCAAAATTAGGTCTATCTGGTAAAAACTATGGACGTGTTGTCTTTGAAGGTTTAAAAGGTGGATTAGACTTTTTAAAAGATGATGAAAACATTAATTCTCAACCATTTATGCGTTGGAGAGAACGTTTCTTATATTGTATGGAAGGAATTAACCGTGCTGCTGCTTCAACTGGAGAAGTAAAAGGTTCATACTTAAATATGACTGCAGCTACTATGGATGAAGTTATTGCACGAGGTGACTATGCCAAAGAAGTAGGTTCAGTAATTGTTATGATTGACTTAGTTTTAGGTTATACAGCAATTCAATCAGCTGCTCTTTGGGCTCGTGATAATGATATGCTTTTACATTTACATCGTGCAGGTAATTCTACTTACGCTCGTCAAAAAAATCATGGAATTAACTTCCGTGTTATTTGTAAATGGATGCGTATGTCAGGTGTAGACCATATTCATGCTGGTACAGTTGTAGGTAAGTTAGAAGGTGATCCGTTAATGATTAAAGGGTTTTATGACACTTTACGTCTAATGAGTTTAGATGTTAATTTACCATATGGTATATTCTTTGAAATGGAATGGGCTAGTTTACGTAAATGTATGCCTGTAGCTTCTGGTGGTATTCATTGTGGTCAAATGCACCAATTAGTTCACTATCTAGGTGATGATGTTATATTACAGTTTGGTGGTGGTACTATTGGTCATCCAGATGGTATTCAAGCTGGCGCTACAGCTAATCGTGTTGCTTTAGAAGCAATGGTTTTAGCTCGTAATGAAGGAGCTGATTATTTTAATCAAGAAGTTGGTCCACAAATTTTACGTGCTGCTGCTAAAACATGTGGTCCTTTACAAACAGCGTTAGACTTATGGAAAGATATTAGTTTTAACTATACTTCGACTGATACAGCAGATTTCGCTGAAACACCAACAGCAAACGTATAAGCTCGTTTAATTAATGTTTCTGGTAAATTATTAGGAGCACATGTCGCTCATGCAGGATTAATGGTATTTTGGGCGGGTGCTATGGTATTGTTTGAAGTATCCCACTTTGTTCCGGAAAAACCATTATATGAGCAAGGGTTTATATTAATACAACATTTAGCTACATTAGGGTATGGTATTGGTCCAGGTGGAGAAATTACAACAACAGTTCCTTATTTCGCTGTTGGCGTTATTCATTTAATTTCTTCAGCAGTTTTAGGGTTCGGGGGAATTTACCATTCTTTATTAGGACCTGATACTCTAGAAGAATCGTTTCCTTTTTTCGGTTATGACTGGAGAGATAAAAACAAAATGACCACAATTTTAGGTATTCATTTATGTCTTTTAGGAGCTGGAGCGTTCTTATTAGTTATCAAAGCAATGTATTTCGGTGGTGTTTATGATACTTGGGCACCGGGTGGTGGTGACGTCCGTTTAATTACGACACCAACCTTAAACCCAATCGTTATTTTTGGTTATGTCTTTCGCTCACCTTTTGGTGGTGATGGATGGGTAGTATCTGTTAATAATGTTGAAGATATTATCGGGGGCCATATTTGGGTAGGTCTTTTATGTATTACAGGAGGAATTTGGCATATCTTTACTAAACCATTTGCTTGGGCTCGCCGTGCATTTGTTTGGTCTGGTGAAGCATATTTATCATATAGTTTAGCTGCTATTTCACTAATGGGCTTTACCGCTTCTCTTTATTCTTGGTATAACAATACAGCATATCCAAGTGAATTATACGGTCCAACAGGTCCTGAGGCATCACAATCACAAGCATTTACTTTTTTAGTTCGTGATCAAAGATTAGGAGCAAATATTTCATCGGCTCAAGGTCCAACAGGTCTTGGTAAATATTTAATGCGCTCGCCTAGTGGAGAAATTATTTTTGGTGGTGAAACAATGAGATTTTGGGATTTACGTGCTCCATGGGTCGAACCATTACGTGGACCTAACGGGTTAGATATTAATAAAATTAAAAATGATATTCAACCATGGCAGGAACGTCGCGCTGCAGAGTATATGACTCATGCTCCTTTAGGATCATTAAATTCCGTTGGTGGTGTTGCAACTGAAATAAACTCAG
	Striatella_unipunctata                    TGCCAGTAGTCATACGCTCGTCTCAAAGATTAAGCCATGCATGTCTAAGTATAAAT--CTTTTACTTTGAAACTGCGAATGGCTCATTATATCAGTTATAGTTTATTTGAGAATCCCTTACTACTTGGATACCCGTAGTAATTCTAGAGCTAATACATGCGTAAATGCCCGAC-CTTTG--GAAGGGTAGTAGTTATTAGATGTAA-ACCTTCA---ATCG--------AATGGTGATTCATAATAAGTTTGCRAATCGCACGGCTTTG-GCTGGCGATGGATCATTCAAGTTTCTGCCCTATCAGCTTTGGATGGTAGGGTATTTGCCTACCATGGCTTTAACGGGTAACGGGAAATTAGGGTTTGATTCCGGAGAGGGAGCCTGAGAGACGGCTACCACATCCAAGGAAGGCAGCAGGCGCGTAAATTACCCAATCCTGACACAGGGAGGTAGTGACAATAAATAACAATGTCGGGCCTTTATTGGTCTGGCAATTGGAATGAGAACAATTTAAATCCCTTATCGAGTATCCATTGGAGGGCAAGTCTGGTGCCAGCAGCCGCGGTAATTCCAGCTCCAATAGCGTATATTAAAGTTGTTGCAGTTAAAAAGCTCGTAGTTGAAATTTTGATTGTAGCGGTCAGTCT--CACATAGTGAGTGC----TTGATGTG-CTGTGGTCATGTTTTGTTGGAACGTGTGTGGCATTGAGTTGTCGTGCATGGGAAGACAATCGTTTACTGTGAAAAAATTAGAGTGTTCAAAGCAGGCTTATGCCGTTGAATATATTAGCATGGAATAATGAGATAGGACCAGGGTACTATTTTGTTGGTTTGTGCACCTTGGTAATGATTAATAGGGACAGTTGGGGATATTCGTATTGCGGTGTCAGAGGTGAAATTCTTGGATTTCCGCAAGACGAGCTACTGCGAAAGCATTTATCAAGGATGTTTTCATTAATCAAGAACGAAAGTTAGGGGATCGAAGATGATTAGATACCATCGTAGTCTTAACCATAAACTATGCCGACAAGGGATTGGCAGGTG-TGTTTAT-GCCTCTGTCAGCACCTTAGGAGAAATCATAAGTTTTTGGGTTCCGGGGGGAGTATGGTCGCAAGGCTCAAACTTAAAGACATTGACGGAAGGGCACCACCAGGAGTGGAGCCTGCGGCTTAATTTGACTCAACACGGGAAAACTTACCAGGTCCAGACATAGTGAGGATTGACAGATTGAGAGCTCTTTCTTGATTCTATGGGTGGTGGTGCATGGCCGTTCTTAGTTGGTGGAGTGATTTGTCTGGTTAATTCCGTTAACGAACGAGACCCCCGCCTGCTAAATAGGTGGTCTAGTGATTTTTCACTGGATACATCTTCTTAGAGGGACGTGCGTTCTATTAGACGCAGGAAGATGGGGGCAATAACAGGTCTGTGATGCCCTTAGATGTCCTGGGCCGCACGCGCGCTACACTGATGCATTCAACGAG-----TGCCTGCACCGAGAGGTGTGGGAAATCTT-GTAATGTGCATCGTGATAGGGATAGATTCTTGTAATTATTAATCTTGAACGAGGAATTCCTAGTAAACGCAGATCATCAATCTGCATTGATTACGTCCCTGCCCTTTGTACACACCGCCCGTCGCACCTA-------------------------------------------------------------------------------------------------------ATGTCTCAATCTGTATCAGAACGGACTCGAATTAAAAGTGACCGTTACGAATCTGGTGTAATTCCTTATGCTAAAATGGGTTACTGGGATGCTTCATATGCTGTTAAAAGTACTGACGTACTTGCTTTATTCCGTATTACACCACAACCAGGTGTAGATCCAGTAGAAGCAGCAGCAGCAGTAGCAGGTGAATCTTCTACAGCTACGTGGACTGTTGTATGGACTGATTTATTAACAGCTTGTGATCGTTACCGTGCTAAAGCTTATAGAGTAGACCCAGTTCCTAATACAACAGACCAATTTTTTGCTTTTATTGCATATGAATGTGATTTATTTGAAGAAGGTTCTTTAGCTAACTTAACAGCATCAATTATTGGTAACGTATTTGGTTTTAAAGCTGTATCAGCTTTACGTTTAGAAGATATGCGTATTCCTCATACATACTTAAAAACATTCCAAGGTCCTGCTACAGGTATTATTGTAGAACGTGAACGTTTAAATAAATATGGAACTCCATTATTAGGTGCAACAGTAAAACCTAAGTTAGGTTTATCTGGTAAAAACTATGGTCGTGTAGTATATGAAGGTTTAAAAGGTGGTTTAGACTTTTTAAAAGATGATGAAAACATTAACTCACAACCATTTATGCGTTGGAGAGAACGTTTCTTAAACTGTATGGAAGGTATTAACCGAGCTGCTGCTGCTACAGGTGAAGTTAAAGGTTCTTACTTAAATGTTACTGCAGCAACTATGGAAGAAGTGTATAAACGTTCAGAATATGCTAAAGAAGTAGGTTCTGTAATTATTATGATTGATTTAGTTATGGGTTATACAGCTATTCAATCAATTGCTATTTGGGCTCGTGAAAATGACATGCTTTTACATTTACATCGTGCTGGTAACTCTACTTACGCTCGTCAAAAAAATCATGGTATTAATTTCCGTGTAATCTGTAAATGGATGCGTATGTCTGGTGTTGATCATATTCATGCTGGTACAGTTGTTGGTAAATTAGAAGGTGATCCTTTAATGATTAAAGGATTCTATGATACTTTACGTTTAGTATCATTAGATGTAAACTTACCTTATGGTATTTTCTTTGAAATGGAATGGGCTAGTTTACGTAAATGTATGCCTGTTGCTTCAGGTGGTATCCACTGTGGTCA-----------------------------------------------------------------------------------------------------------------------------------------------------------------------------------------------------------------------------------------------------------------------------------------------------------------------------------------------------------------CACATGCTGGTCTAATGGTTTTTTGGGCAGGAGCAATGGTATTATTTGAAGTATCTCATTTTGTACCAGAAAAACCTTTATATGAACAAGGGTTTATTCTTATACAACATTTAGCAACATTGGGATTTGGGATTGGACCAGCGGGCGAAATTACAACAATTATCCCCTATTTTGCTGTTGGTGTAATTCATTTGATCTCATCTGCTATTTTAGGATTTGGCGGAATTTACCATTCATTATTAGGTCCTGATACATTAGAAGAATCGTTTCCATTTTTTGGATATGATTGGCGCGACAAAAATAAAATGACAACAATTTTAGGTATTCATTTATGCCTTCTAGGAATTGGTTCATTTTTGCTTGTTTTAAAAGCAATGTATTTAGGTGGTGTGTACGATACGTGGGCTCCGGGTGGAGGTGATGTACGCTATATTACAACACCTACCCTAAATCCAATTGTTATTTTTGGATACATTTTTCGATCTCCATTTGGTGGAGATGGCTGGGTTGTATCTGTTAACAATATGGAAGATATTATTGGAGGACACATTTGGGTTGCTGGTTTATGTATTACAGGCGGGATTTGGCATATTTTAACGAAACCGTTTGCATGGGCTCGACGCGCATTTGTTTGGTCTGGTGAAGCATATCTTTCTTATAGTTTAGCAGCAATTTCGTTAATGGGTTTTACTGCATCATTATATTCGTGGTATAACAATACAGCTTACCCAAGTGAACTATATGGCCCAACTGGACCTGAAGCTTCGCAAGCTCAAGCATTTACATTTTTAGTGCGTGACCAACGTCTCGGTGCAAACGTTTCTTCAGCCCAAGGACCAACAGGGTTAGGAAAATATTTAATGCGTTCTCCAAGCGGAGAAATTATTTTTGGTGGTGAAACAATGAGATTTTGGGATTTACGTGCACCATGGGTTGAGCCATTGAGAGGACCAAATGGGTTAGATATTAACAAAATCAAAAATGATATTCAACCTTGGCAAGAACGTCGTGCA-------------------------------------------------------------------------
	Rhaphoneis_amphiceros__ECT3828Rhaph       TGCCAGTAGTCATACGCTCGTCTCAAAGATTAAGCCATGCATGTCTAAGTATAAAT--CTCATACTTTGAAACTGCGAATGGCTCATTATATCAGTTATAGTTTATTTGATAGTCCCTTACTACTTGGATAACCGTAGTAATTCTAGAGCTAAYACATGCATCAATACCCGACT-TTC--GGAAGGGTAGTATTTATTAGATTGAA-ACCAA-CCCCTTC-GGGGTGAT-GTGGTGAGTCATAATAACTTTGCGAATCGCATGGC-GTATGCCGGCGATGGATCATTCAAGTTTCTGCCCTATCAGCTTTGGATGGTAGGGYATTGGCCTACCATGGCTTTAACGGGTAACGGAGGATTAGGGTTCGGTTCCGGAGAGGGAGCCTGAGAGACGGCTACCACATCCAAGGAAGGCAGCAGGCGCGTAAATTACCCAATCCTGACACAGGGAGGTAGTGACAATAAATAACAATGCCGGGCCTTTGTAGGTCTGGCAATTGGAATGAGAACAATTTAAATCCCTTATCGAGGATCAATTGGAGGGCAAGTCTGGTGCCAGCAGCCGCGGTAATTCCAGCTCCAATAGCGTATATTAAAGTTGTTGCAGTTAAAAAGCTCGTAGTTGGATTTGTGGACGGAGTGGCTGGCCT--CACTT-GTGAGTG-----CTGTGCCTTTTCCATCCATCCTTGGGTGGAATCTGTGTGGCATTGAGTTGTCGTGCAGGGGATGCCCATCGTTTACTGTGAAAAAATTAGAGTGTTCAAAGCAGGCTTACGCC-TTGAATATATTAGCATGGAATAATAAGATAGGACCTGGGTACTATTTTGTTGGTTTGCGCACCGAGGTAATGATTAATAGGGACAGTTGGGGGTATTCGTATTCCATTGTCAGAGGTGAAATTCTTGGATTTTTGGAAGACGAACTACTGCGAAAGCATTTACCAAGGATGTTTTCATTAATCAAGAACGAAAGTTAGGGGATCGAAGATGATTAGATACCATCGTAGTCTTAACCATAAACTATGCCGACAAGGGATTGGCGGGCGTT-CGTTTTGACTCCGTCAGCACCTTATGAGAAATCACAAGTCTTTGGGTTCCGGGGGGAGTATGGTCGCAAGGCTGAAACTTAAAGAAATTGACGGAAGGGCACCACCAGGAGTGGAGCCTGCGGCTTAATTTGACTCAACACGGGAAAACTTACCAGGTCCAGACATAGTGAGGATTGACAGATTGAGAGCTCTTTCTTGATTCTATGGGTGGTGGTGCATGGCCGTTCTTAGTTGGTGGAGTGATTTGTCTGGTTAATTCCGTTAACGAACGAGACCCCTGCCTGCTAAATAGTTGGGCGAATGA-TTTTCATTGGTTACAGCTTCTTAGAGGGACGTGCATTTCATAAGATGCAGGAGGATAGGGGCAATAACAGGTCTGTGATGCCCTTAGATGTCCTGGGCCGCACGCGCGCTACACTGATGCATTCAACGAGTCC--TTCCTTGGCCGAGAGGCCTGGGGAATCTTTTTAACGTGCATCGTGATAGGGATAGATTATTGCAATTATTAATCTTGAACGAGGAATTCCTAGTAAACGCAGATCATCAATCTGCATTGATTACGTCCCTGCCCTTTGTACACACCGCC---------------------------------------------------------------------------------------------------------------------------------------TGGACTCGAATCAAAAGTGACCGTTATGAATCGGGTGTAATCCCTTATGCTAAAATGGGTTATTGGGATGCTTCATACGCAGTTCAACCTACGGATGTTCTTGCATTATTCCGTATTACACCGCAACCAGGTGTAGATCCAGTAGAAGCTGCTGCTGCTGTAGCAGGTGAGTCTTCTACTGCAACATGGACTGTTGTCTGGACAGATTTATTAACAGCTTGTGAACGTTACCGTGCTAAAGCTTACCGTGTTGATCCAGTACCAAATGCAACGGATCAATTTTTTGCTTTCATTGCGTACGAATGTGATTTATTCGAAGAAGGTTCTCTAGCTAATTTAACAGCATCAATTATTGGGAACGTATTTGGTTTTAAAGCAGTAGCTGCTTTACGTTTAGAAGATATGCGTATTCCTCATTCATATTTAAAAACGTTCCAAGGCCCGGCAACCGGTATTATTGTAGAACGTGAACGTTTAAACAAATATGGTGCTCCATTATTAGGTGCAACAGTAAAACCAAAATTAGGTCTTTCTGGTAAAAATTATGGTCGTGTAGTATATGAAGGTTTAAAAGGTGGTTTAGATTTTTTAAAAGATGATGAAAATATTAATTCACAACCATTCATGCGTTGGAGAGAGCGTTTCCTAAACTGTATGGAAGGTATTAACCGTGCATCAGCTTCGACTGGTGAAGTGAAAGGTTCGTACTTAAACATTACTGCTGCGACTATGGAAGAAGTATACAAACGTGCGGACTATGCTAAAATGGTAGGTTCGATAGTTGTAATGATCGATTTAGTTATGGGTTATACAGCAATTCAAAGTGCTGCTATCTGGGCGCGTGAAAACGATATGCTTTTACACTTACATCGTGCAGGTAACTCAACATATGCACGTCAAAAAAATCATGGTATTAACTTCCGTGTTATTTGTAAATGGATGCGTATGTCTGGCGTTGACCATATTCATGCTGGTACAGTAGTTGGGAAATTAGAAGGTGATCCTTTAATGATTAAAGGTTTCTACGATACATTACGTTTAATGACATTAGAAGTAAATTTACCTTATGGTATTTTCTTTGAAATGGAATGGGCTAGTTTACGTAGATGTATGCCAGTAGCCTCTGGTGGTATTCACT----------------------------------------------------------------------------------------------------------------------------------------------------------------------------------------------------------------------------------------------------------------------------------------------------------------------------------------------------------------------------------------------------------------------------------------------------ATTATATGAACAAGGTTTTATTTTAATTCAACATTTAGCGACGTTAGGTTTTGGTATTGGACCAGGTGGTGAAATTACAACCACTCTTCCATACTTTGCTGTCGGTGTAGTTCATTTAATTGCATCAGCTGTTTTAGGATTTGGTGGTATTTATCATTCACTGCTAGGTCCTGATACATTAGAAGAATCATTTCCATTTTTTGGTTATGATTGGCGTGATAAAAACAAAATGACAACTATTTTAGGTATTCATTTATGCCTTTTAGGGGTAGGGTCTTTTTTGTTAGTTCTTAAAGCAATGTATTTAGGTGGTGTTTATGATACCTGGGCACCAGGCGGTGGAGATGTTCGTTTAATTACAACTCCAACATTAAATCCAATTGTAATTTTCGGTTATGTTTTCCGTTCTCCATTTGGGGGTGATGGTTGGGTTGTTGCGGTAAATAATATGGAAGATATAATTGGTGGACACATTTGGGTTGGAGTTTTATGTATTACTGGTGGTCTTTGGCATATCTTTACTAAACCATTTGGTTGGGTACGTCGTGCTTTTGTATGGTCAGGAGAAGCTTATCTTTCATATAGTTTAGCAGCTATTTCTTTAATGGGCTTTACTGCAGCATTATATGCATGGTATAATAATACTGCGTATCCAAGTGAATTATATGGACCAACAGGTCCCGAGGCTTCACAATCGCAAGCTTTTACTTTTTTAGTTCGAGATCAACGGTTAGGAGCGAATGTTTCATCAGCTCAGGGTCCAACTGGTTTAGGTAAATATTTAATGCGTTCACCAAGTGGAGAAATTATTTTTGGTGGAGAAACAATGCGATTTTGGGATTTACGTGCACCATGGGTTGAACCATTACGTGGTCCAAATGGGTTAGATATTAATAAAATTAAAAATGATATTCAACCTTGGCAAGAACGTCGTGCTGCAGAATACATGACACATGCACCGTTAGGTTC-----------------------------------------
	Rhaphoneis_amphiceros_HK373               -------AGTCATACGCTCGTCTCAAAGATTAAGCCATGCATGTCTAAGTATAAAT--CTCATACTTTGAAACTGCGAATGGCTCATTATATCAGTTATAGTTTATTTGATAGTCCCTTACTACTTGGATAACCGTAGTAATTCTAGAGCTAATACATGCATCAATACCCGACT-TTC--GGAAGGGTAGTATTTATTAGATTGAA-ACCAA-CCCCTTC-GGGGTGAT-GTGGTGAGTCATAATAACTTTGCGAATCGCATGGC-GTATGCCGGCGATGGATCATTCAAGTTTCTGCCCTATCAGCTTTGGATGGTAGGGTATTGGCCTACCATGGCTTTAACGGGTAACGGAGGATTAGGGTTCGGTTCCGGAGAGGGAGCCTGAGAGACGGCTACCACATCCAAGGAAGGCAGCAGGCGCGTAAATTACCCAATCCTGACACAGGGAGGTAGTGACAATAAATAACAATGCCGGGCCTTTGTAGGTCTGGCAATTGGAATGAGAACAATTTAAATCCCTTATCGAGGATCAATTGGAGGGCAAGTCTGGTGCCAGCAGCCGCGGTAATTCCAGCTCCAATAGCGTATATTAAAGTTGTTGCAGTTAAAAAGCTCGTAGTTGGATTTGTGGACGGAGTGGCTGGCCT--CACTT-GTGAGTG-----CTGTGCCTTTTCCATCCATCCTTGGGTGGAATCTGTGTGGCATTGAGTTGTCGTGCAGGGGATGCCCATCGTTTACTGTGAAAAAATTAGAGTGTTCAAAGCAGGCTTACGCC-TTGAATATATTAGCATGGAATAATAAGATAGGACCTGGGTACTATTTTGTTGGTTTGCGCACCGAGGTAATGATTAATAGGGACAGTTGGGGGTATTCGTATTCCATTGTCAGAGGTGAAATTCTTGGATTTTTGGAAGACGAACTACTGCGAAAGCATTTACCAAGGATGTTTTCATTAATCAAGAACGAAAGTTAGGGGATCGAAGATGATTAGATACCATCGTAGTCTTAACCATAAACTATGCCGACAAGGGATTGGCGGGCGTT-CGTTTTGACTCCGTCAGCACCTTATGAGAAATCACAAGTCTTTGGGTTCCGGGGGGAGTATGGTCGCAAGGCTGAAACTTAAAGAAATTGACGGAAGGGCACCACCAGGAGTGGAGCCTGCGGCTTAATTTGACTCAACACGGGAAAACTTACCAGGTCCAGACATAGTGAGGATTGACAGATTGAGAGCTCTTTCTTGATTCTATGGGTGGTGGTGCATGGCCGTTCTTAGTTGGTGGAGTGATTTGTCTGGTTAATTCCGTTAACGAACGAGACCCCTGCCTGCTAAATAGTTGGGCGAATGA-TTTTCATTGGTTACAGCTTCTTAGAGGGACGTGCATTTCATAAGATGCAGGAGGATAGGGGCAATAACAGGTCTGTGATGCCCTTAGATGTCCTGGGCCGCACGCGCGCTACACTGATGCATTCAACGAGTCC--TTCCTTGGCCGAGAGGCCTGGGGAATCTTTTTAACGTGCATCGTGATAGGGATAGATTATTGCAATTATTAATCTTGAACGAGGAATTCCTAGTAAACGCAGATCATCAATCTGCATTGATTACGTCCCTGCCCTTTGTACACA-----------------------------------------------------------------------------------------------------------------------------------------------------------AGTGACCGTTATGAATCGGGTGTAATCCCTTATGCTAAAATGGGTTATTGGGATGCTTCATACGCAGTTCAACCTACGGATGTTCTTGCATTATTCCGTATTACACCGCAACCAGGTGTAGATCCAGTAGAAGCTGCTGCTGCTGTAGCAGGTGAGTCTTCTACTGCAACATGGACTGTTGTCTGGACAGATTTATTAACAGCTTGTGAACGTTACCGTGCTAAAGCTTACCGTGTTGATCCAGTACCAAATGCAACGGATCAATTTTTTGCTTTCATTGCGTACGAATGTGATTTATTCGAAGAAGGTTCTCTAGCTAATTTAACAGCATCAATTATTGGGAACGTATTTGGTTTTAAAGCAGTAGCTGCTTTACGTTTAGAAGATATGCGTATTCCTCATTCATATTTAAAAACGTTCCAAGGCCCGGCAACCGGTATTATTGTAGAACGTGAACGTTTAAACAAATATGGTGCTCCATTATTAGGTGCAACAGTAAAACCAAAATTAGGTCTTTCTGGTAAAAATTATGGTCGTGTAGTATATGAAGGTTTAAAAGGTGGTTTAGATTTTTTAAAAGATGATGAAAATATTAATTCACAACCATTCATGCGTTGGAGAGAGCGTTTCCTAAACTGTATGGAAGGTATTAACCGTGCATCAGCTTCGACTGGTGAAGTGAAAGGTTCGTACTTAAACATTACTGCTGCGACTATGGAAGAAGTATACAAACGTGCGGACTATGCTAAAATGGTAGGTTCGATAGTTGTAATGATCGATTTAGTTATGGGTTATACAGCAATTCAAAGTGCTGCTATCTGGGCGCGTGAAAACGATATGCTTTTACACTTACATCGTGCAGGTAACTCAACATATGCACGTCAAAAAAATCATGGTATTAACTTCCGTGTTATTTGTAAATGGATGCGTATGTCTGGCGTTGACCATATTCATGCTGGTACAGTAGTTGGGAAATTAGAAGGTGATCCTTTAATGATTAAAGGTTTCTACGATACATTACGTTTAATGACATTAGAAGTAAATTTACCTTATGGTATTTTCTTTGAAATGGAATGGGCTAGTTTACGTAGATGTATGCCAGTAGCCTCTGGTGGTATTCA-----------------------------------------------------------------------------------------------------------------------------------------------------------------------------------------------------------------------------------------------------------------------------------------------------------------------------------------------------------------------------ATGCAGGTTTAATGGTATTTTGGGCTGGTGCAATGGTATTATTTGAAGTTTCACACTTTGTACCAGAAAAACCATTATATGAACAAGGTTTTATTTTAATTCAACATTTAGCGACGTTAGGTTTTGGTATTGGACCAGGTGGTGAAATTACAACCACTCTTCCATACTTTGCTGTCGGTGTAGTTCATTTAATTGCATCAGCTGTTTTAGGATTTGGTGGTATTTATCATTCACTGCTAGGTCCTGATACATTAGAAGAATCATTTCCATTTTTTGGTTATGATTGGCGTGATAAAAACAAAATGACAACTATTTTAGGTATTCATTTATGCCTTTTAGGGGTAGGGTCTTTTTTGTTAGTTCTTAAAGCAATGTATTTAGGTGGTGTTTATGATACCTGGGCACCAGGCGGTGGAGATGTTCGTTTAATTACAACTCCAACATTAAATCCAATTGTAATTTTCGGTTATGTTTTCCGTTCTCCATTTGGGGGTGATGGTTGGGTTGTTGCGGTAAATAATATGGAAGATATAATTGGTGGACACATTTGGGTTGGAGTTTTATGTATTACTGGTGGTCTTTGGCATATCTTTACTAAACCATTTGGTTGGGTACGTCGTGCTTTTGTATGGTCAGGAGAAGCTTATCTTTCATATAGTTTAGCAGCTATTTCTTTAATGGGCTTTACTGCAGCATTATATGCATGGTATAATAATACTGCGTATCCAAGTGAATTATATGGACCAACAGGTCCCGAGGCTTCACAATCGCAAGCTTTTACTTTTTTAGTTCGAGATCAACGGTTAGGAGCGAATGTTTCATCAGCTCAGGGTCCAACTGGTTTAGGTAAATATTTAATGCGTTCACCAAGTGGAGAAATTATTTTTGGTGGAGAAACAATGCGATTTTGGGATTTACGTGCACCATGGGTTGAACCATTACGTGGTCCAAATGGGTTAGATATTAATAAAATTAAAAATGATATTCAACCTTGGCAAGAACGTCGTGCTGCAGAATACATGACACATGCACCGTTAGGTTCTTTAAACTCGGTAGGTGG-----------------------
	Delphineis_sp.CCMP1095                    TGCCAGTAGTCATACGCTCGTCTCAAAGATTAAGCCATGCATGTCTAAGTATAAAT--CTCATACTTTGAAACTGCGAATGGCTCATTATATCAGTTATAGTTTATTTGATAGTCCCTTACTACTTGGATAACCGTAGTAATTCTAGAGCTAATACATGCATCAATACCCGACT-TTC--GGAAGGGTAGTATTTATTAGATTGAA-ACCAA-CCCCTTC-GGGGTGAT-GTGGTGAGTCATAATAACTTTGCGAATCGCATGGC-GTATGCCGGCGATGGATCATTCAAGTTTCTGCCCTATCAGCTTTGGATGGTAGGGTATTGGCCTACCATGGCTTTAACGGGTAACGGAGGATTAGGGTTCGGTTCCGGAGAGGGAGCCTGAGAGACGGCTACCACATCCAAGGAAGGCAGCAGGCGCGTAAATTACCCAATCCTGACACAGGGAGGTAGTGACAATAAATAACAATGCCGGGCCTTTGTAGGTCTGGCAATTGGAATGAGAACAATTTAAATCCCTTATCGAGGATCAATTGGAGGGCAAGTCTGGTGCCAGCAGCCGCGGTAATTCCAGCTCCAATAGCGTATATTAAAGTTGTTGCAGTTAAAAAGCTCGTAGTTGGATTTGTGGACGGAGTGGCTGGCCT--CACTT-GTGAGTG-----CCGTGCCTTTTCCGTCCATCCTTGGGTGGAATCTGTGTGGCATTGAGTTGTCGTGCAGGGGATGCCCATCGTTTACTGTGAAAAAATTAGAGTGTTCAAAGCAGGCTTACGCC-TTGAATATATTAGCATGGAATAATAAGATAGGACCTGGGTACTATTTTGTTGGTTTGCGCACCGAGGTAATGATTAATAGGGACAGTTGGGGGTATTCGTATTCCATTGTCAGAGGTGAAATTCTTGGATTTTTGGAAGACGAACTACTGCGAAAGCATTTACCAAGGATGTTTTCATTAATCAAGAACGAAAGTTAGGGGATCGAAGATGATTAGATACCATCGTAGTCTTAACCATAAACTATGCCGACAAGGGATTGGCGGGCGTT-CGTTTTGACTCCGTCAGCACCTTATGAGAAATCACAAGTCTTTGGGTTCCGGGGGGAGTATGGTCGCAAGGCTGAAACTTAAAGAAATTGACGGAAGGGCACCACCAGGAGTGGAGCCTGCGGCTTAATTTGACTCAACACGGGAAAACTTACCAGGTCCAGACACAGTGAGGATTGACAGATTGAGAGCTCTTTCTTGATTCTGTGGTTGGTGGTGCATGGCCGTTCTTAGTTGGTGGAGTGATTTGTCTGGTTAATTCCGTTAACGAACGAGACCCCTGCCTGCTAAATAGTTGGGCGAATGA-TTTTCATTGGTTACAGCTTCTTAGAGGGACGTGCATTTCATAAGATGCAGGAGGATAGGGGCAATAACAGGTCTGTGATGCCCTTAGATGTCCTGGGCCGCACGCGCGCTACACTGATGCATTCAACGAGTCC--TTCCTTGGCCGAGAGGCCTGGGGAATCTTTTTAACGTGCATCGTGATAGGGATAGATTATTGCAATTATTAATCTTGAACGAGGAATTCCTAGTAAACGCAGATCATCAATCTGCATTGATTACGTCCCTGCCCTTTGTACACACCGCCCGTCGCACCTACCGATTGAATGGTCCGGTGAAGCCTCGGGATTGTGACTAGTTCCCTTCATTGGGGATTGGTCGCGAGAACTTGTCTAAACCTTATCATTTAGAGGAAGGTGAA----------------------------------AAAGTGACCGTTATGAATCTGGTGTAATCCCTTATGCTAAAATGGGTTACTGGGATGCTTCGTATGCAGTACAAACTACAGATGTTCTTGCATTATTTCGTATAACACCACAACCAGGCGTAGATCCAGTAGAAGCTGCAGCAGCCGTAGCTGGTGAATCTTCTACTGCAACGTGGACTGTTGTTTGGACAGATTTATTAACAGCTTGTGAACGTTATCGTGCAAAAGCTTATCGTGTAGATCCCGTACCAAATACAACAGATCAATATTTTGCTTTTATCGCATATGAATGTGATTTATTTGAAGAAGGATCACTATCTAACTTGACAGCGTCTATTATTGGTAACGTATTTGGTTTTAAAGCAGTAGCTGCTTTACGTTTAGAAGATATGCGTATTCCTCACTCATATTTAAAAACGTTCCAAGGTCCAGCAACAGGTATTGTTGTAGAACGCGAACGTGTAAATAAATATGGTGCACCATTGTTAGGTGCGACAGTAAAACCAAAGTTGGGTCTTTCTGGTAAAAATTATGGTCGTGTAGTATACGAAGGTTTAAAAGGTGGATTAGACTTCTTGAAAGATGATGAGAATATTAACTCACAACCATTTATGCGTTGGAGAGAGCGTTTTTTAAACTGTATGGAAGGTATTAATCGTGCGTCAGCTTCTACAGGTGAAGTTAAAGGTGCTTATTTAAACATCACTGCTGCTACAATGGAAGAAGTATATAATCGTGCCAATTATGCTAAAATGGTAGGATCAATAATTGTAATGATCGATTTGGTTATGGGTTATACTGCAATCCAAAGTGCTGCAATTTGGGCGCGTGAAAATGACATGCTTTTACATTTACACCGTGCTGGTAACTCAACATATGCTCGTCAAAAAAATCATGGTATTAACTTCCGTGTTATTTGTAAATGGATGCGTATGTCTGGTGTTGATCATATTCACGCTGGTACAGTAGTTGGTAAATTAGAAGGTGATCCTTTAATGATTAAAGGTTTTTATGATACGTTACGTTTAACAACATTAGCAGTTAATTTACCTTACGGTATTTTCTTTGAAATGGATTGGGCTAGTTTACGTAAATGTATGCCTGTTGCTTCAGGTGGTATTCACTGTGGTCAAATGCACCAATTAATTCATTACTTAGGTGATGATGTTGTATTACAATTTGGTGGTGGTACTATTGGTCATCCTGATGGTATTCAAGCAGGTGCTACGGCAAATCGTGTTGCTTTAGAAGCAATGGTTTTAGCTCGTAATGAAGGTCAAGATTATTTCAATAACGATGTTGGTCCACAAATTTTACGTACTGCTGCTAAATCATGTGGTCCTTTACAAACAGCTTTAGATTTATGGAAAGATATTAGTTTTAACTATACTTCTACAGATACA----------------------------------------------------------------------------------------------------------------GTGCAATGGTACTATTTGAAGTATCGCATTTTGTACCAGAAAAACCGTTATATGAACAAGGATTTATTTTAATCCAACACTTAGCAACATTGGGTTATGGTATTGGACCAGGTGGTGAAATTACTACAACTCTTCCATATTTTGCTGTTGGTGTAATTCATCTAATTTCATCAGCTGTTTTAGGTTTTGGTGGTATTTATCATTCATTGTTAGGACCTGATACTTTAGAAGAATCATTTCCATTTTTTGGTTATGATTGGCGTGATAAAAACAAGATGACAACCATTTTAGGTATTCATTTATGTCTTCTAGGTTTTGGATCTCTTCTACTAGTTTGCAAAGCAATGTATTGGGGTGGTGTTTATGATACTTGGGCACCAGGTGGTGGAGATGTTCGTTTCATTACAACTCCAACATTAAATCCAATTGTAATCTTTGGTTATGTTTTCCGCTCTCCATTTGGTGGCGATGGTTGGGTTGTCTCAGTAAATAATATGGAAGATATTATTGGTGGCCATATTTGGGTTGGGATTCTATGTATTACAGGTGGTATTTGGCATATTATTACTAAACCATTTGGTTGGGCACGTCGTGCATTTGTATGGTCAGGAGAAGCTTATTTATCATATAGTTTAGCCGCTATTTCACTAATGGGATTTACAGCTGCATTATATTCATGGTATAATAATACTGCATATCCAAGTGAACTATATGGTCCAACTGGTCCAGAAGCATCACAATCTCAAGCGTTTACATTTTTAGTTCGAGATCAACGATTAGGTGCAAATGTATCATCAGCACAAGGTCCAACAGGTTTAGGTAAATATTTAATGCGTTCACCAAGTGGTGAAATTATTTTTGGTGGTGAAACCATGCGGTTTTGGGATTTACGAGCGCCATGGGTTGAACCTTTACGTGGTCCGAATGGATTAGATATTAATAAAATTAAAAATGATATTCAACCATGGCAAGAACGTCGTGCTGCAGAGTATATGACACACGCACCATTAGGTTCTTTAAATTCAGTAGGTGGGGTAGCAACCGAAATTAATTCGG
	Delphineis_sp._ECT3886delphineid          ----------CATACGCTCGTCTCAAAGATTAAGCCATGCATGTCTAAGTATAAAT--CTCATACTTTGAAACTGCGAATGGCTCATTATATCAGTTATAGTTTATTTGATAGTCCCTTACTACTTGGATAACCGTAGTAATTCTAGAGCTAATACATGCATCAATACCCGACT-TTC--GGAAGGGTAGTATTTATTAGATTGAA-ACCAA-CCCCTTC-GGGGTGAT-GTGGTGAGTCATAATAACTTTGCGAATCGCATGGC-GTATGCCGGCGATGGATCATTCAAGTTTCTGCCCTATCAGCTTTGGATGGTAGGGTATTGGCCTACCATGGCTTTAACGGGTAACGGAGGATTAGGGTTCGGTTCCGGAGAGGGAGCCTGAGAGACGGCTACCACATCCAAGGAAGGCAGCAGGCGCGTAAATTACCCAATCCTGACACAGGGAGGTAGTGACAATAAATAACAATGCCGGGCCTTTGTAGGTCTGGCAATTGGAATGAGAACAATTTAAATCCCTTATCGAGGATCAATTGGAGGGCAAGTCTGGTGCCAGCAGCCGCGGTAATTCCAGCTCCAATAGCGTATATTAAAGTTGTTGCAGTTAAAAAGCTCGTAGTTGGATTTGTGGACGGAGTGGCTGGCCT--CACTT-GTGAGTG-----CCGTGCCTTTTCCGTCCATCCTTGGGTGGAATCTGTGTGGCATTGAGTTGTCGTGCAGGGGATGCCCATCGTTTACTGTGAAAAAATTAGAGTGTTCAAAGCAGGCTTACGCC-TTGAATATATTAGCATGGAATAATAAGATAGGACCTGGGTACTATTTTGTTGGTTTGCGCACCGAGGTAATGATTAATAGGGACAGTTGGGGGTATTCGTATTCCATTGTCAGAGGTGAAATTCTTGGATTTTTGGAAGACGAACTACTGCGAAAGCATTTACCAAGGATGTTTTCATTAATCAAGAACGAAAGTTAGGGGATCGAAGATGATTAGATACCATCGTAGTCTTAACCATAAACTATGCCGACAAGGGATTGGCGGGCGTT-CGTTTTGACTCCGTCAGCACCTTATGAGAAATCACAAGTCTTTGGGTTCCGGGGGGAGTATGGTCGCAAGGCTGAAACTTAAAGAAATTGACGGAAGGGCACCACCAGGAGTGGAGCCTGCGGCTTAATTTGACTCAACACGGGAAAACTTACCAGGTCCAGACACAGTGAGGATTGACAGATTGAGAGCTCTTTCTTGATTCTGTGGTTGGTGGTGCATGGCCGTTCTTAGTTGGTGGAGTGATTTGTCTGGTTAATTCCGTTAACGAACGAGACCCCTGCCTGCTAAATAGTTGGGCGAATGA-TTTTCATTGGTTACAGCTTCTTAGAGGGACGTGCATTTCATAAGATGCAGGAGGATAGGGGCAATAACAGGTCTGTGATGCCCTTAGATGTCCTGGGCCGCACGCGCGCTACACTGATGCATTCAACGAGTCC--TTCCTTGGCCGAGAGGCCTGGGGAATCTTTTTAACGTGCATCGTGATAGGGATAGATTATTGCAATTATTAATCTTGAACGAGGAATTCCTAGTAAACGCAGATCATCAATCTGCATTGATTACGTCCCTGCCCTTTGTACACACCGCCCGTCGCAC----------------------------------------------------------------------------------------------------------------------------------------------AGTGACCGTTATGAATCTGGTGTAATTCCTTATGCTAAAATGGGTTACTGGGATGCTTCGTATGCAGTACAAACTACAGATGTTCTTGCATTATTTCGTATAACACCACAACCAGGCGTAGATCCAGTAGAAGCTGCAGCAGCCGTAGCTGGTGAATCTTCTACTGCAACGTGGACTGTTGTTTGGACAGATTTATTAACAGCTTGTGAACGTTATCGTGCAAAAGCTTATCGTGTAGATCCCGTACCAAATACAACAGATCAATATTTTGCTTTTATCGCATATGAATGTGATTTATTTGAAGAAGGATCACTATCTAACTTGACAGCGTCTATTATTGGTAACGTATTTGGTTTTAAAGCAGTAGCTGCTTTACGTTTAGAAGATATGCGTATTCCTCACTCATATTTAAAAACGTTCCAAGGTCCAGCAACAGGTATTGTTGTAGAACGCGAACGTGTAAATAAATATGGTGCACCATTGTTAGGTGCGACAGTAAAACCAAAGTTGGGTCTTTCTGGTAAAAATTATGGTCGTGTAGTATACGAAGGTTTAAAAGGTGGATTAGACTTCTTGAAAGATGATGAGAATATTAACTCACAACCATTTATGCGTTGGAGAGAGCGTTTTTTAAACTGTATGGAAGGTATTAATCGTGCGTCAGCTTCTACAGGTGAAGTTAAAGGTGCTTATTTAAACATCACTGCTGCTACAATGGAAGAAGTATATAATCGTGCCAATTATGCTAAAATGGTAGGATCAATAATTGTAATGATCGATTTGGTTATGGGTTATACTGCAATCCAAAGTGCTGCAATTTGGGCGCGTGAAAATGACATGCTTTTACATTTACACCGTGCTGGTAACTCAACATATGCTCGTCAAAAAAATCATGGTATTAACTTCCGTGTTATTTGTAAATGGATGCGTATGTCTGGTGTTGATCATATTCACGCTGGTACAGTAGTTGGTAAATTAGAAGGTGATCCTTTAATGATTAAAGGTTTTTATGATACGTTACGTTTAACAACATTAGCAGTTAATTTACCTTACGGTATTTTCTTTGAAATGGATTGGGCTAGTTTACGTAAATGTATGCCTGTTGCTTCAGGTGGTATTCACTGTGGTCAAATGCACCAATTAATTCATTACTTAGGTGATGATGTTGTATTACAATTTGGTGGTGGTACTATTGGTCATCCTGATGGTATTCAAGCAGGTGCCACGGCAAATCGTGTTGCTTTAGAAGCAATGGTTTTAGCTCGTAATGAAGGTCAAGATTATTTCAATAACGATGTTGGTCCACAAATTTTACGTACTGCTGCT----------------------------------------------------------------------------------------------------------------------------------------------------------------ATGCTGGTTTAATGGTATTTTGGGCAGGTGCAATGGTACTATTTGAAGTATCGCATTTTGTACCAGAAAAACCGTTATATGAACAAGGATTTATTTTAATCCAACACTTAGCAACATTGGGTTATGGTATTGGACCAGGTGGTGAAATTACTACAACTCTTCCATATTTTGCTGTTGGTGTAATTCATCTAATTTCATCAGCTGTTTTAGGTTTTGGTGGTATTTATCATTCATTGTTAGGACCTGATACTTTAGAAGAATCATTTCCATTTTTTGGTTATGATTGGCGTGATAAAAACAAGATGACAACCATTTTAGGTATTCATTTATGTCTTCTAGGTTTTGGATCTCTTCTACTAGTTTGCAAAGCAATGTATTGGGGTGGTGTTTATGATACTTGGGCACCAGGTGGTGGAGATGTTCGTTTCATTACAACTCCAACATTAAATCCAATTGTAATCTTTGGTTATGTTTTCCGCTCTCCATTTGGTGGCGATGGTTGGGTTGTCTCAGTAAATAATATGGAAGATATTATTGGTGGCCATATTTGGGTTGGGATTCTATGTATTACAGGTGGTATTTGGCATATTATTACTAAACCATTTGGTTGGGCACGTCGTGCATTTGTATGGTCAGGAGAAGCTTATTTATCATATAGTTTAGCCGCTATTTCACTAATGGGATTTACAGCTGCATTATATTCATGGTATAATAATACTGCATATCCAAGTGAACTATATGGTCCAACTGGTCCAGAAGCATCACAATCTCAAGCGTTTACATTTTTAGTTCGAGATCAACGATTAGGTGCAAATGTATCATCAGCACAAGGTCCAACAGGTTTAGGTAAATATTTAATGCGTTCACCAAGTGGTGAAATTATTTTTGGTGGTGAAACCATGCGGTTTTGGGATTTACGAGCGCCATGGGTTGAACCTTTACGTGGTCCGAATGGATTAGATATTAATAAAATTAAAAATGATATTCAACCATGGCAAGAACGTCGTGCTGCAGAGTATATGACACACGCACCATTAGGTTCTTTAAATTCAGTAGGTGG-----------------------
	Nanofrustulum_cf._shiloi                  TGCCAGTAGTCATACGCTCGTCTCAAAGATTAAGCCATGCATGTCTAAGTATAAAT-ACTTTTACTTTGAAACTGCGAACGGCTCATTATATAAGTTTTGATTTATTTGATAGTCCCTTACTACTTGGATAACCGTAGTAATTCTAGAGCTAATACATGCGTCAATACCC-----TTC--TG--GGGTAGTATTTATTAGAAAGAA-ACCAA-CCCCTTC-GGGGTGAT-GTGGTGAATCATAATAAGCTTGCGGATCGCACGGC-TTTTGCTGGCGATGGATCATTCAAGATTCTTCCCTATCAGCTTTGGATGGTAGGGTATTGGCCTACCATGGCTTTAACGGGTAACGGGAAATTAGGGTTTGATTCCGGAGAGGGGGCATGAGAGATGGCCACCACATCCAAGGAAGGCAGCAGGCGCGTAAATTACCCAATCCTGACACAGGGAGGTAGTGACAATAAATAACAATGCCGGGCCTTCTTAGGTCTGGCAATTGGAATGAGAACAATTTAAACCCCTTATCGAGGATCAATTGGAGGGCAAGTCTGGTGCCAGCAGCCGCGGTAATTCCAGCTCCAATAGCGTATATTAAAGTTGTTGCAGTTAAAAAGCTCGTAGTTGGATTTGTGGGTGGAGCGAGTGTCCCGACGCATAGCGTGGGTG----ATGTTCGTCTCCGTCCATCTTTGGGTGGAATCCGTGTGGCATTAAGTTGTCGTGCGGGGGATGCCCATCTTTTACTGTGAAAAAATTAGAGTGTTCAAAGCAGGCTTACGCCGTTGAATATATTAGCATGGAATAATGAGATAGGACCTGGGTACTATTTTGTTGGTTTGCGCACCGAGGTAATGATTAATAGGGACAGTTGGGGGTATTCGTATTCCATTGTCAGAGGTGAAATTCTTGGATTTTTGGAAGACGAACGACTGCGAAAGCATTTACCAAGGATGTTTTCATTAATCAAGAACGAAAGTTAGGGGATCGAAGATGATTAGATACCATCGTAGTCTTAACCATAAACTATGCCGACAAGGGATTGGTGGGCGTT--GTTTTGACCCCATCAGCACCTTATGAGAAATCATAAGTTTTTGGGTTCCGGGGGGAGTATGGTCGCAAGGCTGAAACTTAAAGAAATTGACGGAAGGGCACCACCAGGAGTGGAACCTGCGGCTTAATTTGACTCAACACGGGAAAACTTACCAGGTCCAGACATAGTGAGGATTGACAGATTGAGAGCTCTTTCTTGATTCTATGGGTGGTGGTGCATGGCCGTTCTTAGTTGGTGGAGTGATTTGTCTGGTTAATTCCGTTAACGAACGAGACCCCTGCCTGCTAAATAGTTGAGCGAATGAATGTTCATTGGCTACAGCTTCTTAGAGGGACGTGCGTTCTATTAGACGCAGGAAGATAGGGGCAATAACAGGTCTGTGATGCCCTTAGATGTCCTGGGCCGCACGCGCGTTACACTGATGCACTCAACGAGTCT---ACCTTGGCCGAGAGGCCTGGGAAATCTTGTTAACATGCATCGTGATAGGGATAGATTATTGCAATTATTAATCTTGAACGAGGAATTCCTAGTAAACGCAGATCATCAATCTGCATTGATTACGTCCCTGCCCTTTGTACACACCGCCCGTCGCACCTACCGATTGAATGGTCCGGTGAAGCCTCGGGATTGCGATGAGTTTCCTTTATTGGGAGTTCGTCGCGAGAACCTGTCTAAACCTTATCATTTAGAGGAAGGTGAAATGTCTCAATCTGTATCAGAACGGACTCGAATTAAAAGTGACCGTTACGAATCTGGTGTAATTCCTTACGCTAAAATGGGTTACTGGGATGCTGCATACGCAGTAAAAAGTACTGACATTTTAGCATTATTCCGTATCACACCACAACCAGGTGTAGATCCAGTAGAAGCGGCTGCTGCTGTAGCAGGTGAATCTTCTACTGCTACATGGACTGTTGTATGGACAGATTTATTAACAGCTTGTGAGCGCTACCGTGCTAAAGCTTACCGTGTAGATCCAGTACCAAACACAACAGATCAATATTTTGCCTTCATCGCATACGAATGTGATTTATTCGAAGAAGGATCTTTAGCTAACTTAACAGCTTCAATTATTGGTAACGTTTTCGGTTTCAAAGCAGTATCTGCTTTACGTTTAGAAGATATGCGTATTCCACACTCATACTTAAAAACATTCCAAGGTCCAGCTACTGGTATCATTGTAGAACGTGAACGTTTAAACAAATATGGTTTACCTTTATTAGGTGCTACTGTAAAACCAAAATTAGGTCTTTCAGGTAAAAACTACGGTCGTGTAGTATACGAAGGTTTAAAAGGTGGTTTAGACTTCTTAAAAGATGATGAGAACATTAACTCTCAACCATTTATGCGTTGGAGAGAGCGTTTCTTAAACTGTATGGAAGGTATTAACCGTGCTTCGACAGCAACAGGTGAAGTTAAAGGTTCATACTTAAACGTTACTGCTGCAACGATGGAAGAAGTTTACGAACGTGCTGAGTACGCGAAAGCAGTTGGTTCTGTAATCATCATGATCGATTTAGTTATGGGGTACACAGCAATTCAAAGTATTGCTTACTGGGCTCGTACAAATGACATGATTTTACATTTACACCGTGCCGGTAACTCGACATACGCTCGTCAAAAGAATCATGGTATTAACTTCCGTGTTATCTGTAAATGGATGCGTATGGCTGGTGTGGATCATATCCATGCCGGTACAGTTGTTGGTAAATTAGAAGGTGATCCTTTAATGATTAAAGGTTTCTACGATGTTTTACGTTTAATGACGTTAAAAGTTAACTTACCTTACGGTATTTTCTTCGAAATGGACTGGGCTGCCTTACGTAAATGTTTACCAGTTGCTTCTGGTGGTATTCACTGTGGTCAAATGCACCAATTAGTTCATTACTTAGGTGATGATGTAATTTTACAATTCGGTGGTGGTACAATTGGTCACCCGGATGGTATCCAAGCAGGTGCGACAGCAAATCGTGTTGCTTTAGAAGCAATGGTTTTAGCTCGTAACGAAGGTGCTGACTACTTCAACCAAGAAGTAGGTCCAAGAATTTTACGTGAAGCTGCTAAAACATGTGGTCCTTTACAAACAGCTTTAGATTTATGGAAAGATATTAGTTTCAACTATACATCTACAGATACAGCTGATTTCGCAGAAACACCAACAGCAAACGTATAA-------------ATGTTTCAGGTAAATTATTAGGTGCTCACGTAGCACACGCAGGTTTAATGGTATTTTGGGCCGGCGCAATGATTTTATTTGAAGTATCTCATTTTGTACCAGAAAAACCTTTATACGAACAAGGTTTTATCTGTATGCAACATTTAGCAACGTTAGGTTATGGTATTGGACCCGGAGGTGAAATTACTACAACAGTTCCATACTTCGCAGTAGGTGTTATTCATCTAATTTCATCAGCTGTTTTAGGATTTGGTGGTATTTATCATTCATTACTAGGCCCAGATACATTAGAAGAATCGTTCCCATTCTTCGGTTATGACTGGCGTGATAAAAACAAAATGACGACAATCTTAGGTATTCATTTATGCGTCTTAGGGTTCGGTGCTTTCTTATTAGTTGTGAAAGCAATGTACTTAGGTGGCGTTTATGATACTTGGGCACCAGGTGGTGGAGATGTTCGTTTTATTACAACTCCTACGCTAAATCCAATCGTAATCTTTGGTTACGTTTTCCGTTCTCCATTTGGTGGAGATGGTTGGGTAGTATCTGTTAACAATATGGAAGATATTGTTGGTGGACATATCTGGGTAGCAATTTTATGTGTTTTTGGTGGTACTTTCCACATCTTTACAAAACCATTTGCTTGGGTTCGTCGAGCATTCGTATGGTCTGGTGAAGCATACCTTTCTTATAGTTTAGCTGCTATCTCTATTATGGGTTTCACAGCTTCATTATATTCTTGGTACAATAATACAGCATATCCTAGTGAATTATATGGTCCAACAGGTCCAGAAGCTTCACAATCTCAAGCATTTACTTTCTTAGTTCGAGATCAACGTTTAGGTGCTAATGTTTCATCAGCACAAGGTCCAACAGGTTTAGGTAAATACTTAATGCGTTCACCAAGTGGTGAAATTATTTTCGGTGGTGAAACAATGCGTTTCTGGGATTTACGAGCTCCTTGGGTTGAACCATTACGTGGTCCAAATGGCTTAGATATCAATAAAATTAAAAATGATATTCAACCATGGCAAGAACGTCGTGCTGCAGAATACATGACTCACGCTCCGTTAGGGTCACTTAACTCTGTAGGTGGTGTAGCAACAGAGATTAACTCTG
	Staurosirella_pinnata_CCMP330             ------TAGTCATACGCTCGTCTCAAAGATTAAGCCATGCATGTCTAAGTATAAAT-ACTTTTACTTTGAAACTGCGAACGGCTCATTATATAAGTTTTGATTTATTTGATAGTCCCTTACTACTTGGATAACCGTAGTAATTCTAGAGCTAATACATGCGTCAATACCC-----TTC--TG--GGGTAGTATTTATTAGAAAGAA-ACCAA-CCCCTTC-GGGGTGAT-GTGGTGATTCATAATAAGCTTGCGGATCGCACGGC-TTTTGCTGGCGATGGATCATTCAAGATTCTTCCCTATCAGCTTTGGATGGTAGGGTATTGGCCTACCATGGCTTTAACGGGTAACGGGAAATTAGGGTTTGATTCCGGAGAGGGGGCATGAGAGATGGCCACCACATCCAAGGAAGGCAGCAGGCGCGTAAATTACCCAATCCTGACACAGGGAGGTAGTGACAATAAATAACAATGCCGGGCCTTCTTAGGTCTGGCAATTGGAATGAGAACAATTTAAACCCCTTATCGAGGATCAATTGGAGGGCAAGTCTGGTGCCAGCAGCCGCGGTAAGTCCAGCTCCAATAGCGTATATTAAAGTTGTTGCAGTTAAAAAGCTCGTAGTTGGATTTGTGGGTGGAGCGAGTGTCCCGACGCATAGCGTGGGTG----ATGTTCGTCTCCGTCCATCTTTGGGTGGAATCCGTGTGGCATTAAGTTGTCGTGCGGGGGATGCCCATCTTTTACTGTGAAAAAATTAGAGTGTTCAAAGCAGGCTTACGCCGTTGAATATATTAGCATGGAATAATGAGATAGGACCTGGGTACTATTTTGTTGGTTTGCGCACCGAGGTAATGATTAATAGGGACAGTTGGGGGTATTCGTATTCCATTGTCAGAGGTGAAATTCTTGGATTTTTGGAAGACGAACGACTGCGAAAGCATTTACCAAGGATGTTTTCATTAATCAAGAACGAAAGTTAGGGGATCGAAGATGATTAGATACCATCGTAGTCTTAACCATAAACTATGCCGACAAGGGATTGGTGGGCGTT--GTTTTGACCCCATCAGCACCTTATGAGAAATCATAAGTTTTTGGGTTCCGGGGGGAGTATGGTCGCAAGGCTGAAACTTAAAGAAATTGACGGAAGGGCACCACCAGGAGTGGAACCTGCGGCTTAATTTGACTCAACACGGGAAAACTTACCAGGTCCAGACATAGTGAGGATTGACAGATTGAGAGCTCTTTCTTGATTCTATGGGTGGTGGTGCATG---------------------------------------------------------------------------------------------------------------------------------------------------------------------------------------------------------------------------------------------------------------------------------------------------------------------------------------------------------------------------------------------------------------------------------------------------------------------------------------------------------------------------------------AGTGACCGTTACGAATCTGGTGTAATTCCTTACGCTAAAATGGGTTACTGGGATGCTGCTTACGCAGTAAAAAGTACTGACATTTTAGCACTATTCCGTATCACACCACAACCAGGTGTAGATCCAGTAGAAGCGGCTGCTGCTGTAGCAGGTGAATCTTCAACTGCTACATGGACTGTTGTATGGACAGATTTATTAACAGCTTGTGAGCGCTACCGTGCTAAAGCTTACCGTGTAGATCCAGTACCAAACACAACAGATCAATATTTTGCCTTCATCGCATACGAATGTGATTTATTCGAAGAAGGATCGTTAGCTAACTTAACAGCTTCAATTATTGGTAACGTTTTCGGTTTCAAAGCAGTATCTGCTTTGCGTTTAGAAGATATGCGTATTCCACACTCATACTTAAAAACATTCCAAGGTCCAGCTACTGGTATCATTGTAGAACGTGAACGTTTAAACAAATATGGTATACCTTTATTAGGTGCTACTGTAAAACCAAAATTAGGTCTTTCAGGTAAAAACTACGGTCGTGTAGTATATGAAGGTTTAAAAGGTGGTTTAGACTTCTTAAAAGATGATGAGAACATTAACTCTCAACCATTCATGCGTTGGAGAGAACGTTTCTTAAACTGTATGGAAGGTATTAACCGTGCTGCTACAGCAACAGGTGAAGTAAAAGGTTCATACTTAAACGTTACTGCGGCGACTATGGAAGGAGTTTACGAACGTGCTGAATACGCTAAAGCAGTTGGTTCGATAATCATCATGATCGATTTAGTTATGGGTTACACAGCAATTCAAAGTATTGCTTACTGGGCTCGTGATAATGACATGCTTTTACATTTACATCGTGCTGGTAACTCTACATACGCTCGTCAAAAGAATCATGGTATTAACTTCCGTGTTATCTGTAAATGGATGCGTATGGCTGGTGTGGATCATATCCACGCGGGTACAGTTGTTGGTAAATTAGAAGGTGATCCTTTAATGATTAAAGGTTTCTACGATGTTTTACGTTTAATGACGTTAAAAGTTAACTTACCTTACGGTATTTTCTTCGAAATGGATTGGGCTGCATTACGTAAATGTTTACCAGTTGCTTCTGGTGGTATTCACTGTGGTCAAATGCACCAATTAGTTCATTACTTAGGTGATGATGTAATTTTACAATTCGGTGGTGGTACAATTGGTCACCCGGATGGTATCCAAGCAGGAGCAACAGCAAACCGTGTTGCTTTAGAAGCAATGGTTTTAGCTCGTAACGAAGGTGCTGACTACTTCAACCAAGAAGTTGGTCCAAGAATTTTACGTGAAGCTGCTAAAACATGTGGTCCGTTACAAACAGCTTTAGATCTAT--------------------------------------------------------------------------------------------------------------------------------------------------------------------------GTATCTCATTTTGTACCAGAAAAACCTTTATACGAACAAGGTTTTATCTGTATGCAACATTTAGCAACGTTAGGTTATGGTATTGGACCAGGTGGTGAAATTACGACAACAGTTCCATATTTCGCAGTAGGTGTTGTTCATTTAATTTCATCAGCTGTTTTAGGATTTGGTGGTATTTATCACTCATTATTAGGACCAGATACATTAGAAGAATCTTTTCCATTCTTCGGTTATGACTGGCGTGATAAAAATAAAATGACGACAATCTTAGGTATTCATTTATGCGTCTTAGGGTTCGGTGCTTTTTTACTAGTTGTGAAAGCAATGTACTTAGGTGGAGTTTATGATACTTGGGCACCAGGTGGTGGAGATGTTCGTTTTATCACAACTCCTACCTTAAACCCAATCGTAATCTTTGGTTACGTTTTCCGTTCTCCATTTGGTGGAGATGGTTGGGTAGTCTCTGTTAACAATATGGAAGACCTTGTTGGTGGACATATCTGGGTAGCAATTTTATGTACTTTTGGTGGTATCTTCCACATCTTTACAAAACCATTTGCTTGGGTTCGTCGAGCATTTGTATGGTCTGGTGAAGCATACCTTTCTTATAGTTTAGCTGCTATCTCTATTATGGGTTTCACAGCTTCATTATATTCTTGGTACAACAATACAGCATATCCTAGTGAATTATATGGTCCAACAGGTCCAGAAGCTTCACAATCACAAGCATTCACTTTCTTAGTTCGAGATCAACGTTTAGGTGCTAATGTTTCATCAGCACAAGGTCCAACAGGTTTAGGTAAATACTTAATGCGTTCACCAAGTGGAGAAATTATTTTCGGTGGTGAAACAATGCGTTTCTGGGATTTACGTGCTCCTTGGGTTGAACCACTACGTGGTCCAAATGGCTTAGATATCAACAAAATTAAAAATGATATTCAACCATGGCAAGAACGTCGTGCTGCAGAATATATGACTCACGCTCCGTTAGGGTCACTTAACTCTGTAGGTGGTGTAGCGACAGAAATTAACTCTG
	Staurosira_construens                     -GCCAGTAGTCATACGCTCGTCTCAAAGATTAAGCCATGCATGTCTAAGTATAAAT--CTTGTACTTTGAAACTGCGAATGGCTCATTATATCAGTTATAGTTTATTTGATAGTCCCTTACTACTTGGATAACCGTAGTAATTCTAGAGCTAATACATGCGTCAATACCC-----TTC--TG--GGGTAGTATTTATTAGAAAGAA-ACCAA-CCCCTTC-GGGGTGAT-GTGGTGATTCATAATAAAAATC-GGATCGCACGGC-TTTTGCTGGCGATGGATCATTCAAGTTTCTGCCCTATCAGCTTTGGATGGTAGGGTATTGGCCTACCATGGCTTTAACGGGTAACGGGAAATTAGGGTTTGATTCCGGAGAGGGAGCCTGAGAGACGGCTACCACATCCAAGGAAGGCAGCAGGCGCGTAAATTACCCAATCAAGAAACTTGGAGGTAGTGACAATAAATAACAATGCCGGGCCTTCTTAGGTCTGGCAATTGGAATGAGAACAATTTAAACCCCTTATCGAGTATCAATTGGAGGGCAAGTCTGGTGCCAGCAGCCGCGGTAATTCCAGCTCCAATAGCGTATATTAAAGTTGTTGCAGTTAAAAAGCTCGTAGTTGGATTTGTGGGTGGAGGTGCTGGCCCGACGCTTTGCGTGGGTG---TTG-GCTACCTCCGTCCATCCTTGGGTGGAATCTGTGTGGCATTAAGTTGTCGTGCAGGGGATGCCCATCTTTTACTGTGAAAAAATTAGAGTGTTCAAAGCAGGCTTACGCCGTTGAATATGTTAGCATGGAATAATGAGATAGGACCTGGGTACTATTTTGTTGGTTTGCGCACCGAGGTAATGATTAATAGGGACAGTTGGGGATATTCGTATTCCATTGTCAGAGGTGAAATTCTTGGATTTTTGGAAGACGAACGACTGCGAAAGCATTTATCAAGGATGTTTTCATTAATCAAGAACGAAAGTTAGGGGATCGAAGATGATTAGATACCATCGTAGTCTTAACCATAAACTATGCCGACAAGGGATTGGTGGGCGTT--GTATTGACTCCATCAGCACCTTATGAGAAATCACAAGTTTTTGGGTTCCGGGGGGAGTATGGTCGCAAGGCTGAAACTTAAAGAAATTGACGGAAGGGCACCACCAGGAGTGGAGCCTGCGGCTTAATTTGACTCAACACGGGAAAACTTACCAGGTCCAGACATAGTGAGGATTGACAGATTGAGAGCTCTTTCTTGATTCTATGGGTGGTGGTGCATGGCCGTTCTTAGTTGGTGGAGTGATTTGTCTGGTTAATTCCGTTAACGAACGAGACCCCTGCCTGCTAAATAGTTGAGCGAGTGAATGTTCACTGGCTACAGCTTCTTAGAGGGACGTGCGTTCTATTAGACGCAGGAAGATAGGGGCAATAACAGGTCTGTGATGCCCTTAGATGTCCTGGGCCGCACGCGCGCTACACTGATGCATTCAACGAGTGT---ACCTTGGCCGAGAGGCCTGGGAAATCTTATTAACGTGCATCGTGATAGGGATAGATTATTGCAATTATTAATCTTGAACGAGGAATTCCTAGTAAACGCAGATCATCAATCTGCATTGATTACGTCCCTGCCCTTTGTACACACCGCCCGTCGCACCTACCGATTGAATGGTCCGGTGAAGCCTCGGGATTGCCATGAGTTTCCTTCATTGGGAGTTTGTGGCGAGAACTTGTCTAAACCTTATCATTTAGAGGAAGGTGAAATGTCTCAATCTGTATCAGAACGGACTCGAATTAAAAGTGACCGTTACGAATCTGGTGTAATCCCTTACGCTAAAATGGGTTACTGGGATGCTTCATACGCAGTACAAAGTACTGACGTTCTTGCATTATTCCGTATTACACCACAACCAGGTGTAGATCCAGTAGAAGCTGCAGCTGCAGTAGCTGGCGAATCTTCAACTGCTACATGGACTGTTGTATGGACAGATTTATTAACAGCTTGTGAGCGCTACCGTGCTAAAGCTTACCGTGTAGATCCAGTACCAAACACAACAGATCAATACTTTGCTTTTGTTGCATACGAATGTGACTTATTTGAAGAAGGCTCTTTAGCTAACTTAACGGCATCTATTATTGGTAACGTATTCGGTTTCAAAGCAATCTCTGCTTTACGTTTAGAAGATATGCGTATTCCACACTCATATTTAAAAACATTCCAAGGTCCAGCTACTGGTATCATTGTAGAACGTGAACGTTTAAATAAATATGGTGTACCTTTATTAGGTGCTACTGTAAAACCAAAATTAGGTCTTTCAGGTAAAAACTACGGTCGTGTAGTATATGAAGGTTTAAAAGGTGGTTTAGACTTCTTAAAAGATGATGAAAACATTAACTCTCAACCATTCATGCGTTGGAGAGAGCGTTTCTTAAACTGTATGGAAGGTATCAACCGTGCAGCTACAGCTACAGGTGAAGTTAAAGGTTCATACTTAAACGTTACCGCTGCAACTATGGAAGAAGTTTACAAACGTGCAGAATATGCTAAACTAGTAGGCTCTGTAATCATCATGATCGATTTAGTTATGGGTTACACAGCAATTCAAAGTATTGCACTTTGGTCTCGTGAAAACGACATGATTTTACATTTACATCGTGCGGGTAACTCTACTTACGCTCGTCAAAAGAACCATGGTATTAATTTCCGTGTTATCTGTAAATGGATGCGTATGTCTGGTGTAGATCATATTCACGCAGGTACAGTTGTTGGTAAATTAGAGGGTGATCCTTTAATGATTAAAGGTTTCTATGATGTTTTACGTTTAATGGCATTAAAAGTTAACTTACCTTTCGGTATCTTCTTCGAAATGGATTGGGCTAGTTTACGTAAGTGTTTACCAGTAGCTTCTGGTGGTATCCACTGTGGTCAAATGCACCAATTAGTTCACTACTTAGGTGATGACGTAATCTTACAATTCGGTGGTGGTACAATTGGTCATCCTGATGGTATCCAAGCAGGTGCTACAGCGAACCGTGTTGCTTTAGAAGCAATGGTTTTAGCTCGTAACGAAGGTGCTGATTACTTTAACCAAGAAGTTGGTCCGCAAATCTTACGTGAAGCTGCTAAAACGTGTGGTCCATTACAAACAGCTTTAGATTTATGGAAAGATATTAGTTTCAACTATACATCTACAGATACAGCTGATTTCGCACAAACACCGACAGCAAACGTATAAGCTCGTTTAATTAATGTTTCAGGTAAATTGTTAGGTGCTCACGTAGCACATGCTGGTCTAATGGTATTTTGGGCCGGAGCAATGATCTTATTTGAAGTATCTCATTTTGTACCAGAAAAACCTTTATATGAACAAGGTTTTATCTGTATGCCACATTTAGCAACATTAGGTTATGGTATTGGACCAGGTGGTGAGATTGTTTCAACTGTTCCATATTTTGCAGTAGGTGTAATTCATTTAATTTCATCAGCTGTTTTAGGATTTGGTGGAATTTACCATGCTTTATTAGGTCCAGATACATTAGAAGAATCTTTCCCATTCTTCGGTTATGACTGGCGTGATAAAAACAAAATGACAACTATCTTAGGGATTCATTTATGTCTTTTAGGTCTAGGTTCTTTCTTATTAGTTGTTAAAGCTATGTACTTAGGCGGTATTTATGATACTTGGGCACCAGGTGGTGGAGATGTTCGTTTCATTACAACTCCTACTTTAAATCCAATTGTTATTTTTGGTTATGTTTTCCGTTCTCCATTTGGTGGAGATGGTTGGGTAGTATCTGTTAACAACATGGAAGATCTTGTTGGTGGTCATATCTGGGTTGCAATTTTATGTATTACTGGTGGTATTTGGCATATCTTTACAAAACCATTTGCTTGGGCTCGTCGTGCTTTTGTATGGTCAGGTGAAGCGTATCTTTCTTATAGTTTAGCTGCTATTTCACTAATGGGTTTAACAGCTTCATTATATGCTTGGTACAATAATACAGCATATCCTAGTGAATTATATGGTCCAACTGGTCCGGAAGCTTCACAATCTCAAGCTTTTACTTTCTTAGTTCGAGATCAACGTTTAGGTGCTAATGTTTCATCAGCACAAGGTCCAACTGGTCTAGGTAAATACTTAATGCGTTCACCAAGTGGAGAAATTATCTTTGGTGGTGAAACAATGCGTTTCTGGGATTTACGAGCTCCTTGGGTAGAACCATTACGTGGTCCAAATGGTTTAGATATCAATAAAATTAAAAATGATATTCAACCATGGCAAGAACGTCGTGCTGCAGAATATATGACTCATGCTCCTTTAGGTTCACTTAACTCTGTAGGTGGTGTAGCAACAGAAATTAACTCTG
	Centronella_reicheltii                    ----------------------TCAAAGATTAAGCCATGCATGTCTAAGTATAAAT--CTCTTACTTTGAAACTGCGAACGGCTCATTATATCAGTTATAGTTTATTTGATAGTCCCTTACTACTTGGATAACCGTAGTAATTCTAGAGCTAATACATGCGTCAACAC----C--TTTG--G----GTGGTATTTATTAGAAAGAA-ACCAA-CCCCTTC-GGGGTGAT-GTGGTGAATCATAATAAGTTTGCGAATCGCACGGCTTTATGCTGGCGATGGATCATTCAAGTTTCTGCCCTATCAGCTTTGGATGGTAGGGTATTGGCCTACCATGGCTTTAACGGGTAACGGGAAATTAGGGTTTGATTCCGGAGAGGGAGCCTGAGAGACGGCTACCACATCCAAGGAAGGCAGCAGGCGCGTAAATTACCCAATCCTGACACAGGGAGGTAGTGACAATAAATAACAATGCCGGGCCTTTACAGGTCTGGCAATTGGAATGAGAACAATTTAAACCCCTTATCGAGGACCAATTGGAGGGCAAGTCTGGTGCCAGCAGCCGCGGTAATTCCAGCTCCAATAGCGTATATTAAAGTTGTTGCAGTTAAAAAGCTCGTAGTTGGATTTGTGGATGGGCAGTCTGGTTCGCCCTTTT-GGGCG---TACTTG-GGCA-GCTCGTCCATCCTTGGGTGGAATCTGTGTGGCATTAGGTTGTCGTGCAGGGGATGCCCATCTTTTACTGTGAAAAAATTAGAGTGTTCAAAGCAGGCTTATGCCGTTGAATATATTAGCATGGAATAATGAGATAGGACCTTGGTACTATTTTGTTGGTTTGCGCACCGAGGTAATGATTAATAGGGACAGTTGGGGGTATTCGTATTCCATTGTCAGAGGTGAAATTCTTGGATTTTTGGAAGACGAACTACTGCGAAAGCATTTACCAAGGATGTTTTCATTAATCAAGAACGAAAGTTAGGGGATCGAAGATGATTAGATACCATCGTAGTCTTAACCATAAACTATGCCGACAAGGGATTGGCGGTCGTT--GTATTGACTCCGTCAGCACCTTATGAGAAATCACAAGTCTTTGGGTTCCGGGGGGAGTATGGTCGCAAGGCTGAAACTTAAAGAAATTGACGGAAGGGCACCACCAGGAGTGGAGCTTGCGGCTTAATTTGACTCAACACGGGAAAACTTACCAGGTCCAGACATAGTGAGGATTGACAGATTGAGAGCTCTTTCTTGATTCTATGGGTGGTGGTGCATGGCCGTTCTTAGTTGGTGGAGTGATTTGTCTGGTTAATTCCGTTAACGAACGAGACCGCTGCCTGCTAAATAGTCGGGTTAATGATTTTTCATTGGCTACGTCTTCTTAGAGGGACGTGCGTTCTATAAGACGCAGGAGGATAGCGGCAATAACAGGTCTGTGATGCCCTTAGATGTCCTGGGCCGCACGCGCGCTACACTGATGCATGCAACGAGTGT---ACCTTGGCCGAGAGGCCTGGGAAATCT-GTGAACGTGCATCGTGATAGGGATAGATTATTGCAATTATTAATCTTGAACGAGGAATTCCTAGTAAACGCAGATCATCAGTCTGCATTGATTACGTCCCTGCCCTTTGTACACACCGCCCGT-------------------------------------------------------------------------------------------------------------------------------------------------AAAGTGACCGTTACGAATCTGGTGTAATTCCTTACGCTAAAATGGGTTACTGGGATGCTTCATACGCTGTAAAAACTACTGACGTTTTAGCATTATTCCGTATTACTCCACAACCAGGTGTAGATCCAGTAGAAGCAGCAGCAGCAGTAGCTGGTGAATCTTCAACAGCTACATGGACTGTTGTATGGACAGATTTATTAACAGCTTGTGAGCGCTACCGTGCTAAAGCTTACCGAGTAGATCCAGTTCCAAATGCAACTGACCAATACTTCGCTTTCATCGCTTATGAATGTGATTTATTTGAAGAAGGTTCTTTAGCTAACTTAACAGCTTCTATTATCGGTAACGTATTTGGTTTCAAAGCTGTATCTGCTTTACGTTTAGAAGATATGCGTATTCCTCACTCATACTTAAAAACTTTCCAAGGTCCTGCGACAGGTATTGTTGTAGAACGTGAGCGTTTAAACAAATACGGTGTTCCTTTATTAGGTGCAACTGTAAAACCTAAATTAGGTTTATCAGGTAAAAACTACGGTCGTGTAGTATATGAAGGTTTAAAAGGTGGTTTAGACTTCTTAAAAGATGATGAAAACATTAATTCACAACCATTCATGCGTTGGAGAGAACGTTTCTTATACTGTATGGAAGGTATCAATCGTGCTGCAGCTGCAACAGGTGAAGTTAAAGGTTCTTACTTAAACATCACTGCTGCTACTATGGAAGAACTTTACAAACGTGGTGCTTACGCTAAAGCTGTAGGTTCTGTAATCGTTATGATCGATTTAGTTTTAGGTTACACAGCAATTCAAAGTGCTGCTATCTGGGCTCGTGAAAACGATTTAGTATTACACTTACACCGTGCAGGTAACTCAACTTACGCTCGTCAAAAAAATCACGGTATTAACTTCCGTGTAATTTGTAAATGGATGCGTATGTCTGGTGTTGATCATATCCACGCTGGTACAGTTGTAGGTAAATTAGAAGGTGATCCTTTAATGATTAAAGGTTTCTACGACGTTTTACGTTTAATGACTTTAGATGTTAACTTACCATTTGGTATTTTCTTCGAAATGGATTGGGCTTCTTTACGTAAGTGTATGCCAGTAGCTTCTGGTGGTATCCACTGTGGTCAAATGCACCAATTAGTTCATTACTTAGGTGATGACGTTGTATTACAATTCGGTGGTGGTACAATTGGTCACCCTGATGGTATTCAAGCTGGTGCTACTGCTAACCGTGTAGCTTTAGAAGCTATGATCTTAGCTCGTAACGAAGGTGCTGATTACTTCAACCAAGAAGTAGGTCCTGCTATTTTACGTGAGGCTGCTAAAACATGTGGTCCTTTACAAACAGCTTTAGACTTATGGAAAGATATCAGTTTCAACTACACATCTACAGATAC-------------------------------------GCACGTTTAATCAATGTTTCAGGTAAATTATTAGGTGCTCATGTTGCTCATGCCGGTTTAATGGTATTTTGGGCAGGCGCTATGGTATTATTTGAAGTTTCACATTTCGTACCGGAAAAACCATTATATGAACAAGGTTTTATCTGTATTCCCCATTTAGCTACTTTAGGTTACGGTATTGGTCCTGGTGGTGAAATTACTTCAACGTTACCATATTTTGCAGTAGGTGTAGTTCATTTAATCTCATCTGCAGTTTTAGGTTTTGGTGGTATTTATCACTCTTTATTAGGCCCAGATACATTAGAAGAATCATTCCCATTTTTTGGTTATGACTGGCGTGATAAAAATAAAATGACAACAATTTTAGGTATTCATTTATGTTTACTAGGAATTGGGTCATTCTTATTAGTTATTAAAGCTATGTATTTTGGTGGAGTTTACGATACTTGGGCTCCAGGTGGTGGTGATGTTCGTTTTATTACAACACCAACATTAAATCCAATTGTAATCTTCGGTTATGTATTCCGTTCACCTTTTGGTGGTGACGGTTGGGTTGTATCTGTAAATAATATGGAAGATATCGTAGGTGGTCACATCTGGGTAGGTGTTCTATGTATTACTGGTGGTTTATGGCATATTTTCACTAAGCCATTTGCATGGGCTCGTCGAGCTTTTGTTTGGTCTGGTGAAGCTTATTTATCATACAGTTTAGCAGCAATCAGTCTTATGGGCTTTACTGCATCATTATACTCTTGGTATAATAATACAGCTTATCCTAGTGAATTATATGGTCCAACAGGTCCAGAAGCTTCACAATCGCAAGCATTTACTTTTTTAGTTCGAGATCAACGTTTAGGTGCTAATGTATCATCTGCACAAGGTCCAACAGGTTTAGGTAAATACTTAATGCGTTCACCAAGTGGTGAAATCATTTTTGGTGGTGAAACAATGCGTTTCTGGGATTTACGTGCTCCTTGGGTTGAGCCATTACGTGGTCCAAATGGTTTAGATATCAATAAAATTAAAAATGATATTCAACCATGGCAAGAACGTCGTGCTGCTGAATATATGACACATGCTCCTTTAGGATCATTAAATTCTGTAGGTGGTGTTGCGACTGAAATTAACTCTG
	Fragilaria_famelica                       TGCCAGTAGTCATACGCTCGTCTCAAAGATTAAGCCATGCATGTCTAAGTATAAAT--ATCTTACTTTGAAACTGCGAACGGCTCATTATATCAGTTATAGTTTATTTGATAGTCCCTTACTACTTGGATAACCGTAGTAATTCTAGAGCTAATACATGCGTCAACAC----C--TTTG--G----GTGGTATTTATTAGAAAGAA-ACCAA-CCCCTTC-GGGGTGAT-GTGGTGAATCATAATAAGTTTGCGAATCGCACGGCTTTACGCTGGCGATGGATCATTCAAGTTTCTGCCCTATCAGCTTTGGATGGTAGGGTATTGGCCTACCATGGCTTTAACGGGTAACGGGAAATTAGGGTTTGATTCCGGAGAGGGAGCCTGAGAGACGGCTACCACATCCAAGGAAGGCAGCAGGCGCGTAAATTACCCAATCCTGACACAGGGAGGTAGTGACAATAAATAACAATGCCGGGCCTTTAAAGGTCTGGCAATTGGAATGAGAACAATTTAAACCCCTTATCGAGGACCAATTGGAGGGCAAGTCTGGTGCCAGCAGCCGCGGTAATTCCAGCTCCAATAGCGTATATTAAAGTTGTTGCAGTTAAAAAGCTCGTAGTTGGATTTGTGGTTGAGTTGTCCGGTCCGGCACATTGTGCGGG--TAC-TTGGACG-GCTTGGCCATCCTTGGGTGGAATCTGTGTGGCATTAAGTTGTCGTGCAGGGGATGCCCATCTTTTACTGTGAAAAAATTAGAGTGTTCAAAGCAGGCTTATGCCGTTGAATATATTAGCATGGAATAATGAGATAGGACCTTGGTACTATTTTGTTGGTTTGCGCACCGAGGTAATGATTAATAGGGACAGTTGGGGGTATTCGTATTCCATTGTCAGAGGTGAAATTCTTGGATTTTTGGAAGACGAACTACTGCGAAAGCATTTACCAAGGATGTTTTCATTAATCAAGAACGAAAGTTAGGGGATCGAAGATGATTAGATACCATCGTAGTCTTAACCATAAACTATGCCGACAAGGGATTGGCGGTCGTT--GTATTGACCCCGTCAGCACCTTATGAGAAATCACAAGTCTTTGGGTTCCGGGGGGAGTATGGTCGCAAGGCTGAAACTTAAAGAAATTGACGGAAGGGCACCACCAGGAGTGGAGCCTGCGGCTTAATTTGACTCAACACGGGAAAACTTACCAGGTCCAGACATAGTGAGGATTGACAGATTGAGAGCTCTTTCTTGATTCTATGGGTGGTGGTGCATGGCCGTTCTTAGTTGGTGGAGTGATTTGTCTGGTTAATTCCGTTAACGAACGAGACCCCTGCCTGCTAAATAGCCGGGCTAATGAATTTTCATTGTCTGCGGCTTCTTAGAGGGACGTGCGTTCTATTAGACGCAGGAAGATAGGGGCAATAACAGGTCTGTGATGCCCTTAGATGTCCTGGGCCGCACGCGCGCTACACTGATGCATGCAACGAGTGT---ACCTTGGCCGAGAGGCCTGGGAAATCT-GTGAACGTGCATCGTGATAGGGATAGATTATTGCAATTATTAATCTTGAACGAGGAATTCCTAGTAAACGCAGATCATCAGTCTGCATTGATTACGTCCCTGCCCTTTGTACACACCGCCCGTCGCACCTACCGATTGAATGGTCCGGTGAAGCCTCGGGATTGTGATGAGTTTCCTTTATTGGGGATTTGTCGCGAGAACTTGTCTAAACCTTATCATTTAGAGGAAGGTGAAATGTCTCAATCTGTATCAGAACGGACTCGAATCAAAAGTGACCGTTACGAATCTGGTGTAATCCCTTACGCTAAAATGGGTTACTGGGATGCTTCATACGCTGTAAAAACTACTGATGTTTTAGCATTATTCCGTATCACTCCACAACCAGGTGTAGATCCAGTAGAAGCTGCTGCTGCAGTTGCTGGTGAATCTTCAACAGCTACTTGGACAGTTGTATGGACAGATTTATTAACAGCTTGTGAGCGCTACCGTGCTAAAGCTTACCGTGTAGATCCAGTTCCAAATGCAACTGACCAATACTTCGCTTTTATCGCATACGAATGTGATTTATTCGAAGAAGGTTCTTTAGCTAACTTAACAGCTTCTATTATCGGTAACGTATTTGGTTTCAAAGCTGTATCTGCTTTACGTTTAGAAGATATGCGTATTCCTCACTCATACTTAAAAACATTCCAAGGTCCTGCTACAGGTATCGTTGTAGAACGTGAACGTTTAAACAAATACGGTGTTCCTTTATTAGGTGCTACTGTTAAACCAAAATTAGGTTTATCTGGTAAAAACTACGGTCGTGTAGTATACGAAGGTTTAAAAGGTGGTTTAGACTTCTTAAAAGATGATGAAAACATTAACTCACAACCATTTATGCGTTGGAGAGAGCGTTTCTTAAACTGTATGGAAGGTATTAACCGTGCTTCTGCTGCTACAGGTGAAGTTAAAGGTTCTTACTTAAACATCACTGCTGCTACTATGGAAGAAGTTTACAAACGTGGTGAGTATGCTAAAGCTGTAGGTTCTATCATTGTTATGATCGATTTAGTAATGGGTTACACAGCTATTCAAAGTGCTGCTATCTGGGCTCGTGAAAACGATTGTGTTTTACACTTACACCGTGCAGGTAACTCAACTTACGCTCGTCAAAAAAATCATGGTATCAACTTCCGTGTAATCTGTAAATGGATGCGTATGTCTGGTGTAGATCATATCCACGCTGGTACAGTTGTAGGTAAATTAGAAGGTGATCCTTTAATGATTAAAGGTTTCTATGATGTTTTACGTTTAATGACGTTAGATGTTAACTTACCATACGGTATCTTCTTCGAAATGGATTGGGCTAGTTTACGTAAATGTATGCCAGTTGCTTCAGGTGGTATCCACTGTGGTCAAATGCACCAATTAATTCACTATTTAGGTGATGACGTTGTGTTACAATTCGGTGGTGGTACAATTGGTCACCCTGATGGTATCCAAGCTGGTGCTACTGCTAACCGTGTAGCTTTAGAAGCTATGGTTATGGCTCGTAACGAAGGTGCTGATTACTTCAACCAAGAAGTAGGTCCTCAAATCTTACGTGAAGCGGCTAAAACATGTGGTCCTTTACAAACAGCTTTAGATTTATGGAAAGATATCAGTTTTAACTACACATCTACTGATACAGCTGATTTCGCTCAAACACCAACAGCAAACGTATAAGCTCGTTTAATCAATGTATCAGGTAAATTATTAGGTGCACATGTTGCTCATGCCGGTTTAATGGTATTTTGGGCAGGTGCTATGGTATTATTTGAGGTTTCTCATTTCGTACCAGAGAAACCTTTATATGAACAAGGTTTTATTTGTATCCCACATTTAGCTACTTTAGGTTATGGTATCGGACCTGGTGGTGAAATTACTACAACATTACCATATTTCTCTGTAGGTGTTTTACACTTAATTTCATCAGCAGTATTAGGATTTGGTGGTATTTACCATTCTTTATTAGGTCCTGATACATTAGAAGAGTCATTCCCGTTCTTCGGTTATGACTGGCGTGATAAAAATAAAATGACAACAATTTTAGGTATTCACTTATGCTTATTAGGACTTGGTTCATTCTTATTAGTTATTAAAGCAATGTATCTAGGCGGTGTTTATGATACTTGGGCACCAGGTGGTGGTGATGTTCGTTACATCACAACACCAACATTAAATCCAATTGTAATTTTTGGTTACGTATTCCGTTCTCCTTTTGGTGGTGACGGTTGGGTTGTAGCTGTAAATAACATGGAAGATGTTATTGGTGGTCATATCTGGGTTGGTATTTTATGTATTACTGGTGGTATTTGGCATATTTTTACTAAACCATTTGCTTGGGCTCGTCGAGCTTTTGTTTGGTCAGGTGAAGCTTACTTATCATATAGTTTAGCAGCAATTTCTATTATGGGTTTTACTGCTTCTTTATACTCTTGGTACAATAATACAGCATATCCTAGTGAATTATACGGTCCAACAGGTCCTGAAGCTTCACAATCACAAGCTTTTACTTTCTTAGTTAGAGACCAACGTTTAGGTGCTAATGTTTCATCTGCTCAAGGTCCAACTGGTTTAGGTAAATACTTAATGCGTTCACCAAGTGGTGAAATCATTTTCGGTGGTGAAACAATGCGTTTCTGGGATTTACGTGCACCATGGGTTGAACCATTACGTGGTCCAAATGGTTTAGATATCAACAAGATTAAAAATGATATTCAACCTTGGCAAGAACGTCGTGCAGCTGAATACATGACACATGCACCTCTAGGATCATTAAACTCAGTAGG--------------------------
	'Hyalosynedra laevigata Hyalosy15VI11-2A' --------------------------------------------------------------------------------------------------------------------------------------------------------------------------------------------------------------------------------------------------------------------------------------------------------------------------------------------------------------------------------------------------------------------------------------------------------------------------------------------------------------------------------------------------------------GCAAGTCTGGTGCCAGCAGCCGCGGTAATTCCAGCTCCAATAGCGTATATTAAAGTTGTTGCAGTTAAAAAGCTCGTAGTTGGATTTGTGGATTTGTCGCTCGGTCCGACGCTTCTTGTGTGGGTAC-CTGAGTG-ACGGGTCCATCCTTGGGTCGAATCTGTGTGGCATTAGGTTGTCGTGCAGGGGATGCCCATCATTTACTGTGAAAAAATTAGAGTGTTCAAAGCAGGCTTATGCCGTTGAATATATTAGCATGGAATAATGAGATAGGACCTCGGTACTATTTTGTTGGTTTGCGCACTGAGGTAATGGTTAATAGGGACAGTTGGGGGTATTCGTATTCCATTGTCAGAGGTGAAATTCTTGGATTTTTGGAAGACGAACGACTGCGAAAGCATTTACCAAGGATGTTTTCATTAATCAAGAACGAAAGTTAGGGGATCGAAGATGATTAGATACCATCGTAGTCTTAACCATAAACTATGCCAACAAGGGATTGGCGGTCGTT--GTATTGACCCCGTCAGCACCTTAGGAGAAATCATAAGTCTTTGGGTTCCGGGGGGAGTATGGTCGCAAGGCTGAAACTTAAAGAAATTGACGGAAGGGCACCACCAGGAGTGGAGCCTGCGGCTTAATTTGACTCAACACGGGAAAACTTACCAGGTCCAGACATAGTGAGGATTGACAGATTGAGAGCTCTTTCTTGATTCTATGGGTGGTGGTGCATGGCCGTTCTTAGTTGGTGGAGTGATTTGTCTGGTTAATTCCGTTAACGAACGAGACCCCTGCCTGCTAAATAGTTCTGCTAGTGATTTTTTACTGGCGTGAGCTTCTTAGAGGGACGTGCGTTCTATTAGACGCAGGAAGATAGGGGCAATAACAGGTCTGTGATGCCCTTAGATGTCCTGGGCCGCACGCGCGCTACACTGATGCATTCAACGAGTG---GACCTTGGCCGAGAGGCCTGGGAAATCT-GTGAAGGTGCATCGTGATAGGGATAGATTATTGCAATTATTAATCTTGAACGAGGAATTCCTAGTAAACGCAGATCATCAGTCTGCATTGATTACGTCCCTGCCCTTTGTACACACC---------------------------------------------------------------------------------------------------------------------------------------------------------AGTGACCGTTACGAATCTGGTGTAATTCCTTATGCTAAAATGGGTTACTGGGATGCTTCATACGCTGTAAAAACAACTGATGTTTTAGCATTATTCCGTATTACTCCACAACCAGGTGTAGATCCTGTAGAAGCTGCTGCTGCTGTAGCTGGTGAGTCATCAACAGCAACATGGACTGTTGTATGGACTGATTTATTGACAGCTTGTGAACGGTATCGTGCCAAAGCTTACCGTGTAGATCCAGTTCCAAACGCAACAGATCAATATTTTGCTTTTATTGCTTACGAATGTGATTTATTTGAAGAGGGTTCGCTAGCTAATTTAACGGCATCAATCATCGGTAATGTATTTGGGTTCAAAGCTGTATCAGCATTACGTTTAGAAGATATGCGTATTCCTCATTCTTATCTAAAAACTTTCCAAGGCCCAGCAACAGGGATTGTTGTAGAACGTGAACGTTTAAACAAATATGGTGTTCCTTTACTAGGCGCGACAGTAAAACCTAAATTAGGTTTATCTGGTAAAAACTATGGTCGTGTAGTATATGAAGGTCTAAAAGGTGGTCTAGACTTCTTAAAAGATGATGAAAATATCAACTCACAGCCGTTTATGCGTTGGAGAGAACGGTTTTTATATTGTATGGAAGGTATTAATCGCGCTTCTGCTGCTACAGGCGAAGTCAAGGGTTCATACTTAAATATTACAGCTGCAACAATGGAAGAATTATACAAACGTGGTGACTATGCTAAAGCTGTAGGTTCGGTAATTGTTATGATCGATTTAGTGTTAGGTTATACAGCAATTCAAAGTGCAGCATTATGGGCACGTGAAAATGATATGCTTTTACATTTACATCGTGCTGGTAACTCGACTTATGCTCGCCAAAAAAACCATGGTATTAACTTCCGTGTAATATGTAAATGGATGCGTATGTCAGGTGTAGATCACATTCACGCAGGTACAGTTGTAGGAAAATTAGAAGGCGATCCATTGATGATTAAAGGTTTCTATGATACATTACGTTTAGTATCGTTAGATGTTAATTTACCTTACGGTTTATTCTTTGAAATGGATTGGGCAAGTTTACGTAAATGTATGCCAGTTGCTTCAGGTGGTATTCATTGTGGACAAATGCACCAATTAGTTCATTATTTAGGTGATGATGTTGTGTTACAATTTGGTGGTGGAACCATTGGCCATCCAGATGGTATTCAATCCGGTGCTACCGCTAACCGTGTAGCTTTAGAAGCTATGGTATTAGCACGTAACGAAGGAGCTGATTATTTTAACCAAGAAGTTGGTCCTCAAATCTTACGTGAAGCGGCTAGAACATGTGGTCC------------------------------------------------------------------------------------------------------------------------------------------------------------------TATTTGGGCAGGTGCAATGGTTTTATTTGAAGTTTCTCATTTTGTACCAGAAAAACCATTATATGAGCAAGGTTTTATTTTAATTCAACATTTAGCTACATTAGGTTGGGGAATTGGGCCCGGTGGTGAAATTATCTCAACACTACCATATTTTGCTGTAGGTGTCATTCATTTAATTTCATCAGCAATCCTAGGTTTTGGTGGTATTTACCATTCTTTATTAGGACCAGATACACTCGAAGAATCATTTCCATTCTTTGGTTATGATTGGCGTGATAAAAATAAAATGACAACAATTTTAGGTATTCATTTATGTCTACTAGGTATTGGTTCATTTTTATTAGTTATTAAAGCAATGTATTTAGGAGGTGTATATGATACTTGGTCACCTGGTGGTGGTGATGTTCGTTTAATAACAACACCAACATTAAATCCACTTGTAATTTTTAGTTATGTATTTCGTTCACCTTTTGGTGGAGATGGTTGGGTTGTATCGGTAAATAGTATGGAAGATGTAATTGGAGGGCATATTTGGGTAGGAATTTTATGTCTTAGTGGAGGTATTTTCCATATTTTTACCAAACCATTTGGATGGGCTCGTCGAGCTTTTGTTTGGTCAGGAGAAGCTTACTTATCTTATAGCTTAGCTGCAATTTCGCTTATGGGATTTACTGCTTCTTTATATTCTTGGTATAATAATACAGCTTACCCTAGTGAATTATATGGTCCAACAGGTCCTGAAGCTTCACAATCTCAAGCATTTACATTTTTAGTACGAGATCAACGTCTAGGCGCTAATGTCTCATCAGCACAAGGTCCAACTGGATTAGGTAAATATTTAATGCGTTCACCAAGTGGTGAGATTATCTTTGGTGGTGAAACTATGCGCTTTTGGGATTTAAGAGCTCCATGGGTTGAGCCATTACGTGGCCCGAATGGATTAGATATTAATAAAATCAAAAATGACATTCAGCCTTGGCAAGAGCGTCGTGCCGCAGAATATATGACACATGCTCCATTAGGATCATTAAATTCTGTTGGTGG-----------------------
	Synedra_hyperborea                        -------------------GTCTCAAAGATTAAGCCATGCATGTCTAAGTATAAAT--CTTTTACTTTGAAACTGCGAACGGCTCATTATATCAGTTATAGTTTATTTGATAGTCCCTTACTACTTGGATAACCGTAGTAATTCTAGAGCTAATACATGCGTCAACAC----C--TTTG--G----GTGGTATTTATTAGAATGAA-ACCAACCTCCGCTTGGGGTGAT-GTGGTGAATCATAATAAGTTTGCGAATCGCACGGCTTTATGCTGGCGATGGATCATTCAAGTTTCTGCCCTATCAGCTTTGGATGGTAGGGTATTGGCCTACCATGGCTTTAACGGGTAACGGGAAATTAGGGTTTGATTCCGGAGAGGGAGCCTGAGAGACGGCTACCACATCCAAGGAAGGCAGCAGGCGCGTAAATTACCCAATCCTGACACAGGGAGGTAGTGACAATAAATAACAATGCCGGGCCTTTATAGGTCTGGCAATTGGAATGAGAACAATTTAAACCCCTTATCGAGGACCAATTGGAGGGCAAGTCTGGTGCCAGCAGCCGCGGTAATTCCAGCTCCAATAGCGTATATTAAAGTTGTTGCAGTTAAAAAGCTCGTAGTTGGATTTGTGGTTGGGTCTGTCGGTCCGGCACATTGTGCGGG--TACTTG-ATGG-ACTCGTCCATCCTTGGGTGGAATCTGTGTGGCATTAAGTTGTCGTGCAGGGGATGCCCATCGTTTACTGTGAAAAAATTAGAGTGTTCAAAGCAGGCTTATGCCGTTGAATATATTAGCATGGAATAATGAGATAGGACCTTGGTACTATTTTGTTGGTTTGCGCACCGAGGTAATGATTAATAGGGACAGTTGGGGGTATTCGTATTCCATTGTCAGAGGTGAAATTCTTGGATTTTTGGAAGACGAACTACTGCGAAAGCATTTACCAAGGATGTTTTCATTAATCAAGAACGAAAGTTAGGGGATCGAAGATGATTAGATACCATCGTAGTCTTAACCATAAACTATGCCGACAAGGGATTGGCGGTCGTT--GTATTGACTCCGTCAGCACCTTATGAGAAATCACAAGTCTTTGGGTTCCGGGGGGAGTATGGTCGCAAGGCTGAAACTTAAAGAAATTGACGGAAGGGCACCACCAGGAGTGGAGCCTGCGGCTTAATTTGACTCAACACGGGAAAACTTACCAGGTCCAGACATAGTGAGGATTGACAGATTGAGAGCTCTTTCTTGATTCTATGGGTGGTGGTGCATGGCCGTTCTTAGTTGGTGGAGTGATTTGTCTGGTTAATTCCGTTAACGAACGAGACCCGTGCCTGCTAAATAGTTGGGTTAATGAATTTTCATTGGCTACAACTTCTTAGAGGGACGTGCGTTTTATAAAACGCAGGAAGATACGGGCAAAAACAGGTCTGTGATGCCCTTAGATGTCCTGGGCCGCACGCGCGCTACACTGATGCATGCAACGAGTGT---ACCTTGGCCGAGAGGCCTGGGAAATCT-GTGAACGTGCATCGTGATAGGGATAGATTATTGCAATTATTAATCTTGAACGAGGAATTCCTAGTAAACGCAGATCATCAGTCTGCATTGATTACGTCCCTGCCCTTTGTACACACCGCCCGTCGCACCTACCGATTGAATGGTCCGGTGAAGCCTCGGGATTGTGATTAGTTTCCTTTATTGGGGATTTGTCGCGAGAACTTGTCTAAACCTTATCATTTAGAGGAAGGTGAAATGTCTCAATCTGTATCAGAACGGACTCGAATCAAAAGTGACCGTTACGAATCTGGTGTAATCCCGTACGCTAAAATGGGTTACTGGGATGCTTCATACGCTGTAAAAACTACTGACATTTTAGCATTATTCCGTATCACTCCACAACCAGGTGTAGATCCAGTAGAAGCAGCTGCGGCTGTAGCTGGTGAGTCTTCAACAGCTACTTGGACTGTTGTATGGACTGATTTATTAACGGCTTGTGAGCGCTACCGTGCTAAAGCTTACCGTGTAGATCCAGTTCCAAACGCAACTGACCAGTACTTCGCTTTTATCGCATACGAATGTGATTTATTTGAAGAAGGTTCTTTAGCTAACTTAACAGCTTCTATTATTGGTAACGTATTTGGTTTCAAAGCCGTATCTGCTTTACGTTTAGAAGATATGCGTATTCCTCACTCATACTTAAAAACTTTCCAAGGTCCTGCTACAGGTATCGTTGTAGAGCGTGAGCGTTTAAACAAATATGGTGTTCCTTTATTAGGTGCGACTGTAAAGCCTAAATTAGGTTTATCAGGTAAGAACTACGGTCGTGTAGTATATGAAGGTTTAAAAGGTGGTTTAGACTTCTTAAAAGATGATGAGAACATTAACTCACAACCATTTATGCGTTGGAGAGAGCGTTTCTTATACTGTATGGAAGGTATTAACCGTGCTTCAGCTGCTACAGGTGAATCTAAAGGTTCTTACTTAAACGTTACAGCTGCAACTATGGAAGAAGTATACAAACGTGCTGAGTATGCTAAAGCTGTAGGTTCTGTAATCATCATGATCGATTTAGTTATGGGTTACACAGCAATTCAATCTGCTGCAATCTGGTCTCGTGAAAATGATATGGTATTACATTTACACCGTGCCGGTAACTCTACTTACGCTCGTCAAAAGAATCATGGTATTAACTTCCGTGTAATCTGTAAATGGATGCGTATGTCTGGTGTTGATCATATCCACGCTGGTACAGTTGTTGGTAAATTAGAAGGTGATCCTTTAATGATTAAAGGTTTCTACGACGTTTTACGTTTAATGACTTTAGACGTTAACTTACCTTTCGGTATTTTCTTCGAAATGGACTGGGCTTCTTTACGTAAATGTATGCCAGTTGCTTCTGGTGGTATCCATTGTGGTCAAATGCATCAATTAATTCATTACTTAGGTGATGATGTTGTATTACAATTTGGTGGTGGTACAATTGGTCACCCTGATGGTATCCAAGCCGGTGCTACTGCTAACCGTGTAGCTTTAGAAGCTATGGTATTAGCTCGTAACGAAGGTGCTGACTACTTCAACCAAGATGTAGGTCCTCAAATCTTACGTGAAGCGGCTAGAACATGTGGTCCTTTACAGACTGCTTTAGATTTATGGAAAGATATCAGTTTCAACTACACTTCAACTGATACTGCCGATTTCGCAGAAACACCAACAGCAAACGTATAA-----------------------------------------------TCATGCCGGTTTAATGGTATTTTGGGCTGGTGCTATGGTATTATTCGAAGTTTCGCACTTCGTACCAGAAAAGCCTTTATACGAACAAGGTTTTATTTTAATTCAGCATTTAGCTACTTTAGGCTATGGTATTGGCCCTGGTGGTGAAATTACTACAACATTACCATACTTTGCAGTAGGTGTTATTCATTTAATTTCATCTGCAATTTTAGGTTTTGGTGGTATTTACCATTCTTTATTAGGTCCAGATACATTAGAAGAGTCATTCCCATTCTTCGGCTATGATTGGCGTGATAAGAATAAGATGACAACAATTTTAGGTATTCACTTATGCTTATTAGGTCTTGGTTCATTCTTATTAGTTATCAAAGCAATGTACTTAGGTGGTGTTTATGACACTTGGGCTCCAGGTGGTGGTGATGTTCGTTTAATTACGACACCTACATTAAACCCAATTGTTATTTTCGGTTACGTATTCCGTTCTCCATTCGGTGGTGACGGTTGGGTTGTATCTGTAAATAACATGGAAGATCTTGTTGGTGGTCATATCTGGGTTGGTATTTTATGTATTACTGGTGGTATCTGGCATATTTTCACTAAACCATTTGCTTGGGCTCGTCGAGCTTTTGTTTGGTCTGGTGAGGCTTACTTATCATACAGTTTAGCAGCAATCTCTTTAATGGGCTTTACTGCATCTTTATACTCTTGGTATAATAATACTGCATACCCTAGTGAATTATACGGTCCTACAGGTCCTGAAGCTTCACAAGCACAAGCATTTACTTTCTTAGTTCGTGATCAACGTTTAGGTGCTAATGTTTCATCTGCTCAAGGTCCAACAGGTTTAGGTAAGTACTTAATGCGTTCACCAAGTGGTGAGATCATCTTTGGTGGTGAAACAATGCGTTTCTGGGATTTACGTGCTCCATGGGTTGAGCCTTTACGTGGTCCAAATGGTTTAGATATCAATAAAATTAAAAATGATATTCAACCATGGCAAGAACGTCGTGCAGCAGAATACATGACACATGCTCCTTTAGGATCATTAAACTCTGTAGGTGG-----------------------
	Synedra_ulna                              TGCCAGTAGTCATACGCTCGTCTCAAAGATTAAGCCATGCATGTCTAAGTATAAAT--CTTTTACTTTGAAACTGCGAACGGCTCATTATATCAGTTATAGTTTATTTGATAGTCCCTTACTACTTGGATAACCGTAGTAATTCTAGAGCTAATACATGCGTCAACAC----C--TTTG--G----GTGGTATTTATTAGAATGAA-ACCAA-CCCCTTC-GGGGTGAT-GTGGTGAATCATAATAAGTTTGCGAATCGCACGGC--TTTGCTGGCGATGGATCATTCAAGTTTCTGCCCTATCAGCTTTGGATGGTAGGGTATTGGCCTACCATGGCTTTAACGGGTAACGGGAAATTAGGGTTTGATTCCGGAGAGGGAGCCTGAGAGACGGCTACCACATCCAAGGAAGGCAGCAGGCGCGTAAATTACCCAATCCTGACACAGGGAGGTAGTGACAATAAATAACAATGCCGGGCCTTTGTAGGTCTGGCAATTGGAATGAGAACAATTTAAACCCCTTATCGAGGACCAATTGGAGGGCAAGTCTGGTGCCAGCAGCCGCGGTAATTCCAGCTCCAATAGCGTATATTAAAGTTGTTGCAGTTAAAAAGCTCGTAGTTGGATTTGTGGATGGGTCGTGGGATCGTCCTCTTG--GACGC---AATCCTTTCG-GCTTGTTCATCTTTGGTTGGAATCTGCGTGGCATTAAGTTGTCGTGCAGGGGATGGCCATCGTTTACTGTGAAAAAATTAGAGTGTTCAAAGCAGGCTTATGCCGTTGAATATATTAGCATGGAATAATGAGATAGGACCTTGGTACTATTTTGTTGGTTTGCGCACCGAGGTAATGATTAATAGGGACAGTTGGGGGTATTTGTATTTCATTGTCAGAGGTGAAATTCTTGGATTTCTGAAAGACAAACTACTGCGAAAGCATTTACCAAGGATGTTTTCATTAATCAAGAACGAAAGTTAGGGGATCGAAGATGATTAGATACCATCGTAGTCTTAACCATAAACTATGCCGACAAGGGATTGGCGGTCGTT--TCTT-GACCCCGTCAGCACCTTATGAGAAATCACAAGTCTTTGGGTTCCGGGGGGAGTATGGTCGCAAGGCTGAAACTTAAAGAAATTGACGGAAGGGCACCACCAGGAGTGGAGCTTGCGGCTTAATTTGACTCAACACGGGAAAACTTACCAGGTCCAGACATAGTGAGGATTGACAGATTGAGAGCTCTTTCTTGATTCTATGGGTGGTGGTGCATGGCCGTTCTTAGTTGGTGGAGTGATTTGTCTGGTTAATTCCGTTAACGAACGAGACCGCTGCCTGCTAAATAGTGCAATGAATGATTTTTCATTGATCAGCACTTCTTAGAGGGACGTGCGTTCTATAAGACGCAGGAAGATAGCGGCAATAACAGGTCTGTGATGCCCTTAGATGTCCTGGGCCGCACGCGCGCTACACTGATGCATGCAACGAGTGT---ACCTTGGCCGAGAGGCCTGGGAAATCT-GTGAACTTGCATCGTGATAGGGATAGATTATTGCAATTATTAATCTTGAACGAGGAATTCCTAGTAAACGCAGATCATCAGTCTGCATTGATTACGTCCCTGCCCTTTGTACACACCGCCCGTCGCACCTACCGATTGAATGGTCCGGTGAAGCCTCGGGATTGTGACTTGTCTCCTTTACTGGGGGCTTGTTACAAGAACTTGTCTAAACCTTATCATTTAGAGGAAGGTGAAATGTCTCAATCTGTATCAGAACGGACTCGAATCAAAAGTGTCCGTTACGAATCTGGTGTAATCCCTTACGCTAAAATGGGTTACTGGGATGCTTCATACGCTGTAAAAAATACTGATATCTTAGCATTATTCCGTATTACTCCACAACCAGGTGTAGATCCAGTAGAAGCTGCTGCTGCTGTAGCAGGTGAATCTTCAACAGCAACATGGACTGTTGTATGGACAGATTTATTAACAGCTTGTGAGCGCTACCGTGCTAAAGCTTACCGTGTAGATCCAGTTCCAAATGCAAGTGACCAATACTTCGCTTTCATCGCTTACGAATGTGATTTATTTGAAGAAGGTTCATTAGCTAACTTAACAGCTTCTATTATTGGTAACGTATTTGGTTTCAAAGCTGTATCTGCTTTACGTTTAGAAGATATGCGTATTCCTCACTCATACTTAAAAACGTTCCAAGGTCCTGCTACAGGTATCGTTGTAGAACGTGAACGTTTAAACAAATACGGTGTTCCTTTATTAGGTGCGACTGTAAAACCTAAATTAGGTTTATCAGGTAAAAACTACGGTCGTGTAGTATATGAAGGTTTAAAAGGTGGTTTAGACTTCTTAAAAGATGATGAAAACATTAACTCTCAACCATTTATGCGTTGGAGAGAACGTTTCTTAAACTGTATGGAAGGTATTAACCGTGCGTCAGCTGCAACAGGTGAAGTTAAAGGTTCTTACTTAAACGTTACTGCATCTACTATGGAAGAGCTTTACAAACGTGCTCACTACGCTAAAGCTGTAGGTTCTGTAATTATCATGATCGACTTAGTATTAGGTTACACAGCTATTCAAAGTGCTGCTATCTGGTCTCGTGAAAATGATATGGTATTACACTTACACCGTGCAGGTAACTCAACTTACGCTCGTCAAAAAAATCATGGTATTAACTTCCGTGTAATTTGTAAATGGATGCGTATGTCTGGTGTTGACCACATCCACGCTGGTACAGTTGTAGGTAAATTAGAAGGTGATCCTTTAATGATTAAAGGTTTCTACGATGTATTACGTTTAATGACTTTAAGTGTGAACTTACCTTACGGTATTTTCTTCGAAATGGATTGGGCTTCTTTACGTAAGTGTATGCCAGTAGCTTCTGGTGGTATCCACTGTGGTCAAATGCACCAATTAGTTCACTATTTAGGTGATGACGTTGTGTTACAATTCGGTGGTGGTACAATTGGTCACCCTGATGGTATCCAAGCAGGTGCTACAGCTAACCGTGTAGCTTTAGAAGCTATGATTTTAGCTCGTAACGAAGGTGCTGATTACTTTAACCAACAAGTAGGTCCGGCTATTTTACGTGAAGCTGCTAAAACATGTGGTCCACTACAAACAGCTTTAGACTTATGGAAAGATATCAGTTTCAACTACACATCTACAGATACAGCTGATTTCGCTGTAACTGCAACAGCAAACGTATAA----GTTTAATCAATGTTTCAGGTAAATTATTAGGAGCTCACGTTGCTCATGCTGGTTTAATGGTATTCTGGGCAGGAGCTATGGTATTATTTGAAGTATCTCATTTTGTACCAGAAAAACCTTTATATGAACAAGGTTTCATTTGTATTCCTCACTTAGCTACTTTAGGCTATGGTATTGGACCAGGTGGAGAAATTACATCAACATTACCTTACTTTGCAGTAGGTGTTGTTCATTTAATATCTTCTGCGGTTTTAGGTTTTGGTGGTATTTATCATTCTTTATTAGGTCCAGACACATTAGAAGAATCTTTCCCATTCTTTGGTTATGATTGGCGTGATAAAAATAAGATGACAACAATTTTAGGTATTCACTTATGTTTATTAGGTGTAGGCTCATTCTTATTAGTTATCAAAGCTATGTACTTCGGTGGTGTTTACGATACTTGGGCTCCAGGTGGTGGTGATGTACGTTTCATTACAACACCTACATTAAATCCAATTGTAATTTTTGGTTACGTGTTCCGTTCACCTTTTGGTGGCGATGGATGGGTTGTATCTGTTAACAATATGGAAGATGTAGTTGGTGGTCATATTTGGGTAGGTGTTCTTTGTATTGTTGGTGGATTATGGCATATCTTTACAAAACCATTTGCATGGGCTCGTCGAGCATTTGTTTGGTCTGGTGAAGCATACTTATCATATAGTTTAGCAGCTATATCTTTAATGGGTTTCACTGCTTCTTTATATTCTTGGTATAATAATACGGCATATCCTAGTGAATTATATGGTCCAACAGGTCCAGAAGCTTCACAATCTCAGGCATTTACTTTCTTAGTAAGAGATCAACGATTAGGTGCGAATGTTTCATCTGCACAAGGTCCAACTGGTTTAGGTAAATATTTAATGCGTTCTCCAAGTGGAGAGATCATTTTTGGTGGTGAAACAATGCGTTTCTGGGATTTACGTGCCCCTTGGGTTGAACCTTTACGTGGTCCTAATGGTTTAGATATCAACAAAATTAAAAATGATATTCAACCATGGCAAGAAAGACGTGCTGCTGAATACATGACACATGCGCCTTTAGGATCATTAAATTCTGTAGGTGGTGTAGCAACGGAAATTAACTCTG
	Synedropsis_cf._recta                     TGCCAGTAGTCATACGCTCGTCTCAAAGATTAAGCCATGCATGTCTAAGTATAAAT--CTTTTACTTTGAAACTGCGAACGGCTCATTATATCAGTTATAGTTTATTTGATAGTCCCTTACTACTTGGATAACCGTAGTAATTCTAGAGCTAATACATGCGTCAACACCC---T-------T--GGGTGGTATTTATTAGAATGAA-ACCAACCTCCGCTTGGGGTGAT-GTGGTGAATCATAATAAGTTTGCGAATCGCACGGCTTTATGCTGGCGATGGATCATTCAAGTTTCTGCCCTATCAGCTTTGGATGGTAGGGTATTGGCCTACCATGGCTTTAACGGGTAACGGGAAATTAGGGTTTGATTCCGGAGAGGGAGCCTGAGAGACGGCCACCACATCCAAGGAAGGCAGCAGGCGCGTAAATTACCCAATCCTGACACAGGGAGGTAGTGACAATAAATAACAATGCCGGGCCTTTATAGGTCTGGCAATTGGAATGAGAACAATTTAAACCCCTTATCGAGGACCAATTGGAGGGCAAGTCTGGTGCCAGCAGCCGCGGTAATTCCAGCTCCAATAGCGTATATTAAAGTTGTTGCAGTTAAAAAGCTCGTAGTTGGATTTGTGGTTGGGTCCGTCGGTCCGGCACATTGTGCGGG--TACTTG-ATGG-ACTCGTCCATCCTTGGGTGGAATCTGTGTGGCATTAAGTTGTCGTGCAGGGGATGCCCATCGTTTACTGTGAAAAAATTAGAGTGTTCAAAGCAGGCTTATGCCGTTGAATATATTAGCATGGAATAATGAGATAGGACCTTGGTACTATTTTGTTGGTTTGCGCACCGAGGTAATGATTAATAGGGACAGTTGGGGGTATTCGTATTCCATTGTCAGAGGTGAAATTCTTGGATTTTTGGAAGACGAACTACTGCGAAAGCATTTACCAAGGATGTTTTCATTAATCAAGAACGAAAGTTAGGGGATCGAAGATGATTAGATACCATCGTAGTCTTAACCATAAACTATGCCGACAAGGGATTGGCGGTCGTT--GTATTGACTCCGTCAGCACCTTATGAGAAATCACAAGTCTTTGGGTTCCGGGGGGAGTATGGTCGCAAGGCTGAAACTTAAAGAAATTGACGGAAGGGCACCACCAGGAGTGGAGCCTGCGGCTTAATTTGACTCAACACGGGAAAACTTACCAGGTCCAGACATAGTGAGGATTGACAGATTGAGAGCTCTTTCTTGATTCTATGGGTGGTGGTGCATGGCCGTTCTTAGTTGGTGGAGTGATTTGTCTGGTTAATTCCGTTAACGAACGAGACCCGTGCCTGCTAAATAGTTGGGTTAATGAATTTTCATTGGCTATGGCTTCTTAGAGGGACGTGCGTTTTATAAAACGCAGGAAGATACGGGCAAAAACAGGTCTGTGATGCCCTTAGATGTCCTGGGCCGCACGCGCGCTACACTGATGCATGCAACGAGTGT---ACCTTGGCCGAGAGGCCTGGGAAATCT-GTGAACGTGCATCGTGATAGGGATAGATTATTGCAATTATTAATCTTGAACGAGGAATTCCTAGTAAACGCAGATCATCAGTCTGCATTGATTACGTCCCTGCCCTTTGTACACACCGCCCGTCGCACCTACCGATTGAATGGTCCGGTGAAGCCTCGGGATTGTGATGAGTTTCCTTTATTGGGGATTTGTCGCGAGAACTTGTCTAAACCTTATCATTTAGAGGAAGGTGA-ATGTCTCAATCTGTATCAGAACGGACTCGAATCAAAAGTGACCGTTACGAATCTGGTGTAATCCCTTACGCTAAAATGGGTTACTGGGATGCTTCATACGCAGTAAAAACTACTGATATTTTAGCATTATTCCGTATCACACCACAACCAGGTGTAGATCCAGTAGAAGCAGCTGCGGCTGTAGCTGGTGAATCTTCAACAGCTACATGGACTGTTGTATGGACTGATTTATTAACGGCTTGTGAGCGCTACCGTGCTAAAGCTTACCGTGTAGATCCAGTACCAAACGCAGCTGACCAATACTTCGCTTTTATCGCATACGAATGTGATTTATTTGAAGAAGGTTCTTTAGCTAACTTAACAGCTTCTATTATTGGTAACGTATTTGGTTTCAAAGCTGTATCTGCTTTACGTTTAGAAGATATGCGTATTCCTCACTCATACTTAAAAACGTTCCAAGGTCCTGCTACAGGTATCGTTGTAGAACGTGAGCGTTTAAACAAATATGGTGTTCCTTTATTAGGTGCGACTGTAAAGCCTAAATTAGGTTTATCAGGTAAGAACTACGGTCGTGTAGTATATGAAGGTTTAAAAGGTGGTTTAGACTTCTTAAAAGATGATGAAAACATTAACTCACAACCATTCATGCGTTGGAGAGAGCGTTTCTTATACTGTATGGAAGGTATTAACCGTGCTTCAGCTGCTACAGGTGAAACTAAAGGTTCTTACTTAAACATCACTGCTGCAACAATGGAAGAAGTTTACAAGCGTGCTGAATATGCAAAAGCTGTAGGTTCTGTAATTGTTATGATCGATTTAGTTATGGGTTATACTGCAATTCAAAGTGCTGCACTTTGGTCTCGTGATAACGACATGGTTTTACATTTACACCGTGCCGGTAACTCTACTTACGCTCGTCAAAAGAATCATGGTATTAACTTCCGTGTAATTTGTAAATGGATGCGTATGTCTGGTGTTGATCATATCCACGCTGGTACAGTTGTTGGTAAATTAGAAGGTGATCCTTTAATGATTAAAGGTTTCTACGACGTTTTACGTTTAATGACTTTAGACGTTAACTTACCTTTTGGTATTTTCTTCGAAATGGACTGGGCTTCTTTACGTAAATGTATGCCAGTTGCTTCTGGTGGTATCCATTGTGGTCAAATGCATCAGTTAATTCATTACTTAGGTGATGATGTTATCTTACAATTTGGTGGTGGTACAATTGGTCACCCTGATGGTATCCAAGCCGGTGCTACAGCTAACCGTGTAGCTTTAGAAGCTATGGTAATGGCTCGTAACGAAGGTGCTGACTACTTCAATCAAGATGTAGGTCCACAAATCTTACGTGAAGCAGCTAAAACATGTGGTCCTTTACAGACTGCTTTAGATTTATGGAAAGATATCAGTTTCAACTACACTTCAACTGATACAGCTGATTTCGCAGAAACACCAACAGCAAACGTATAA------------------------------TTAGGTGCACACGTTGCTCATGCCGGTTTAATGGTATTTTGGGCAGGTGCTATGGTATTATTCGAAGTTTCGCACTTCGTACCAGAAAAGCCTTTATACGAACAAGGTTTCATCTTAATTCAGCATTTAGCTACGTTAGGTTATGGTATTGGCCCTGGTGGCGAAATTACTTCAACATTACCGTATTTTGCAGTTGGTGTTATTCACTTAATTTCATCTGCAATTTTAGGTTTTGGTGGTATTTACCACTCTTTATTAGGTCCAGATACATTAGAAGAGTCATTCCCATTCTTCGGTTATGATTGGCGTGATAAGAACAAAATGACAACAATTTTAGGCATTCACTTATGCTTATTAGGACTTGGTTCATTCTTATTAGTTATCAAAGCAATGTACTTAGGTGGTGTTTATGACACTTGGGCTCCAGGTGGTGGTGATGTTCGTTTAATCACAACACCTACATTAAATCCGATTGTAATTTTTGGTTACGTATTCCGTTCGCCTTTTGGTGGTGACGGTTGGGTTGTATCTGTAAATAACATGGAAGATCTTGTTGGTGGTCATATCTGGGTTGGTATTTTATGTATTACTGGTGGTATTTGGCATATTTTCACTAAACCATTTGCTTGGGCTCGTCGAGCTTTTGTTTGGTCAGGTGAAGCTTACTTATCATACAGTTTAGCAGCAATCTCTTTAATGGGTTTTACTGCATCTTTATACTCTTGGTATAATAATACAGCATACCCTAGTGAATTATACGGTCCTACAGGTCCTGAAGCTTCACAAGCACAAGCATTTACTTTCTTAGTTAGAGATCAACGTTTAGGTGCTAATGTATCTTCTGCGCAAGGTCCAACAGGTTTAGGTAAGTACTTAATGCGTTCACCAAGTGGTGAAATCATTTTTGGTGGTGAAACAATGCGTTTCTGGGATTTACGTGCTCCATGGGTTGAGCCTTTACGTGGTCCAAATGGTTTAGATATCAATAAAATTAAAAATGATATTCAACCATGGCAGGAACGTCGTGCAGCTGAATACATGACACATGCTCCTTTAGGATCATTAAACTCTGTAGGTGG-----------------------
	Synedra_ulna_UTEX_FD404                   TGCCAGTAGTCATACGCTCGTCTCAAAGATTAAGCCATGCATGTCTAAGTATAAAT--CTTTTACTTTGAAACTGCGAACGGCTCATTATATCAGTTATAGTTTATTTGATAGTCCCTTACTACTTGGATAACCGTAGTAATTCTAGAGCTAATACATGCGTCAACAC----C--TTTG--G----GTGGTATTTATTAGAATGAA-ACCAA-CCCCTTC-GGGGTGAT-GTGGTGAATCATAATAAGTTTGCGAATCGCACGGC--TTTGCTGGCGATGGATCATTCAAGTTTCTGCCCTATCAGCTTTGGATGGTAGGGTATTGGCCTACCATGGCTTTAACGGGTAACGGGAAATTAGGGTTTGATTCCGGAGAGGGAGCCTGAGAGACGGCTACCACATCCAAGGAAGGCAGCAGGCGCGTAAATTACCCAATCCTGACACAGGGAGGTAGTGACAATAAATAACAATGCCGGGCCTTTGTAGGTCTGGCAATTGGAATGAGAACAATTTAAACCCCTTATCGAGGACCAATTGGAGGGCAAGTCTGGTGCCAGCAGCCGCGGTAATTCCAGCTCCAATAGCGTATATTAAAGTTGTTGCAGTTAAAAAGCTCGTAGTTGGATTTGTGGATGGGTCGTGGGATCGTCCTCTTG--GACGC---AATCCTTTCG-GCTTGTTCATCTTTGGTTGGAATCTGCGTGGCATTAAGTTGTCGTGCAGGGGATGGCCATCGTTTACTGTGAAAAAATTAGAGTGTTCAAAGCAGGCTTATGCCGTTGAATATATTAGCATGGAATAATGAGATAGGACCTTGGTACTATTTTGTTGGTTTGCGCACCGAGGTAATGATTAATAGGGACAGTTGGGGGTATTTGTATTTCATTGTCAGAGGTGAAATTCTTGGATTTCTGAAAGACAAACTACTGCGAAAGCATTTACCAAGGATGTTTTCATTAATCAAGAACGAAAGTTAGGGGATCGAAGATGATTAGATACCATCGTAGTCTTAACCATAAACTATGCCGACAAGGGATTGGCGGTCGTT--TCTT-GACCCCGTCAGCACCTTATGAGAAATCACAAGTCTTTGGGTTCCGGGGGGAGTATGGTCGCAAGGCTGAAACTTAAAGAAATTGACGGAAGGGCACCACCAGGAGTGGAGCTTGCGGCTTAATTTGACTCAACACGGGAAAACTTACCAGGTCCAGACATAGTGAGGATTGACAGATTGAGAGCTCTTTCTTGATTCTATGGGTGGTGGTGCATGGCCGTTCTTAGTTGGTGGAGTGATTTGTCTGGTTAATTCCGTTAACGAACGAGACCGCTGCCTGCTAAATAGTGCAATGAATGATTTTTCATTGATCAGCACTTCTTAGAGGGACGTGCGTTCTATAAGACGCAGGAAGATAGCGGCAATAACAGGTCTGTGATGCCCTTAGATGTCCTGGGCCGCACGCGCGCTACACTGATGCATGCAACGAGTGT---ACCTTGGCCGAGAGGCCTGGGAAATCT-GTGAACTTGCATCGTGATAGGGATAGATTATTGCAATTATTAATCTTGAACGAGGAATTCCTAGTAAACGCAGATCATCAGTCTGCATTGATTACGTCCCTGCCCTTTGTACACACCGCCCGTCGCACCTACCGATTGAATGGTCCGGTGAAGCCTCGGGATTGTGACTTGTCTCCTTTACTGGGGGCTTGTTACAAGAACTTGTCTAAACCTTATCATTTAGAGGAAGGTGAA------------------------------------AGTGTCCGTTACGAATCTGGTGTAATCCCTTACGCTAAAATGGGTTACTGGGATGCTTCATACGCTGTAAAAAATACTGATATCTTAGCATTATTCCGTATTACTCCACAACCAGGTGTAGATCCAGTAGAAGCTGCTGCTGCTGTAGCAGGTGAATCTTCAACAGCAACATGGACTGTTGTATGGACAGATTTATTAACAGCTTGTGAGCGCTACCGTGCTAAAGCTTACCGTGTAGATCCAGTTCCAAATGCAAGTGACCAATACTTCGCTTTCATCGCTTACGAATGTGATTTATTTGAAGAAGGTTCATTAGCTAACTTAACAGCTTCTATTATTGGTAACGTATTTGGTTTCAAAGCTGTATCTGCTTTACGTTTAGAAGATATGCGTATTCCTCACTCATACTTAAAAACGTTCCAAGGTCCTGCTACAGGTATCGTTGTAGAACGTGAACGTTTAAACAAATACGGTGTTCCTTTATTAGGTGCGACTGTAAAACCTAAATTAGGTTTATCAGGTAAAAACTACGGTCGTGTAGTATATGAAGGTTTAAAAGGTGGTTTAGACTTCTTAAAAGATGATGAAAACATTAACTCTCAACCATTTATGCGTTGGAGAGAACGTTTCTTAAACTGTATGGAAGGTATTAACCGTGCGTCAGCTGCAACAGGTGAAGTTAAAGGTTCTTACTTAAACGTTACTGCATCTACTATGGAAGAGCTTTACAAACGTGCTCACTACGCTAAAGCTGTAGGTTCTGTAATTATCATGATCGACTTAGTATTAGGTTACACAGCTATTCAAAGTGCTGCTATCTGGTCTCGTGAAAATGATATGGTATTACACTTACACCGTGCAGGTAACTCAACTTACGCTCGTCAAAAAAATCATGGTATTAACTTCCGTGTAATTTGTAAATGGATGCGTATGTCTGGTGTTGACCACATCCACGCTGGTACAGTTGTAGGTAAATTAGAAGGTGATCCTTTAATGATTAAAGGTTTCTACGATGTATTACGTTTAATGACTTTAAGTGTGAACTTACCTTACGGTATTTTCTTCGAAATGGATTGGGCTTCTTTACGTAAGTGTATGCCAGTAGCTTCTGGTGGTATCCACTGTGGTCAAATGCACCAATTAGTTCACTATTTAGGTGATGACGTTGTGTTACAATTCGGTGGTGGTACAATTGGTCACCCTGATGGTATCCAAGCAGGTGCTACAGCTAACCGTGTAGCTTTAGAAGCTATGATTTTAGCTCGTAACGAAGGTGCTGATTACTTTAACCAACAAGTAGGTCCGGCTATTTTACGTGAAGCTGCTAAAACATGTGGTCCACTACAAACAGCTTTAGACTTAT------------------------------------------------------------------------------GTTTAATCAATGTTTCAGGTAAATTATTAGGAGCTCACGTTGCTCATGCTGGTTTAATGGTATTCTGGGCAGGAGCTATGGTATTATTTGAAGTATCTCATTTTGTACCAGAAAAACCTTTATATGAACAAGGTTTCATTTGTATTCCTCACTTAGCTACTTTAGGCTATGGTATTGGACCAGGTGGAGAAATTACATCAACATTACCTTACTTTGCAGTAGGTGTTGTTCATTTAATATCTTCTGCGGTTTTAGGTTTTGGTGGTATTTATCATTCTTTATTAGGTCCAGACACATTAGAAGAATCTTTCCCATTCTTTGGTTATGATTGGCGTGATAAAAATAAGATGACAACAATTTTAGGTATTCACTTATGTTTATTAGGTGTAGGCTCATTCTTATTAGTTATCAAAGCTATGTACTTCGGTGGTGTTTACGATACTTGGGCTCCAGGTGGTGGTGATGTACGTTTCATTACAACACCTACATTAAATCCAATTGTAATTTTTGGTTACGTGTTCCGTTCACCTTTTGGTGGCGATGGATGGGTTGTATCTGTTAACAATATGGAAGATGTAGTTGGTGGTCATATTTGGGTAGGTGTTCTTTGTATTGTTGGTGGATTATGGCATATCTTTACAAAACCATTTGCATGGGCTCGTCGAGCATTTGTTTGGTCTGGTGAAGCATACTTATCATATAGTTTAGCAGCTATATCTTTAATGGGTTTCACTGCTTCTTTATATTCTTGGTATAATAATACGGCATATCCTAGTGAATTATATGGTCCAACAGGTCCAGAAGCTTCACAATCTCAGGCATTTACTTTCTTAGTAAGAGATCAACGATTAGGTGCGAATGTTTCATCTGCACAAGGTCCAACTGGTTTAGGTAAATATTTAATGCGTTCTCCAAGTGGAGAGATCATTTTTGGTGGTGAAACAATGCGTTTCTGGGATTTACGTGCCCCTTGGGTTGAACCTTTACGTGGTCCTAATGGTTTAGATATCAACAAAATTAAAAATGATATTCAACCATGGCAAGAAAGACGTGCTGCTGAATACATGACACATGCGCCTTTAGGATCATTAAATTCTGTAGGTGGTGTAGCAACGGAAATTAACTCTG
	Diatoma_elongatum_UTCC62                  TGCCAGTAGTCATACGCTCGTCTCAAAGATTAAGCCATGCATGTCTAAGTATAAAT--CTTTTACTTTGAAACTGCGAACGGCTCATTATATCAGTTATAGTTTATTTGATAGTCCCTTACTACTTGGATAACCGTAGTAATTCTAGAGCTAATACATGCGTCAATACCC-----TTC--TG--GGGTAGTATTTATTAGATTGAA-ACCAAC-CGCTTCGGCG-TGAT-GTGGTGATTCATAATAAATTTGCGAATCGCATGGCTTTACGCCGGCGATGGATCATTCAAGTTTCTGCCCTATCAGCTTTGGATGGTAGGGTATTGGCCTACCATGGCTTTAACGGGTAACGGGAAATTAGGGTTTGATTCCGGAGAGGGAGCCTGAGAGACGGCTACCACATCCAAGGAAGGCAGCAGGCGCGTAAATTACCCAATCCTGACACAGGGAGGTAGTGACAATAAATAACAATGCCGGGCCTTTATAGGTCTGGCAATTGGAATGAGAACAATTTAAACCCCTTATCGAGTATCAATTGGAGGGCAAGTCTGGTGCCAGCAGCCGCGGTAATTCCAGCTCCAATAGCGTATATTAAAGTTGTTGCAGTTAAAAAGCTCGTAGTTGGATTTGTGGTTGGAGCGACCGGCCCGACACAGTGTGTTGGTG---CTTGGTTGTCTCCGTCCATCCTTGGGTGGAGCCTGTGTGGCATTAAGTTGTCGTGCAGGGGATGCCCATCTTTTACTGTGAAAAAATTAGAGTGTTCAAAGCAGGCTTACGCCGTTGAATATATTAGCATGGAATAATGAGATAGGACCTGGGTACTATTTTGTTGGTTTGCGCACCGAGGTAATGATTAATAGGGACAGTTGGGGGTATTCGTATTCCATTGTCAGAGGTGAAATTCTTGGATTTTTGGAAGACGAACTACTGCGAAAGCATTTACCAAGGATGTTTTCATTAATCAAGAACGAAAGTTAGGGGATCGAAGATGATTAGATACCATCGTAGTCTTAACCATAAACTATGCCGACAAGGGATTGGCGGTCGTT--GTATTGACCCCGTCAGCACCTTATGAGAAATCACAAGTCTTTGGGTTCCGGGGGGAGTATGGTCGCAAGGCTGAAACTTAAAGAAATTGACGGAAGGGCACCACCAGGAGTGGAGCCTGCGGCTTAATTTGACTCAACACGGGAAAACTTACCAGGTCCAGACATAGTGAGGATTGACAGATTGAGAGCTCTTTCTTGATTCTATGGGTGGTGGTGCATGGCCGTTCTTAGTTGGTGGAGTGATTTGTCTGGTTAATTCCGTTAACGAACGAGACCCCTGCCTGCTAAATAGTTGGGTGAATGAATTTTCATTGACTACAGCTTCTTAGAGGGACGTGCGTTCTATTAGACGCAGGAAGATAGGGGCAATAACAGGTCTGTGATGCCCTTAGATGTCCTGGGCCGCACGCGCGCTACACTGATGCAATCAACGAGTGT---ACCTTGGCCGAGAGGCCTGGGAAATCTTGTTAACCTGCATCGTGATAGGGATAGATTATTGCAATTATTAATCTTGAACGAGGAATTCCTAGTAAACGCGGGTCATCAACCCGCATTGATTACGTCCCTGCCCTTTGTACACACCGCCCGTCGCACCTACCGATTGAATGGTCCGGTGAAGCCTCGGGATTGTGATGAGTTTCCTTTATTGGGAGTTTGTCGCGAGAACTTGTCTAAACCTTATCATTTAGAGGAAGGTGAA---------------------------------AAAAGTGACCGTTACGAATCTGGTGTAATCCCTTACGCTAAAATGGGTTACTGGGATGCTTCATACGCAGTAAAAACTACTGACGTTTTAGCATTATTCCGTATCACTCCACAACCTGGTGTAGATCCTGTAGAAGCTGCTGCTGCTGTAGCAGGTGAGTCTTCAACTGCAACATGGACTGTTGTATGGACAGATTTATTAACAGCTTGTGAACGTTACCGTGCTAAAGCTTACCGTGTAGATCCAGTTCCAAATACAACTGATCAATATTTCGCTTTTATCGCATACGAATGTGATTTATTTGAAGAAGGTTCTTTAGCTAACTTAACAGCTTCTATTATTGGTAACGTATTCGGTTTCAAAGCCGTATCTGCTTTACGTTTAGAAGATATGCGTATTCCTCATTCATACTTAAAAACTTTCCAAGGTCCTGCTACAGGCATCATCGTTGAACGTGAACGTTTAAACAAATATGGTGTTCCTTTATTAGGGGCTACAGTAAAACCAAAATTAGGTTTATCTGGTAAGAATTACGGTCGTGTAGTATATGAAGGTTTAAAAGGTGGTTTAGACTTCTTAAAAGATGATGAAAACATTAACTCTCAACCATTCATGCGTTGGAGAGAGCGTTTCTTAAACTGTATGGAAGGTATCAACCGTGCTGCTGCAGCCACAGGTGAAGTTAAAGGTTCTTACTTAAACATCACAGCTGCAACTATGGAAGAAGTTTACAAACGTGCTGAGTACGCTAAAGAAGTAGGTTCTATAATCGTTATGATCGATTTAGTTATGGGTTACACAGCAATTCAAAGTGCTGCAATCTGGGCTCGTGAAAACGATATGCTTTTACATTTACACCGTGCTGGTAACTCTACTTACGCTCGTCAAAAAAACCATGGTATTAACTTCCGTGTTATTTGTAAATGGATGCGTATGTCTGGTGTAGATCATATCCATGCTGGTACAGTTGTAGGTAAATTAGAAGGTGATCCTTTAATGATTAAAGGTTTCTACGATGTATTACGTTTAATGACATTAAACGTTAATTTACCTTTTGGTATCTTCTTCGAAATGGATTGGGCTAGTTTACGTAAGTGTTTACCAGTTGCTTCAGGTGGTATCCACTGTGGTCAAATGCACCAATTAATTCACTATTTAGGTGATGATGTTATTTTACAATTTGGTGGTGGTACAATTGGTCACCCTGATGGTATCCAAGCTGGTGCTACTGCTAACCGTGTTGCTTTAGAAGCAATGGTTATGGCTCGTAACGAAGGTTTTGACTACTTTGACCAACAAGTTGGTCCTCAAATTTTACGTGAAGCTGCTAAAACTTGTGGTCCATTACAAACAGCTTTAGACTTATGGAAAGATATCAGCTTCAACTACACATCTACAGATACA------------------------------------GCTCGTTTAATTAATGTTTCAGGTAAATTATTAGGTGCTCACGTAGCACATGCTGGATTAATGGTTTTTTGGGCTGGTGCAATGGTACTTTTTGAAGTATCTCATTTTGTTCCGGAAAAACCATTATATGAGCAAGGTTTTATTTTAATTCAACATTTAGCAACTTTAGGTTACGGCGTTGGTCCAGGTGGTGATATTACTTCAACTACTCCGTATTTTGCTGTTGGTGTTATTCACTTAATTTCATCTGCTGTTTTAGGTTTTGGTGGTATTTACCATTCATTATTAGGCCCAGATACTCTAGAAGAATCATTCCCGTTTTTTGGATATGATTGGCGCGATAAGAATAAAATGACAACAATCTTAGGTATTCATTTATGCCTTTTAGGACTTGGTTCTTTCTTATTAGTTGTAAAAGCTATGTATTTAGGTGGTGTTTACGATACTTGGGCACCAGGTGGTGGTGACGTACGTTTAATAACAACTCCAACTCTAAATCCAATTGTAATTTTTGGTTACGTTTTCCGTTCTCCATTTGGTGGTGACGGTTGGGTTGTGTCAGTAAATAATATGGAAGATGTTGTTGGTGGTCATATTTGGGTTAGTATTTTATGTATTACAGGTGGTCTTTGGCATATTTTCACTAAACCATTTGCATGGGCACGACGTGCTTTCGTTTGGTCTGGTGAAGCTTATTTATCATATAGTTTAGCAGCTATCTCATTAATGGGATTTACAGCTTCTTTATATTCTTGGTATAACAATACTGCTTACCCTAGTGAATTATATGGTCCTACGGGTCCTGAAGCTTCACAATCACAAGCTTTTACTTTTTTAGTTAGAGATCAACGTTTAGGTGCAAATGTTTCATCTGCACAAGGTCCAACGGGTTTAGGTAAATACTTAATGCGTTCACCAAGTGGTGAAATCATTTTTGGTGGTGAGACAATGCGTTTCTGGGATTTACGTGCTCCATGGGTTGAACCATTACGTGGTCCAAATGGTTTAGATATCAATAAAATTAAAAATGATATCCAACCTTGGCAAGAACGTCGTGCTGCA----------------------------------------------------------------------
	Diatoma_tenue_UTEX_FD106                  TGCCAGTAGTCATACGCTCGTCTCAAAGATTAAGCCATGCATGTCTAAGTATAAAT--CTTTTACTTTGAAACTGCGAACGGCTCATTATATCAGTTATAGTTTATTTGATAGTCCCTTACTACTTGGATAACCGTAGTAATTCTAGAGCTAATACATGCGTCAATACCC-----TTC--TG--GGGTAGTATTTATTAGATTGAA-ACCAAC-CGCTTCGGCG-TGAT-GTGGTGATTCATAATAAATTTGCGAATCGCATGGCTTTACGCCGGCGATGGATCATTCAAGTTTCTGCCCTATCAGCTTTGGATGGTAGGGTATTGGCCTACCATGGCTTTAACGGGTAACGGGAAATTAGGGTTTGATTCCGGAGAGGGAGCCTGAGAGACGGCTACCACATCCAAGGAAGGCAGCAGGCGCGTAAATTACCCAATCCTGACACAGGGAGGTAGTGACAATAAATAACAATGCCGGGCCTTTATAGGTCTGGCAATTGGAATGAGAACAATTTAAACCCCTTATCGAGTATCAATTGGAGGGCAAGTCTGGTGCCAGCAGCCGCGGTAATTCCAGCTCCAATAGCGTATATTAAAGTTGTTGCAGTTAAAAAGCTCGTAGTTGGATTTGTGGTTGGAGCGACCGGCCCGACACAGTGTGTTGGTG---CTTGGTTGTCTCCGTCCATCCTTGGGTGGARCCTGTGTGGCATTAAGTTGTCGTGCAGGGGATGCCCATCTTTTACTGTGAAAAAATTAGAGTGTTCAAAGCAGGCTTACGCCGTTGAATATATTAGCATGGAATAATGAGATAGGACCTGGGTACTATTTTGTTGGTTTGCGCACCGAGGTAATGATTAATAGGGACAGTTGGGGGTATTCGTATTCCATTGTCAGAGGTGAAATTCTTGGATTTTTGGAAGACGAACTACTGCGAAAGCATTTACCAAGGATGTTTTCATTAATCAAGAACGAAAGTTAGGGGATCGAAGATGATTAGATACCATCGTAGTCTTAACCATAAACTATGCCGACAAGGGATTGGCGGTCGTT--GTATTGACCCCGTCAGCACCTTATGAGAAATCACAAGTCTTTGGGTTCCGGGGGGAGTATGGTCGCAAGGCTGAAACTTAAAGAAATTGACGGAAGGGCACCACCAGGAGTGGAGCCTGCGGCTTAATTTGACTCAACACGGGAAAACTTACCAGGTCCAGACATAGTGAGGATTGACAGATTGAGAGCTCTTTCTTGATTCTATGGGTGGTGGTGCATGGCCGTTCTTAGTTGGTGGAGTGATTTGTCTGGTTAATTCCGTTAACGAACGAGACCCCTGCCTGCTAAATAGTTGGGTGAATGAATTTTCATTGACTACAGCTTCTTAGAGGGACGTGCGTTCTATTAGACGCAGGAAGATAGGGGCAATAACAGGTCTGTGATGCCCTTAGATGTCCTGGGCCGCACGCGCGCTACACTGATGCAATCAACGAGTGT---ACCTTGGCCGAGAGGCCTGGGAAATCTTGTTAACCTGCATCGTGATAGGGATAGATTATTGCAATTATTAATCTTGAACGAGGAATTCCTAGTAAACGCGGGTCATCAACCCGCATTGATTACGTCCCTGCCCTTTGTACACACCGCCCGTCGCACCTACCGATTGAATGGTCCGGTGAAGCCTCGGGATTGTGATGAGTTTCCTTTATTGGGAGTTTGTCGCGAGAACTTGTCTAAACCTTATCATTTAGAGGAAGGTGAAATGTCTCAATCTGTAACAGAACGGACTCGAATTAAAAGTGACCGTTACGAATCTGGTGTAATCCCTTACGCTAAAATGGGTTACTGGGATGCTTCATACGCAGTAAAAACTACTGACGTTTTAGCATTATTCCGTATCACTCCACAACCTGGTGTAGATCCTGTAGAAGCTGCTGCTGCTGTAGCAGGTGAGTCTTCAACTGCAACATGGACTGTTGTATGGACAGATTTATTAACAGCTTGTGAACGTTACCGTGCTAAAGCTTACCGTGTAGATCCAGTTCCAAATACAACTGATCAATATTTCGCTTTTATCGCATACGAATGTGATTTATTTGAAGAAGGTTCTTTAGCTAACTTAACAGCTTCTATTATTGGTAACGTATTCGGTTTCAAAGCCGTATCTGCTTTACGTTTAGAAGATATGCGTATTCCTCATTCATACTTAAAAACTTTCCAAGGTCCTGCTACAGGCATCATCGTTGAACGTGAACGTTTAAACAAATATGGTGTTCCTTTATTAGGGGCTACAGTAAAACCAAAATTAGGTTTATCTGGTAAGAATTACGGTCGTGTAGTATATGAAGGTTTAAAAGGTGGTTTAGACTTCTTAAAAGATGATGAAAACATTAACTCTCAACCATTCATGCGTTGGAGAGAGCGTTTCTTAAACTGTATGGAAGGTATCAACCGTGCTGCTGCAGCCACAGGTGAAGTTAAAGGTTCTTACTTAAACATCACAGCTGCAACTATGGAAGAAGTTTACAAACGTGCTGAGTACGCTAAAGAAGTAGGTTCTATAATCGTTATGATCGATTTAGTTATGGGTTACACAGCAATTCAAAGTGCTGCAATCTGGGCTCGTGAAAACGATATGCTTTTACATTTACACCGTGCTGGTAACTCTACTTACGCTCGTCAAAAAAACCATGGTATTAACTTCCGTGTTATTTGTAAATGGATGCGTATGTCTGGTGTAGATCATATCCATGCTGGTACAGTTGTAGGTAAATTAGAAGGTGATCCTTTAATGATTAAAGGTTTCTACGATGTATTACGTTTAATGACATTAAACGTTAATTTACCTTTTGGTATCTTCTTCGAAATGGATTGGGCTAGTTTACGTAAGTGTTTACCAGTTGCTTCAGGTGGTATCCACTGTGGTCAAATGCACCAATTAATTCACTATTTAGGTGATGATGTTATTTTACAATTTGGTGGTGGTACAATTGGTCACCCTGATGGTATCCAAGCTGGTGCTACTGCTAACCGTGTTGCTTTAGAAGCAATGGTTATGGCTCGTAACGAAGGTTTTGACTACTTTGACCAACAAGTTGGTCCTCAAATTTTACGTGAAGCTGCTAAAACTTGTGGTCCATTACAAACAGCTTTAGACTTATGGAAAGATATCAGCTTCAACTACACATCTACAGATACAGCTGATTTCTCTGTAACAGCAACGTCAAATAAATAA--TCGTTTAATTAATGTTTCAGGTAAATTATTAGGTGCTCACGTAGCACATGCTGGATTAATGGTTTTTTGGGCTGGTGCAATGGTACTTTTTGAAGTATCTCATTTTGTTCCGGAAAAACCATTATATGAGCAAGGTTTTATTTTAATTCAACATTTAGCAACTTTAGGTTACGGCGTTGGTCCAGGTGGTGATATTACTTCAACTACTCCGTATTTTGCTGTTGGTGTTATTCACTTAATTTCATCTGCTGTTTTAGGTTTTGGTGGTATTTACCATTCATTATTAGGCCCAGATACTCTAGAAGAATCATTCCCGTTTTTTGGATATGATTGGCGCGATAAGAATAAAATGACAACAATCTTAGGTATTCATTTATGCCTTTTAGGACTTGGTTCTTTCTTATTAGTTGTAAAAGCTATGTATTTAGGTGGTGTTTACGATACTTGGGCACCAGGTGGTGGTGACGTACGTTTAATAACAACTCCAACTCTAAATCCAATTGTAATTTTTGGTTACGTTTTCCGTTCTCCATTTGGTGGTGACGGTTGGGTTGTGTCAGTAAATAATATGGAAGATGTTGTTGGTGGTCATATTTGGGTTAGTATTTTATGTATTACAGGTGGTCTTTGGCATATTTTCACTAAACCATTTGCATGGGCACGACGTGCTTTCGTTTGGTCTGGTGAAGCTTATTTATCATATAGTTTAGCAGCTATCTCATTAATGGGATTTACAGCTTCTTTATATTCTTGGTATAACAATACTGCTTACCCTAGTGAATTATATGGTCCTACGGGTCCTGAAGCTTCACAATCACAAGCTTTTACTTTTTTAGTTAGAGATCAACGTTTAGGTGCAAATGTTTCATCTGCACAAGGTCCAACGGGTTTAGGTAAATACTTAATGCGTTCACCAAGTGGTGAAATCATTTTTGGTGGTGAGACAATGCGTTTCTGGGATTTACGTGCTCCATGGGTTGAACCATTACGTGGTCCAAATGGTTTAGATATCAATAAAATTAAAAATGATATCCAACCTTGGCAAGAACGTCGTGCTGCAGAATATATGACACATGCTCCTTTAGGTTCATTAAACTCTGTAGGTGGTG---------------------
[truncated: 318,502 more chars]
