# Supplementary material for: New Insights into Plagiogrammaceae (Bacillariophyta) Based on Multigene Phylogenies and Morphological Characteristics with the Description of a New Genus and Three New Species
Source: PLoS One. 2015 Oct 14;10(10):e0139300. doi: 10.1371/journal.pone.0139300 (PMC4605507; doi:10.1371/journal.pone.0139300)
Supplement: S2 Dataset — Alignment of concatenated DNA sequence data (SSU, LSU, rbcL and psbC) in NEXUS format used for four-gene phylogenetic analysis in this study. (ZIP) [file pone.0139300.s007.zip]

Archive with 1 entries (1 files):
- S2_Dataset.nex
