# Supplementary material for: New Insights into Plagiogrammaceae (Bacillariophyta) Based on Multigene Phylogenies and Morphological Characteristics with the Description of a New Genus and Three New Species
Source: PLoS One. 2015 Oct 14;10(10):e0139300. doi: 10.1371/journal.pone.0139300 (PMC4605507; doi:10.1371/journal.pone.0139300)
Supplement: S2 Dataset — Alignment of concatenated DNA sequence data (SSU, LSU, rbcL and psbC) in NEXUS format used for four-gene phylogenetic analysis in this study. (ZIP) [file pone.0139300.s007.zip › S2_Dataset.nex]

#NEXUS
[written Sat Jun 20 02:49:01 CST 2015 by Mesquite  version 3.03 (build 702) at CHLee-PC/192.168.159.1]

BEGIN TAXA;
	TITLE Taxa;
	DIMENSIONS NTAX=30;
	TAXLABELS
		Dimeregramma_sp._HK288 Dimeregramma_sp._HK359 Dimeregramma_sp._HK376 Dimeregramma_sp._HK358 Plagiogramma_sp.__SZCZCH437 Dimeregramam_sp._SZCZCH915 Dimeregramma_sp._SZCZP475 Dimeregramma_sp._SZCZP42 Dimeregramma_sp._SZCZP43 Psammogramma_vigoensis_s0391 Dimeregramma_sp._SZCZP256 Psammoneis_sp._SZCZP70 Psammoneis_japonica_HK299 Psammoneis_obaidii_UTKSA0057 Plagiogramma_staurophorum_HK212 Plagiogramma_sp._HK374 Plagiogramma_sp._HK410 Plagiogramma_sp._HK324 Neofragilaria_nicobarica_s0371 Neofragilaria_stilus_SZCZM116 Neofragilaria_cf_nicobarica_HK375 Glyphodesmis_sp._HK357 Orizaformis_sp._SZCZCH756 Orizaformis_holarctica._CCMP143 Orizaformis_holarctica_SZCZCH111 Talaroneis_posidoniae_WK59 Asterionella_formosa_s0339 Asterionellopsis_glacialis_CCMP134 Asterionellopsis_glacialis_CCMP1717 Asterionellopis_socialis 
	;

END;


BEGIN CHARACTERS;
	TITLE  Character_Matrix;
	DIMENSIONS  NCHAR=4961;
	FORMAT DATATYPE = DNA GAP = - MISSING = ?;
	MATRIX
	Dimeregramma_sp._HK288               TGCCAGTAGTCATACGCTCGTCTCAAAGATTAAGCCATGCATGTCTAAGTATAAAT--ACCATACTTTGAAACTGCGAACGGCTCATTATATCAGTTATAGTTTATTTGATAGTCCCTTACTACTTGGATAACCGTAGTAATTCTAGAGCTAATACATGCATCAATACCCGACT-TTTGTGGGAGGGTAGTATTTATTAGATAGAA-ACCAA-CCCCTTC-GGGGTGAT-GTGGTGATTCATAATAACTTTGCGAATCGCATGGCTTTGTGCCGGCGATGGATCATTCAAGTTTCTGCCCTATCAGCTTTGGATGGTAGGGTATTGGCCTACCATGGCTTTAACGGGTAACGGGAAATTAGGGTTTGATTCCGGAGAGGGAGCCTGAGAGACGGCTACCACATCCAAGGAAGGCAGCAGGCGCGTAAATTACCCAATCCTGACACAGGGAGGTAGTGACAATAAATAACAATGCCTGGCCATTTTTGGTCGGGCAATTGGAATGAGAACAATTTAAATCCCTTATCGAGGATCAATTGGAGGGCAAGTCTGGTGCCAGCAGCCGCGGTAATTCCAGCTCCAATAGCGTATATTAAAGTTGTTGCAGTTAAAAAGCTCGTAGTTGGATTTGTGGTTGGAGCGACCGTCCCTTCACTCAGTGTTGGTG---TTGTGTCGTCTCTGACCATCCTTGGGTGGAACCTGTGTGGCATTCAGTTGTCGTGCAGGGGATGCCCATCGTTTACTGTGAAAAAATTAGAGTGTTCAAAGCAGGCTTACGCCGTTGAATATATTAGCATGGAATAATAAGATAGGACCTGGGTACTATTTTGTTGGTTTGCGCACCCTGGTAATGATTAATAGGGACAGTTGGGGGTATTCGTATTCCATTGTCAGAGGTGAAATTCTTGGATTTTTGGAAGACGAACTACTGCGAAAGCATTTACCAAGGATGTTTTCATTAATCAAGAACGAAAGTTAGGGGATCGAAGATGATTAGATACCATCGTAGTCTTAACCATAAACTATGCCGACAAGGGATTGGTGGTCGTT-CGTTATGACTCCATCAGCACCTTATGAGAAATCACAAGTCTTTGGGTTCCGGGGGGAGTATGGTCGCAAGGCTGAAACTTAAAGAAATTGACGGAAGGGCACCACCAGTAGTGGAGCCTGCGGCTTAATTTGACTCAACACGGGAAAACTTACCAGGTCCAGACATAGTGAGGATTGACAGATTGAGAGCTCTTTCTTGATTCTATGGGTGGTGGTGCATGGCCGTTCTTAGTTGGTGGAGTGATTTGTCTGGTTAATTCCGTTAACGAACGAGACCCCTGCCTGCTAAATAGTTGGGTGAATGAATCTTCATTGACTACAGCTTCTTAGAGGGACGTGCATTCTATTAGATGCAGGAAGATAGGGGCAATAACAGGTCTGTGATGCCCTTAGATGTCCTGGGCCGCACGCGCGCTACACTGATGCATTCAACGAGTATTGTTCCTTGGCCGAGAGGCCTGGGTAATCTTGTTAACGTGCATCGTGATAGGGATAGATTATTGCAATTATTAATCTTGAACGAGGAATTCCTAGTAAACGCAGATCATCAATCTGCATTGATTACGTCCCTGCCCTTTGTACACACCGCCCGTCGCACCTAC------------------------------------------------------------------------------------------------------------------------------------------AGTGACCGTTACGAATCTGGTGTAATCCCTTATGCTAAAATGGGTTACTGGGATGCTTCATATGCAGTACAATCAACAGATATTCTTGCATTATTCCGTATCACACCACAACCAGGTGTGGATCCAGTAGAAGCTGCTGCTGCTGTAGCTGGTGAATCTTCAACAGCAACATGGACTGTTGTATGGACAGATTTATTAACAGCTTGTGAGCGCTATCGTGCTAAAGCTTACCGTGTAGATCCAGTTCCAAACACAACAGATCAATATTTTGCTTTCATCGCATATGAATGTGATTTATTTGAAGAAGGTTCTTTAGCTAACTTAACAGCGTCTATTATTGGTAACGTTTTTGGTTTTAAAGCAGTATCAGCTTTACGTTTAGAAGATATGCGTATTCCTCACTCATATTTAAAAACATTCCAAGGTCCAGCTACAGGTATCATTGTAGAACGTGAACGTTTAAACAAATATGGTACTCCATTATTAGGTGCTACAGTAAAACCAAAATTAGGTCTTTCTGGTAAAAACTATGGTCGTGTAGTATATGAAGGTTTAAAAGGTGGTTTAGACTTCTTAAAAGATGATGAAAACATTAACTCACAACCATTCATGCGTTGGAGAGAACGTTTCTTATACTGTATGGAAGGTATTAACCGTGCATCTGCTGCGACTGGTGAAGTTAAAGGTTCTTACTTAAACGTTACAGCTGCAACAATGGAAGAAGTATATAAACGTGCTGAGTATGCTAAAGCGGTTGGTTCTGTAATTGTGATGATTGATTTAGTTATGGGTTACACAGCAATTCAAAGTATTGCAATCTGGGCTCGTGAAAATGATATGATTTTACATTTACACCGTGCAGGTAACTCTACATATGCTCGTCAAAAGAATCATGGTATTAACTTCCGTGTGATCTGTAAATGGATGCGTATGGCTGGTGTAGATCATATTCATGCTGGTACAGTAGTTGGTAAGTTAGAAGGTGATCCTTTAATGATCAAAGGTTTCTACGATACATTACGTCTAACACATTTAGATGTTAATTTACCTTATGGTATTTTCTTCGAAATGGATTGGGCTAGTTTACGTAAATGTTTACCTGTTGCTTCTGGTGGTATTCACTGTGGTCAAATGCACCAATTAG-TCATTATTTAG-TGATGATGTTATTTTACAATTTGGTGGTGGTACTATTGGTCACCCTGATGGTATTCAAGCAGGTGCTACAGCAAACCGTGTTGCTTTAGAATCAATGATTTTAGCTCGTAACGAAGGTATTGACTATTTCAATAATGAAATTGGTCCACAAATT-------------------------------------------------------------------------------------------------------------------------------------------------------------------------------ATGCTGGATTAATGGTATTTTGGGCTGGTGCAATGGTGTTATTTGAAGTATCACATTTTGTGCCAGAAAAACCATTATATGAACAAGGTTTCATTTTAATTCAACATTTAGCAACTTTAGGTTACGGAATTGGACCAGGTGGTGAAATTACAACAACTGTTCCATATTTTGCTGTAGGTGTTATTCATTTAATTTCATCGGCTGTTTTAGGTTTTGGTGGAATTTATCATTCATTATTAGGCCCAGATACATTAGAAGAATCATTCCCATTCTTTGGTTATGACTGGCGTGATAAAAATAAAATGACAACTATCTTAGGTATTCATTTATGTGTACTAGGTGCAGGTTCTTTATTATTAGTTATTAAAGCGATGTATCTAGGTGGTGTTTATGATACTTGGGCCCCTGGTGGTGGTGATGTTCGTTTTATTACAACTCCAACATTAAATCCAATTGTAATTTTTGGTTATGTGTTCCGTTCTCCTTTTGGTGGTGATGGTTGGGTCGTTGCTGTAAATAATATGGAAGATATTATTGGCGGCCATATTTGGGTTGGTATTTTATGCATTACTGGTGGTATTTGGCATATCTTTACAAAACCTTTTGCTTGGGCTCGTCGAGCTTTTGTTTGGTCAGGAGAAGCTTATCTTTCATATAGTTTAGCTGCTATTTCACTTATGGGTTTTACAGCTGCATTATATTCTTGGTATAATAATACTGCTTATCCTAGTGAATTATATGGTCCAACTGGTCCTGAAGCATCACAATCTCAAGCTTTTACTTTCTTAGTTCGAGATCAGCGTTTAGGAGCAAATGTATCATCGGCACAAGGTCCAACTGGTTTAGGTAAATACTTAATGCGTTCACCAAGTGGCGAAATTATTTTCGGTGGTGAAACTATGCGGTTCTGGGATTTACGTGCTCCATGGGTTGAACCATTACGTGGTCCAAATGGTTTAGATATTAATAAAATTAAAAATGATATTCAACCTTGGCAAGAACGTCGTGCTGCAGAATATATGACGCATGCACCATTAGGCTCATTAAACTCTGTAGGTGG-----------------------???AGCATATAATTAAGCGGAGGAAAAGAAACTAACCAGGATTCCCCTAGTAAGGGCGACTGAAGCGGGAAGAGCTCATAATGTGAATCTGCGCGT-AC-----GCGCCGAATTGTGGTCTGTAGAAG-CATGTGTTTGGCACGCYGGGTCAAGTCCCTTGGAAAAGGGCAGCTTAGAGGGTGAGACTCCCGTGATTGCCTGGGCTGTGGCCATTTGACACTAGCTTTCGACGAGTCGAGTTGTTTGGGATTGCAGCTCAAATTTGGTGGTAAATTCCATCTAAAGCTAAATACGGGTGGGAGACCGATAGCGTACAAGTACCGTGAGGGAAAGATGCAAAGAACTTTGAAAAGAGAGTTAAAGAGTACCTGAAATTGCTGAAAGGGAAGCGAAGGAAACCAGTGCTTTG-C-TTTGTCATACTTCCCCTCCCGCTTGCGGGTGGGGCGCTGTGGCT-C-TGC-ATTAGTCAGCGTTGGTTGGTCCCGGCAGACACCTGGCCTCGGGAGGTAGGTCCACTCGTTGGTCCGATACCG-TGGCCGCGTGTGCTGGGAAAGACCGA-TGATGACGAAATGGTTTTCTTTAC???????????
	Dimeregramma_sp._HK359               TGCCAGTAGTCATACGCTCGTCTCAAAGATTAAGCCATGCATGTCTAAGTATAAAT--ACCATACTTTGAAACTGCGAACGGCTCATTATATCAGTTATAGTTTATTTGATAGTCCCTTACTACTTGGATAACCGTAGTAATTCTAGAGCTAATACATGCATCAATACCCGACT-TTCGTGGGAGGGTAGTGTTTATTAGATAGAA-ACCAA-CCCCTTC-GGGGTGAT-GTGGTGATTCATAATAACTTTGCGAATCGCATGGCTTTGTGCCGGCGATGGATCATTCAAGTTTCTGCCCTATCAGCTTTGGATGGTAGGGTATTGGCCTACCATGGCTTTAACGGGTAACGGGAAATTAGGGTTTGATTCCGGAGAGGGAGCCTGAGAGACGGCTACCACATCCAAGGAAGGCAGCAGGCGCGTAAATTACCCAATCCTGACACAGGGAGGTAGTGACAATAAATAACAATGCCTGGCCATTTTTGGTCGGGCAATTGGAATGAGAACAATTTAAATCCCTTATCGAGGATCAATTGGAGGGCAAGTCTGGTGCCAGCAGCCGCGGTAATTCCAGCTCCAATAGCGTATATTAAAGTTGTTGCAGTTAAAAAGCTCGTAGTTGGATTTGTGGTCGGAGCGACCGTCCCTTCACTCAGTGTTGGTG---TTGCGTCGTCTCTGACCATCCTTGGGTGGAACCTGTGTGGCATTAAGTTGTCGTGCAGGGGATGCCCATCGTTTACTGTGAAAAAATTAGAGTGTTCAAAGCAGGCTTACGCCGTTGAATATATTAGCATGGAATAATAAGATAGGACCTGGGTACTATTTTGTTGGTTTGCGCACCCTGGTAATGATTAATAGGGACAGTTGGGGGTATTCGTATTCCATTGTCAGAGGTGAAATTCTTGGATTTTTGGAAGACGAACTACTGCGAAAGCATTTACCAAGGATGTTTTCATTAATCAAGAACGAAAGTTAGGGGATCGAAGATGATTAGATACCATCGTAGTCTTAACCATAAACTATGCCGACAAGGGATTGGTGGTCGTT-CGTTATGACTCCATCAGCACCTTATGAGAAATCACAAGTCTTTGGGTTCCGGGGGGAGTATGGTCGCAAGGCTGAAACTTAAAGAAATTGACGGAAGGGCACCACCAGTAGTGGAGCCTGCGGCTTAATTTGACTCAACACGGGAAAACTTACCAGGTCCAGACATAGTGAGGATTGACAGATTGAGAGCTCTTTCTTGATTCTATGGGTGGTGGTGCATGGCCGTTCTTAGTTGGTGGAGTGATTTGTCTGGTTAATTCCGTTAACGAACGAGACCCCTGCCTGCTAAATAGTTGGGTGAATGAATCTTCATTGACTACAGCTTCTTAGAGGGACGTGCATTCTATTAGATGCAGGAAGATAGGGGCAATAACAGGTCTGTGATGCCCTTAGATGTCCTGGGCCGCACGCGCGCTACACTGATGCATTCAACGAGTATTGTTCCTTGGCCGAGAGGCCTGGGTAATCTTGTTAACGTGCATCGTGATAGGGATAGATTATTGCAATTATTAATCTTGAACGAGGAATTCCTAGTAAACGCAGATCATCAATCTGCATTGATTACGTCCCTGCCCTTTGTACACACCGCCCGTCGCACCTACCGATTGAATGGTCCGGTGAAGCCTCGGGATTGTGACCGGTTCGCTTTATTGTGAGTTGGTCGCGAGAACTTGTCTAAACCTTATCATTTAGAGGAAGGTGAA-----------------------------------AAGTGACCGTTACGAATCTGGTGTAATCCCTTATGCTAAAATGGGTTATTGGGATGCTTCATATGCAGTACAATCAACAGATATTCTTGCATTATTCCGTATCACACCACAACCAGGTGTGGATCCAGTAGAAGCTGCTGCTGCTGTAGCTGGTGAATCTTCAACAGCAACATGGACTGTTGTATGGACAGATTTATTAACAGCTTGTGAGCGCTATCGTGCTAAAGCTTACCGTGTAGATCCAGTTCCAAACACAACAGATCAATATTTTGCTTTCATCGCATATGAATGTGATTTATTCGAAGAAGGTTCTTTAGCTAACTTAACAGCGTCTATTATTGGTAACGTTTTTGGTTTTAAAGCAGTATCAGCTTTACGTTTAGAAGATATGCGTATTCCTCACTCATATTTAAAAACATTCCAAGGTCCAGCTACTGGCATCATTGTAGAACGTGAACGTTTAAACAAATATGGTACTCCATTATTAGGTGCTACAGTAAAACCAAAATTAGGTCTTTCTGGTAAAAACTATGGTCGTGTAGTATATGAAGGTTTAAAAGGTGGTTTAGACTTCTTAAAAGATGATGAAAACATTAACTCACAACCATTTATGCGTTGGAGAGAACGTTTCTTATACTGTATGGAAGGTATTAACCGTGCATCTGCTGCGACTGGTGAAGTTAAAGGCTCTTACTTAAACGTCACAGCTGCAACAATGGAAGAAGTATATAAACGTGCTGAGTATGCTAAAGCTGTTGGTTCTGTAATTGTGATGATTGATTTAGTTATGGGTTACACAGCAATTCAAAGTATTGCAATCTGGGCTCGTGAAAATGATATGATTTTACATTTACACCGTGCAGGTAACTCTACATATGCTCGTCAAAAGAATCATGGTATTAACTTCCGTGTGATCTGTAAATGGATGCGTATGGCTGGTGTAGATCATATTCATGCTGGTACAGTAGTTGGTAAGTTAGAAGGTGATCCTTTAATGATTAAAGGTTTCTACGATACATTACGTCTAACACATTTAGATGTTAATTTACCTTATGGTATTTTCTTCGAAATGGATTGGGCTAGTTTACGTAAATGTTTACCTGTTGCTTCTGGTGGTATTCACTGTGGTCAAATGCACCAATTAGTTCATTATTTAGGTGATGATGTTATTTTACAATTTGGTGGTGGTACTATTGGTCACCCTGATGGTATTCAAGCCGGTGCTACAGCAAACCGTGTTGCTTTAGAATCAATGATTTTAGCTCGTAACGAAGGTATTGACTATTTCAATAATGAAATTGGTCCACAAATTTTACGCGATGCCGCTAAAA-------------------------------------------------------------------------------------------------------------------AATTAATGTATCAGGTAAATTATTAGGTGCACATGTAGCACATGCTGGATTAATGGTATTTTGGGCTGGTGCAATGGTGTTATTTGAAGTATCACATTTTGTGCCAGAAAAACCATTATATGAACAAGGTTTCATTTTAATTCAACATTTAGCAACTTTAGGTTACGGAATTGGACCAGGTGGTGAAATTACAACAACTGTTCCATATTTTGCTGTAGGTGTTATTCATTTAATTTCATCGGCTGTTTTAGGTTTTGGTGGAATTTATCATTCATTATTGGGCCCAGATACATTAGAAGAATCATTCCCATTCTTTGGTTATGACTGGCGTGATAAAAATAAAATGACAACTATCTTAGGTATTCATTTATGTGTACTAGGTGCAGGTTCTTTATTATTAGTTATTAAAGCGATGTATCTAGGTGGTGTTTATGATACTTGGGCCCCTGGTGGTGGTGATGTTCGTTTTATTACAACTCCAACATTAAATCCAATTGTAATTTTTGGTTATGTGTTCCGTTCTCCTTTTGGTGGTGATGGTTGGGTCGTTGCTGTAAATAATATGGAAGATATTATTGGCGGCCATATTTGGGTTGGTATTTTATGCATTACTGGTGGTATTTGGCATATCTTTACAAAACCTTTTGCTTGGGCTCGTCGAGCTTTTGTTTGGTCAGGAGAAGCTTATCTTTCATATAGTTTAGCTGCTATTTCACTTATGGGTTTTACAGCTGCATTATATGCTTGGTATAATAATACTGCTTATCCTAGTGAATTATATGGTCCAACTGGTCCTGAAGCATCACAATCTCAAGCTTTTACTTTCTTAGTTCGAGATCAGCGTTTAGGAGCAAATGTATCATCGGCACAAGGTCCAACTGGTTTAGGTAAATACTTAATGCGTTCACCAAGTGGCGAAATTATTTTCGGTGGTGAAACTATGCGTTTCTGGGATTTACGTGCTCCATGGGTTGAACCATTACGTGGTCCAAATGGTTTAGATATTAATAAAATTAAAAACGATATTCAACCTTGGCAAGAACGCCGTGCTGCAGAATATATGACGCATGCACCATTAGGCTCATTAAACTCTGTAGGTGGTGTAGCAACTGAAATTAATTCAG?????CATATAATTAAGCGGAGGAAAAGAAACTAACCAGGATTCCCCTAGTAAGGGCGACTGAAGCGGGAAGAGCTCATATTGTGAATCTGCGCGY-RC-----GCGCCGAATTGTGGTCTGYAGAAG-CATGTGTTTGGCACGCCGGGTAAAGTCCCTTGGAAAAGGGCAGCTTAGAGGGTGAGACTCCCGTAATTGCCTGGGCTGTGGCCATTTGACACTRGCTTTCGACGAGTCGAGTTGTTTGGGATTGCAGCTCAAATTTGGTGGTAAATTCCATCTAAAGCTAAATACGGGTGGGAGACCGATAGCGTACAAGTRCCGTGAGGGAAAGATGCAAAGAACTTTGAAAAGAGAGTTAAAGAGTRCCTGAAATTGCTGAAAGGGAAGCGAAGGAAACCAGTGCTTTG-C-TCTGTCATACTTCCCCTCCCGCTTGCGGGTGGGGCGCTGTGGCT-T-TGC-ATTAGTCAGCCTTGGTTGGTCCCGGYAGATACCTGGTCTCGGGAGGTAGGTCCACTCGCTGGTCCGAYACCG-TGGCCGCGTGTGCTGGGAAAGACCGA-TGATGACGAAATGGTTTTCTTTACCCCGTCT????
	Dimeregramma_sp._HK376               ----------CATACGCTCGTCTCAAAGATTAAGCCATGCATGTCTAAGTATAAAT--ACCATACTTTGAAACTGCGAACGGCTCATTATATCAGTTATAGTTTATTTGATAGTCCCTTACTACTTGGATAACCGTAGTAATTCTAGAGCTAATACATGCATCAATACCCGACT-TTCGTGGGAGGGTAGTGTTTATTAGATAGAA-ACCAA-CCCCTTC-GGGGTGAT-GTGGTGATTCATAATAACTTTGCGAATCGCATGGCTTTGTGCCGGCGATGGATCATTCAAGTTTCTGCCCTATCAGCTTTGGATGGTAGGGTATTGGCCTACCATGGCTTTAACGGGTAACGGGAAATTAGGGTTTGATTCCGGAGAGGGAGCCTGAGAGACGGCTACCACATCCAAGGAAGGCAGCAGGCGCGTAAATTACCCAATCCTGACACAGGGAGGTAGTGACAATAAATAACAATGCCTGGCCATTTTTGGTCGGGCAATTGGAATGAGAACAATTTAAATCCCTTATCGAGGATCAATTGGAGGGCAAGTCTGGTGCCAGCAGCCGCGGTAATTCCAGCTCCAATAGCGTATATTAAAGTTGTTGCAGTTAAAAAGCTCGTAGTTGGATTTGTGGTCGGAGCGACCGTCCCTTCACTCAGTGTTGGTG---TTGCGTCGTCTCTGACCATCCTTGGGTGGAACCTGTGTGGCATTAAGTTGTCGTGCAGGGGATGCCCATCGTTTACTGTGAAAAAATTAGAGTGTTCAAAGCAGGCTTACGCCGTTGAATATATTAGCATGGAATAATAAGATAGGACCTGGGTACTATTTTGTTGGTTTGCGCACCCTGGTAATGATTAATAGGGACAGTTGGGGGTATTCGTATTCCATTGTCAGAGGTGAAATTCTTGGATTTTTGGAAGACGAACTACTGCGAAAGCATTTACCAAGGATGTTTTCATTAATCAAGAACGAAAGTTAGGGGATCGAAGATGATTAGATACCATCGTAGTCTTAACCATAAACTATGCCGACAAGGGATTGGTGGTCGTT-CGTTATGACTCCATCAGCACCTTATGAGAAATCACAAGTCTTTGGGTTCCGGGGGGAGTATGGTCGCAAGGCTGAAACTTAAAGAAATTGACGGAAGGGCACCACCAGTAGTGGAGCCTGCGGCTTAATTTGACTCAACACGGGAAAACTTACCAGGTCCAGACATAGTGAGGATTGACAGATTGAGAGCTCTTTCTTGATTCTATGGGTGGTGGTGCATGGCCGTTCTTAGTTGGTGGAGTGATTTGTCTGGTTAATTCCGTTAACGAACGAGACCCCTGCCTGCTAAATAGTTGGGTGAATGAATCTTCATTGACTACAGCTTCTTAGAGGGACGTGCATTCTATTAGATGCAGGAAGATAGGGGCAATAACAGGTCTGTGATGCCCTTAGATGTCCTGGGCCGCACGCGCGCTACACTGATGCATTCAACGAGTATTGTTCCTTGGCCGAGAGGCCTGGGTAATCTTGTTAACGTGCATCGTGATAGGGATAGATTATTGCAATTATTAATCTTGAACGAGGAATTCCTAGTAAACGCAGATCATCAATCTGCATTGATTACGTCCCTGCCCTTTGTACACACCGCC------------------------------------------------------------------------------------------------------------------------------------------------------AGTGACCGTTACGAATCTGGTGTAATCCCTTATGCTAAAATGGGTTACTGGGATGCTTCATATGCAGTACAATCAACAGATATTCTTGCATTATTCCGTATCACACCACAACCAGGTGTGGATCCAGTAGAAGCTGCTGCTGCTGTAGCTGGTGAATCTTCAACAGCAACATGGACTGTTGTATGGACAGATTTATTAACAGCTTGTGAGCGCTATCGTGCTAAAGCTTACCGTGTAGATCCAGTTCCAAACACAACAGATCAATATTTTGCTTTCATCGCATATGAATGTGATTTATTCGAAGAAGGTTCTTTAGCTAACTTAACAGCGTCTATTATTGGTAACGTTTTTGGTTTTAAAGCAGTATCAGCTTTACGTTTAGAAGATATGCGTATTCCTCACTCATATTTAAAAACATTCCAAGGTCCAGCTACTGGCATCATTGTAGAACGTGAACGTTTAAACAAATATGGTACTCCATTATTAGGTGCTACAGTAAAACCAAAATTAGGTCTTTCTGGTAAAAACTATGGTCGTGTAGTATATGAAGGTTTAAAAGGTGGTTTAGACTTCTTAAAAGATGATGAAAACATTAACTCACAACCATTTATGCGTTGGAGAGAACGTTTCTTATACTGTATGGAAGGTATTAACCGTGCATCTGCTGCGACTGGTGAAGTTAAAGGCTCTTACTTAAACGTCACAGCTGCAACAATGGAAGAAGTATATAAACGTGCTGAGTATGCTAAAGCTGTTGGTTCTGTAATTGTGATGATTGATTTAGTTATGGGTTACACAGCAATTCAAAGTATTGCAATCTGGGCTCGTGAAAATGATATGATTTTACATTTACACCGTGCAGGTAACTCTACATATGCTCGTCAAAAGAATCATGGTATTAACTTCCGTGTGATCTGTAAATGGATGCGTATGGCTGGTGTAGATCATATTCATGCTGGTACAGTAGTTGGTAAGTTAGAAGGTGATCCTTTAATGATTAAAGGTTTCTACGATACATTACGTCTAACACATTTAGATGTTAATTTACCTTATGGTATTTTCTTCGAAATGGATTGGGCTAGTTTGCGGAAATGTTTACCTGTTGCTTCTGGTGGTATTCACTGTGGTCAAATGCACCAATTAGTTCATTATTTAGGTGATGATGTTATTTTACAATTTGGTGGTGGTACTATTGGTCACCCTGATGGTATTCAAGCCGGTGCTACAGCAAACCGTGTTGCTTTAGAATCAATGATTTTAGCTCGTAACGAAGGTATTGACTATTTCAATAATGAAATTGGTCCACAAATTTTACGCGATGCCGCTAAAACATGTGGTCCTTTACAAA------------------------------------------------------------------------------------------------------------------------------------------ATGCTGGATTAATGGTATTTTGGGCTGGTGCAATGGTGTTATTTGAAGTATCACATTTTGTGCCAGAAAAACCATTATATGAACAAGGTTTCATTTTAATTCAACATTTAGCAACTTTAGGTTACGGAATTGGACCAGGTGGTGAAATTACAACAACTGTTCCATATTTTGCTGTAGGTGTTATTCATTTAATTTCATCGGCTGTTTTAGGTTTTGGTGGAATTTATCATTCATTATTGGGCCCAGATACATTAGAAGAATCATTCCCATTCTTTGGTTATGACTGGCGTGATAAAAATAAAATGACAACTATCTTAGGTATTCATTTATGTGTACTAGGTGCAGGTTCTTTATTATTAGTTATTAAAGCGATGTATCTAGGTGGTGTTTATGATACTTGGGCCCCTGGTGGTGGTGATGTTCGTTTTATTACAACTCCAACATTAAATCCAATTGTAATTTTTGGTTATGTGTTCCGTTCTCCTTTTGGTGGTGATGGTTGGGTCGTTGCTGTAAATAATATGGAAGATATTATTGGCGGCCATATTTGGGTTGGTATTTTATGCATTACTGGTGGTATTTGGCATATCTTTACAAAACCTTTTGCTTGGGCTCGTCGAGCTTTTGTTTGGTCAGGAGAAGCTTATCTTTCATATAGTTTAGCTGCTATTTCACTTATGGGTTTTACAGCTGCATTATATGCTTGGTATAATAATACTGCTTATCCTAGTGAATTATATGGTCCAACTGGTCCTGAAGCATCACAATCTCAAGCTTTTACTTTCTTAGTTCGAGATCAGCGTTTAGGAGCAAATGTATCATCGGCACAAGGTCCAACTGGTTTAGGTAAATACTTAATGCGTTCACCAAGTGGCGAAATTATTTTCGGTGGTGAAACTATGCGTTTCTGGGATTTACGTGCTCCATGGGTTGAACCATTACGTGGTCCAAATGGTTTAGATATTAATAAAATTAAAAACGATATTCAACCTTGGCAAGAACGCCGTGCTGCAGAATATATGACGCATGCACCATTAGGCTCATTAAACTCTGTAGGTGG-----------------------??????ATATAATTAAGCGGAGGAAAAGAAACTAACCAGGATTCCCCTYGYAAGGGCGACTGAAGCGGGAAGAGCTCATRTTGTGAATCTGCGCGT-AC-----GCGCCGAATTGTGGTCTGYAGAAG-CATGTGTTTGGCACGCCGGGCAAAGTCCCTTGGAAAAGGGCAGCTTAGAGGGTGAGACTCCCGTAATTGCCTGGGCTGTGGCCATTTGACACTRGCTTTCGACGAGTCGAGTTGTTTGGGATTGCAGCTCAAATTTGGTGGTAAATTCCATCTAAAGCTAAATACGGGTGGGAGACCGAYAGCGTACAAGTRCCGTGAGGGAAAGATGCAAAGAACTTTGAAAAGAGAGTTAAAGAGTACCTGAAATTGCTGAAAGGGAAGCGAAGGAAACCAGTGCT-TTGC-TCTGTCAYACTTCCCCTCCCGCTTGCGGGTGGGGCGCTGTGGCT-T-TGC-ATTAGTCAGCGTTGGTTGGTCCCGGYAGATACCTGGTCTCGGGAGGYAGGTCCACTCGCTGGTCCGAYACCG-TGGCCGCGTGTGCTGGGAAAGACCGA-TGATGACGAAATGGTTTTCTTTRCCCCGTCTT???
	Dimeregramma_sp._HK358               TGCCAGTAGTCATACGCTCGTCTCAAAGATTAAGCCATGCATGTCTAAGTATAAAT--ACCATACTTTGAAACTGCGAACGGCTCATTATATCAGTTATAGTTTATTTGATAGTCCCTTACTACTTGGATAACCGTAGTAATTCTAGAGCTAATACATGCATCAATACCCGACT-TTCGTGGGAGGGTAGTGTTTATTAGATAGAA-ACCAA-CCCCTTC-GGGGTGAT-GTGGTGATTCATAATAACTTTGCGAATCGCATGGCTTTGTGCCGGCGATGGATCATTCAAGTTTCTGCCCTATCAGCTTTGGATGGTAGGGTATTGGCCTACCATGGCTTTAACGGGTAACGGGAAATTAGGGTTTGATTCCGGAGAGGGAGCCTGAGAGACGGCTACCACATCCAAGGAAGGCAGCAGGCGCGTAAATTACCCAATCCTGACACAGGGAGGTAGTGACAATAAATAACAATGCCTGGCCATTTTTGGTCGGGCAATTGGAATGAGAACAATTTAAATCCCTTATCGAGGATCAATTGGAGGGCAAGTCTGGTGCCAGCAGCCGCGGTAATTCCAGCTCCAATAGCGTATATTAAAGTTGTTGCAGTTAAAAAGCTCGTAGTTGGATTTGTGGTCGGAGCGACCGTCCCTTCACTCAGTGTTGGTG---TTGCGTCGTCTCTGACCATCCTTGGGTGGAACCTGTGTGGCATTAAGTTGTCGTGCAGGGGATGCCCATCGTTTACTGTGAAAAAATTAGAGTGTTCAAAGCAGGCTTACGCCGTTGAATATATTAGCATGGAATAATAAGATAGGACCTGGGTACTATTTTGTTGGTTTGCGCACCCTGGTAATGATTAATAGGGACAGTTGGGGGTATTCGTATTCCATTGTCAGAGGTGAAATTCTTGGATTTTTGGAAGACGAACTACTGCGAAAGCATTTACCAAGGATGTTTTCATTAATCAAGAACGAAAGTTAGGGGATCGAAGATGATTAGATACCATCGTAGTCTTAACCATAAACTATGCCGACAAGGGATTGGTGGTCGTT-CGTTATGACTCCATCAGCACCTTATGAGAAATCACAAGTCTTTGGGTTCCGGGGGGAGTATGGTCGCAAGGCTGAAACTTAAAGAAATTGACGGAAGGGCACCACCAGTAGTGGAGCCTGCGGCTTAATTTGACTCAACACGGGAAAACTTACCAGGTCCAGACATAGTGAGGATTGACAGATTGAGAGCTCTTTCTTGATTCTATGGGTGGTGGTGCATGGCCGTTCTTAGTTGGTGGAGTGATTTGTCTGGTTAATTCCGTTAACGAACGAGACCCCTGCCTGCTAAATAGTTGGGTGAATGAATCTTCATTGACTRCCGCTTCTTAGAGGGACGTGCATTCTATTAGATGCAGGAAGATAGGGGCAATAACAGGTCTGTGATGCCCTTAGATGTCCTGGGCCGCACGCGCGCTACACTGATGCATTCAACGAGTATTGTTCCTTGGCCGAGAGGCCTGGGTAATCTTGTTAACGTGCATCGTGATAGGGATAGATTATTGCAATTATTAATCTTGAACGAGGAATTCCTAGTAAACGCAGATCATCAATCTGCATTGATTACGTCCCTGCCCTTTGTACACACCGCCCGTCGCACCTACCGATTGAATGGTCCGGTGAAGCCTCGGGATTGTGACCGGTTCGCTTTATTGTGAGTTGGTCGCGAGAACTTGTCTAAACCTTATCATTTAGAGGAAGGTGAA-----------------------------------AAGTGACCGTTACGAATCTGGTGTAATCCCTTATGCTAAAATGGGTTATTGGGATGCTTCATATGCAGTACAATCAACAGATATTCTTGCATTATTCCGTATCACACCACAACCAGGTGTGGATCCAGTAGAAGCTGCTGCTGCTGTAGCTGGTGAATCTTCAACAGCAACATGGACTGTTGTATGGACAGATTTATTAACAGCTTGTGAGCGCTATCGTGCTAAAGCTTACCGTGTAGATCCAGTTCCAAACACAACAGATCAATATTTTGCTTTCATCGCATATGAATGTGATTTATTCGAAGAAGGTTCTTTAGCTAACTTAACAGCGTCTATTATTGGTAACGTTTTTGGTTTTAAAGCAGTATCAGCTTTACGTTTAGAAGATATGCGTATTCCTCACTCATATTTAAAAACATTCCAAGGTCCAGCTACTGGCATCATTGTAGAACGTGAACGTTTAAACAAATATGGTACTCCATTATTAGGTGCTACAGTAAAACCAAAATTAGGTCTTTCTGGTAAAAACTATGGTCGTGTAGTATATGAAGGTTTAAAAGGTGGTTTAGACTTCTTAAAAGATGATGAAAACATTAACTCACAACCATTTATGCGTTGGAGAGAACGTTTCTTATACTGTATGGAAGGTATTAACCGTGCATCTGCTGCGACTGGTGAAGTTAAAGGCTCTTACTTAAACGTCACAGCTGCAACAATGGAAGAAGTATATAAACGTGCTGAGTATGCTAAAGCTGTTGGTTCTGTAATTGTGATGATTGATTTAGTTATGGGTTACACAGCAATTCAAAGTATTGCAATCTGGGCTCGTGAAAATGATATGATTTTACATTTACACCGTGCAGGTAACTCTACATATGCTCGTCAAAAGAATCATGGTATTAACTTCCGTGTGATCTGTAAATGGATGCGTATGGCTGGTGTAGATCATATTCATGCTGGTACAGTAGTTGGTAAGTTAGAAGGTGATCCTTTAATGATTAAAGGTTTCTACGATACATTACGTCTAACACATTTAGATGTTAATTTACCTTATGGTATTTTCTTCGAAATGGATTGGGCTAGTTTACGTAAATGTTTACCTGTTGCTTCTGGTGGTATTCACTG-----------------------------------------------------------------------------------------------------------------------------------------------------------------------------------------------------------------------------------------------------------------------------------------------------------------------------GTTTAATTAATGTATCAGGTAAATTATTAGGTGCACATGTAGCACATGCTGGATTAATGGTATTTTGGGCTGGTGCAATGGTGTTATTTGAAGTATCACATTTTGTGCCAGAAAAACCATTATATGAACAAGGTTTCATTTTAATTCAACATTTAGCAACTTTAGGTTACGGAATTGGACCAGGTGGTGAAATTACAACAACTGTTCCATATTTTGCTGTAGGTGTTATTCATTTAATTTCATCGGCTGTTTTAGGTTTTGGTGGAATTTATCATTCATTATTGGGCCCAGATACATTAGAAGAATCATTCCCATTCTTTGGTTATGACTGGCGTGATAAAAATAAAATGACAACTATCTTAGGTATTCATTTATGTGTACTAGGTGCAGGTTCTTTATTATTAGTTATTAAAGCGATGTATCTAGGTGGTGTTTATGATACTTGGGCCCCTGGTGGTGGTGATGTTCGTTTTATTACAACTCCAACATTAAATCCAATTGTAATTTTTGGTTATGTGTTCCGTTCTCCTTTTGGTGGTGATGGTTGGGTCGTTGCTGTAAATAATATGGAAGATATTATTGGCGGCCATATTTGGGTTGGTATTTTATGCATTACTGGTGGTATTTGGCATATCTTTACAAAACCTTTTGCTTGGGCTCGTCGAGCTTTTGTTTGGTCAGGAGAAGCTTATCTTTCATATAGTTTAGCTGCTATTTCACTTATGGGTTTTACAGCTGCATTATATGCTTGGTATAATAATACTGCTTATCCTAGTGAATTATATGGTCCAACTGGTCCTGAAGCATCACAATCTCAAGCTTTTACTTTCTTAGTTCGAGATCAGCGTTTAGGAGCAAATGTATCATCGGCACAAGGTCCAACTGGTTTAGGTAAATACTTAATGCGTTCACCAAGTGGCGAAATTATTTTCGGTGGTGAAACTATGCGTTTCTGGGATTTACGTGCTCCATGGGTTGAACCATTACGTGGTCCAAATGGTTTAGATATTAATAAAATTAAAAACGATATTCAACCTTGGCAAGAACGCCGTGCTGCAGAATATATGACGCATGCACCATTAGGCTCATTAAACTCTGTAGGTGGTGTAGCAACTGAAATTAATTCAG?????CATATAATTAAGCGGAGGAAAAGAAACTAACCAGGATTCCCCTAGTAAGGGCGACTGAAGCGGGAAGAGCTCATATTGTGAATCTGCGCGY-RC-----GCGCCGAATTGTGGTCTGYAGAAG-CATGTGTTTGGCACGCCGGGTAAAGTCCCTTGGAAAAGGGCAGCTTAGAGGGTGAGACTCCCGTAATTGCCTGGGCTGTGGCCATTTGACACTRGCTTTCGACGAGTCGAGTTGTTTGGGATTGCAGCTCAAATTTGGTGGTAAATTCCATCTAAAGCTAAATACGGGTGGGAGACCGATAGCGYACAAGTRCCGTGAGGGAAAGATGCAAAGAACTTTGAAAAGAGAGTTAAAGAGTRCCTGAAATTGCTGAAAGGGAAGCGAAGGAAACCAGTGCTTTG-C-TCTGTCATACTTCCCCTCCCGCTTGCGGGTGGGGCGCTGTGGCT-T-TGC-ATTAGTCAGCSTTGGTTGGTCCCGGYAGATACCTGGTCTCGGGAGGYAGGTCCACTCGCTGGTCCGATACCG-TGGCCGCGTGTGCTGGGAAAGACCGA-TGATGACGAAATGGTTTTCTTTACCCCGTCTT???
	Plagiogramma_sp.__SZCZCH437          -------------------------------------------------------------------------------------------------------------------------------------------------------------------------------------------------------------------------------------------------------------------------------------------------------------------------------------------------------------------------------------------------------------------------------------------------------------------------------------------------------------------------------------------------------------------------GCCAGCAGCCGCGGTAATTCCAGCTCCAATAGCGTATATTAAAGTTGTTGCAGTTAAAAAGCTCGTAGTTGGATTTGTGGTCTGAGCGACCTACCCGTCACTCAGTGTCGGTG-TT--TGGTCGTCTCGGACCATCCTTGGGTGGAATCTGTGTGGCATTAGGTTGTCGTGCAGGGGATACCCATCGTTTACTGTGAAAAAATTAGAGTGTTCAAAGCAGGCTTACGCCGTTGAATATATTAGCATGGAATAATAAGATAGGACCTGGGTACTATTTTGTTGGTTTGCGCACCCTGGTAATGATTAATAGGGACAGTTGGGGGTATTCGTATTCCATTGTCAGAGGTGAAATTCTTGGATTTCTGGAAGACGAACTACTGCGAAAGCATTTACCAAGGATGTTTTCATTAATCAAGAACGAAAGTTAGGGGATCGAAGATGATTAGATACCATCGTAGTCTTAACCATAAACTATGCCGACAAGGGATTGGCGGTCGTT-CGTTATGACTCCGTCAGCACCTTATGAGAAATCACAAGTCTTTGGGTTCCGGGGGGAGTATGGTCGCAAGGCTGAAACTTAAAGAAATTGACGGAAGGGCACCACCAGGAGTGGAGCCTGCGGCTTAATTTGACTCAACACGGGAAAACTTACCAGGTCCAGACATAGTGAGGATTGACAGATTGAGAGCTCTTTCTTGATTCTATGGGTGGTGGTGCATGGCCGTTCTTAGTTGGTGGAGTGATTTGTCTGGTTAATTCCGTTAACGAACGAGACCCCTGCCTGCTAAATAGTTGGGTGAATGAATTTTCATTGACTGCAGCTTCTTAGAGGGACGTGCATTCTATTAGATGCAGGAAGATAGGGGCAATAACAGGTCTGTGATGCCCTTAGATGTCCTGGGCCGCACGCGCGCTACACTGATGCATTCAACGAGTACTGTTCCTTGGCCGAGAGGCCTGGGTAATCTTGTTAACGTGCATCGTGATAGGGATAGATTATTGCAATTATTAATCTTGAACGAGGAATTCCTAGTAAACGCAGATCATCAATCTGCATTGATTACGTCCCTGCCCTTTGTACACACCGCCCGTCGCACCTACCGATTGAATGGTCCGGTGAAGCCTCGGGATTGTGACCGGTTCGCTTTATTGTGATTCGGTCGCGAGAACTTGTCTAAACCTTATCATTTAGAGGAAGGTGAA------------------------------------AGTGACCGTTACGAATCTGGTGTAATCCCTTATGCTAAAATGGGTTACTGGGATGCTTCATATGCAGTACAATCTACAGATATTCTTGCATTATTCCGTATCACACCACAACCAGGTGTGGATCCAGTAGAAGCTGCTGCTGCTGTAGCTGGTGAGTCTTCAACAGCAACATGGACTGTTGTTTGGACAGATTTATTAACAGCTTGTGAGCGCTACCGTGCTAAAGCTTATCGTGTAGATCCAGTTCCAAATACAACAGATCAATATTTCGCTTTTATCGCATATGAATGTGATTTATTCGAAGAAGGTTCGTTAGCTAACTTAACAGCATCTATTATTGGTAACGTTTTTGGTTTTAAAGCTGTATCAGCTTTACGTTTAGAAGATATGCGTATTCCTCACTCATATTTAAAAACATTCCAAGGTCCTGCGACTGGTATTGTTGTAGAACGTGAACGTTTAAACAAATACGGTGCTCCATTATTAGGTGCAACAGTAAAACCAAAATTAGGTCTTTCTGGTAAAAACTATGGTCGTGTAGTATACGAAGGTTTAAAAGGTGGTTTAGACTTCTTAAAAGATGATGAAAACATTAACTCACAACCATTCATGCGTTGGAGAGAACGTTTCTTATACTGTATGGAAGGTATTAACCGTGCATCCGCTGCTACAGGTGAAGTTAAAGGTTCTTACTTAAACATTACAGCTGCAACAATGGAAGAAGTATATAAACGTGCTGAGTATGCTAAAGCTGTTGGTTCTGTAATTGTGATGATTGATTTAGTTATGGGTTACACAGCAATTCAAAGTGCTGCAATCTGGTCACGTGATAATGATATGATTTTACATTTACACCGTGCAGGTAACTCTACATATGCTCGTCAAAAGAATCATGGTATTAACTTCCGTGTTATCTGTAAATGGATGCGTATGGCTGGTGTAGATCATATTCACGCTGGTACAGTAGTTGGTAAGTTAGAAGGTGATCCTTTAATGATTAAAGGTTTCTATGATACATTACGTTTAACAAATTTAGAAGTTAACTTACCTTATGGTATTTTCTTCGAAATGGATTGGGCTAGTTTACGTAAATGTTTACCTGTTGCTTCTGGCGGTATTCACTGTGGTCAAATGCACCAATTAGTTCATTATTTAGGTGATGATGTTATTTTACAATTTGGTGGTGGTACTATTGGTCACCCTGATGGTATTCAAGCAGGTGCTACAGCAAACCGTGTTGCTTTAGAATCAATGATTCTAGCTCGTAACGAAGGTCTTGATTACTTTAACAGTGATATTGGTCCACAAATTTTACGCGATGCTGCTAAAAC-------------------------------------------------------------------------------------------------------------------------------------------------------------------------GTATTTTGGGCAGGTGCAATGGTATTATTTGAAGTATCACATTTTGTACCAGAAAAACCATTATATGAACAAGGTTTCATTTTAATTCAACATTTAGCAACTTTAGGTTACGGAATTGGACCAGGTGGTGAAATTACAACAACAGTTCCATATTTTGCTGTAGGTGTTATTCATTTAATTTCATCAGCTGTTTTAGGTTTCGGTGGAATTTACCATTCATTATTAGGTCCAGATACATTAGAAGAATCATTCCCATTCTTTGGTTATGACTGGCGTGATAAAAATAAAATGACAACGATCTTAGGTATTCATTTATGTTTACTAGGTGCTGGTTCTTTATTATTAGTTCTTAAAGCTATGTACTTAGGTGGTGTATATGATACATGGGCACCTGGTGGTGGTGATGTTCGTTTAATTACAACTCCAACGTTAAACCCTATTGTAATTTTTGGTTATGTTTTCCGTTCTCCTTTCGGTGGAGATGGTTGGGTTGTTGCTGTGAATAATATGGAAGATATTATTGGTGGACATATCTGGGTTGGTGTTTTATGTATTACTGGTGGTATTTGGCATATCTTTACAAAACCTTTTGCTTGGGCTCGAAGAGCTTTTGTTTGGTCAGGAGAAGCTTATCTTTCATATAGTTTAGCTGCTATTTCACTTATGGGTTTTACTGCGGCATTATATTCTTGGTATAATAATACAGCTTATCCTAGTGAATTATACGGTCCTACGGGTCCTGAAGCATCACAATCTCAAGCATTTACTTTCTTAGTTCGAGATCAACGTTTAGGAGCAAATGTATCGTCAGCACAAGGTCCTACTGGTCTAGGTAAATATTTAATGCGTTCACCAAGTGGTGAAATTATTTTTGGTGGTGAAACAATGCGTTTCTGGGATTTACGTGCTCCATGGGTTGAACCATTACGTGGTCCAAATGGTTTAGATATCAACAAGATCAAAAATGATATTCAACCGTGGCAAGAACGACGTGCTGCAGAATACATGACTCATGCACCATTAGGTTCATTAAATTCTGTAGGTGGTGTAGCAACTGAAATTAACTCAG?TAAGCATATAATTAAGCGGAGGAAAAGAAACTAACAAGGATTCCCCTAGTAAGGGCGACTGAAGCGGGAAAAGCTCACTATGTGAATCTGCGCTTGTTG-CAAGCGCCGAATTGTGGTCTGTAGAAG-CATGTGTTTGGCACGCCGGGTCAAGTCCCTTGGAAAAGGGCAGCTAAGAGGGTGAGACTCCCGTAATTACCCGGGCTGTGGCCATTTGACACTAGCTTTCGACGAGTCGAGTTGTTTGGGATTGCAGCTCAAATTTGGTGGTAAATTCCATCTAAAGCTAAATACGGGTGGGAGACCGATAGCGTACAAGTACCGTGAGGGAAAGATGCAAAGAACTTTGAAAAGAGAGTTAAAGAGTACCTGAAATTGCTGAAAGGGAAGCGAAGGGAACCAGTGCT-TTGC-TTTGTCATATTTCCCCTCCTGCTTGCGGGTGAGGCGCTGTGGCT-T-TGC-ATTGGTCAGCCTTGGTTAGTCTCGGCAGATACCTGGTTGCGGGAGGTAGGTCCATTCGTGGTCCGATA-CCG-CGGCTATGTGTGCTGGAATTGACCGA-AGTTGACAAAATGGTTCTCTTTACCCCGTCTTGA?
	Dimeregramam_sp._SZCZCH915           ---CAGTAGTCATACGCTCGTCTCAAAGATTAAGCCATGCATGTCTAAGTATAAAT--ACCATACTTTGAAACTGCGAACGGCTCATTATATCAGTTATAGTTTATTTGATAGTCCCTTACTACTTGGATAACCGTAGTAATTCTAGAGCTAATACATGCATCAATACCCGACT-TTCGTGGGAGGGTAGTATTTATTAGATAGAA-ACCAA-CCCCTTC-GGGGTGAT-GTGGTGATTCATAATAACTTTGCGAATCGCATGGCTTTGTGCCGGCGATGGATCATTCAAGTTTCTGCCCTATCAGCTTTGGATGGTAGGGTATTGGCCTACCATGGCTTTAACGGGTAACGGGAAATTAGGGTTTGATTCCGGAGAGGGAGCCTGAGAGACGGCTACCACATCCAAGGAAGGCAGCAGGCGCGTAAATTACCCAATCCTGACACAGGGAGGTAGTGACAATAAATAACAATGCCTGGCCATTTTTGGTCGGGCAATTGGAATGAGAACAATTTAAATCCCTTATCGAGGATCAATTGGAGGGCAAGTCTGGTGCCAGCAGCCGCGGTAATTCCAGCTCCAATAGCGTATATTAAAGTTGTTGCAGTTAAAAAGCTCGTAGTTGGATTTGTGGTCGGAGCGACCGTCCCTTCACTCAGTGTTGGTG---TTGTGTCGTCTCTGACCATCCTTGGGTGGAACCTGTGTGGCATTAAGTTGTCGTGCAGGGGATGCCCATCGTTTACTGTGAAAAAATTAGAGTGTTCAAAGCAGGCTTACGCCGTTGAATATATTAGCATGGAATAATAAGATAGGACCTGGGTACTATTTTGTTGGTTTGCGCACCCTGGTAATGATTAATAGGGACAGTTGGGGGTATTCGTATTCCATTGTCAGAGGTGAAATTCTTGGATTTTTGGAAGACGAACTACTGCGAAAGCATTTACCAAGGATGTTTTCATTAATCAAGAACGAAAGTTAGGGGATCGAAGATGATTAGATACCATCGTAGTCTTAACCATAAACTATGCCGACAAGGGATTGGTGGTCGTT-CGTTATGACTCCATCAGCACCTTATGAGAAATCACAAGTCTTTGGGTTCCGGGGGGAGTATGGTCGCAAGGCTGAAACTTAAAGAAATTGACGGAAGGGCACCACCAGTAGTGGAGCCTGCGGCTTAATTTGACTCAACACGGGAAAACTTACCAGGTCCAGACATAGTGAGGATTGACAGATTGAGAGCTCTTTCTTGATTCTATGGGTGGTGGTGCATGGCCGTTCTTAGTTGGTGGAGTGATTTGTCTGGTTAATTCCGTTAACGAACGAGACCCCTGCCTGCTAAATAGTTGGGTGAATGAATCTTCATTGACTACAGCTTCTTAGAGGGACGTGCATTCTATTAGATGCAGGAAGATAGGGGCAATAACAGGTCTGTGATGCCCTTAGATGTCCTGGGCCGCACGCGCGCTACACTGATGCATTCAACGAGTGTTGTTCCTTGGCCGAGAGGCCTGGGTAATCTTGTTAACGTGCATCGTGATAGGGATAGATTATTGCAATTATTAATCTTGAACGAGGAATTCCTAGTAAACGCAGATCATCAATCTGCATTGATTACGTCCCTGCCCTTTGTACACACCGCC------------------------------------------------------------------------------------------------------------------------------------------------------AGTGACCGTTACGAATCTGGTGTAATCCCTTATGCTAAAATGGGTTACTGGGATGCTTCATATGCAGTACAATCAACAGATATTCTTGCATTATTCCGTATCACACCACAACCAGGTGTGGATCCAGTAGAAGCTGCTGCTGCTGTAGCTGGTGAATCTTCAACAGCAACATGGACTGTTGTATGGACAGATTTATTAACAGCTTGTGAGCGCTATCGTGCTAAAGCTTACCGTGTAGATCCAGTTCCAAACACAACAGATCAATATTTTGCTTTCATCGCATATGAATGTGATTTATTCGAAGAAGGTTCTTTAGCTAACTTAACAGCGTCTATTATTGGTAACGTTTTTGGTTTTAAAGCAGTATCAGCTTTACGTTTAGAAGATATGCGTATCCCTCACTCATATTTAAAAACATTCCAAGGTCCAGCTACTGGTATCATTGTAGAACGTGAACGTTTAAACAAATATGGTACTCCATTATTAGGTGCTACAGTAAAACCAAAATTAGGTCTTTCTGGTAAAAACTATGGTCGTGTAGTATATGAAGGTTTAAAAGGTGGTTTAGACTTCTTAAAAGATGATGAAAACATTAACTCACAACCATTTATGCGTTGGAGAGAACGTTTTTTATACTGTATGGAAGGTATTAACCGTGCATCTGCTGCGACTGGTGAAGTTAAAGGTTCTTACTTAAACATCACAGCTGCAACGATGGAAGAAGTATACAAACGTGCTGAGTATGCTAAAGCTGTTGGTTCTGTAATTGTGATGATTGATTTAGTTATGGGTTACACAGCAATTCAAAGTATTGCAATCTGGGCTCGTGAAAATGATATGATTTTACATTTACACCGTGCAGGTAACTCTACATATGCTCGTCAAAAGAATCATGGTATTAACTTCCGTGTGATCTGTAAATGGATGCGTATGTCTGGTGTAGATCATATTCACGCTGGTACAGTAGTTGGTAAGTTAGAAGGTGATCCTTTAATGATTAAAGGTTTCTACGATACATTACGTCTAACACATTTAGATGTTAATTTACCTTATGGTATTTTCTTCGAAATGGATTGGGCTAGTTTACGTAAATGTTTACCTGTTGCTTCTGGTGGTATTCACT-----------------------------------------------------------------------------------------------------------------------------------------------------------------------------------------------------------------------------------------------------------------------------------------------------------------------------------------------------------------------------------------------------------------------------------------------------------------------------------------------------------------------------------------------------------------------------------------------------------------------------------------------------------------------------------------------------------------------------------------------------------------------------------------------------------------------------------------------------------------------------------------------------------------------------------------------------------------------------------------------------------------------------------------------------------------------------------------------------------------------------------------------------------------------------------------------------------------------------------------------------------------------------------------------------------------------------------------------------------------------------------------------------------------------------------------------------------------------------------------------------------------------------------------------------------------------------------------------------------------------------------------------------------------------------------------------------------------------------------------------------------------------------------------------------------------------------------------------------------------------------------------------------------------------------------------------------------------------------------------------------------------------------------------------------------------------------------------------------------------------------
	Dimeregramma_sp._SZCZP475            TGCCAGTAGTCATACGCTCGTCTCAAAGATTAAGCCATGCATGTCTAAGTATAAAC--CCCATACTTTGAAACTGCGAACGGCTCATTATATCAGTTATAGTTTATTTGATAGTCCCTTACTACTTGGATAACCGTAGTAATTCTAGAGCTAATACATGCATCAATACCCGACT-TTCGTGGGAGGGTAGTATTTATTAGATAGAA-ACCAA-CCCCTTC-GGGGTGAT-GTGGTGATTCATAATAACTTTGCGAATCGCATGGCTTTGTGCCGGCGATGGATCATTCAAGTTTCTGCCCTATCAGCTTTGGATGGTAGGGTATTGGCCTACCATGGCTTTAACGGGTAACGGGAAATTAGGGTTTGATTCCGGAGAGGGAGCCTGAGAGACGGCTACCACATCCAAGGAAGGCAGCAGGCGCGTAAATTACCCAATCCTGACACAGGGAGGTAGTGACAATAAATAACAATGCCTGGCCATTTTTGGTCGGGCAATTGGAATGAGAACAATTTAAATCCCTTATCGAGGATCAATTGGAGGGCAAGTCTGGTGCCAGCAGCCGCGGTAATTCCAGCTCCAATAGCGTATATTAAAGTTGTTGCAGTTAAAAAGCTCGTAGTTGGATTTGTGGTCGGAGCGACCGTCCCTTCACTCAGTGTTGGTG---TTGTGTCGTCTCTGACCATCCTTGGGTGGAACCTGTGTGGCATTAAGTTGTCGTGCAGGGGATGCCCATCGTTTACTGTGAAAAAATTAGAGTGTTCAAAGCAGGCTTACGCCGTTGAATATATTAGCATGGAATAATAAGATAGGACCTGGGTACTATTTTGTTGGTTTGCGCACCCTGGTAATGATTAATAGGGACAGTTGGGGGTATTCGTATTCCATTGTCAGAGGTGAAATTCTTGGATTTTTGGAAGACGAACTACTGCGAAAGCATTTACCAAGGATGTTTTCATTAATCAAGAACGAAAGTTAGGGGATCGAAGATGATTAGATACCATCGTAGTCTTAACCATAAACTATGCCGACAAGGGATTGGTGGTCGTT-CGTTATGACTCCATCAGCACCTTATGAGAAATCACAAGTCTTTGGGTTCCGGGGGGAGTATGGTCGCAAGGCTGAAACTTAAAGAAATTGACGGAAGGGCACCACCAGTAGTGGAGCCTGCGGCTTAATTTGACTCAACACGGGAAAACTTACCAGGTCCAGACATAGTGAGGATTGACAGATTGAGAGCTCTTTCTTGATTCTATGGGTGGTGGTGCATGGCCGTTCTTAGTTGGTGGAGTGATTTGTCTGGTTAATTCCGTTAACGAACGAGACCCCTGCCTGCTAAATAGTTGGGTGAATGAATCTTCATTGACTACAGCTTCTTAGAGGGACGTGCATTCTATTAGATGCAGGAAGATAGGGGCAATAACAGGTCTGTGATGCCCTTAGATGTCCTGGGCCGCACGCGCGCTACACTGATGCATTCAACGAGTATTGTTCCTTGGCCGAGAGGCCTGGGTAATCTTGTTAACGTGCATCGTGATAGGGATAGATTATTGCAATTATTAATCTTGAACGAGGAATTCCTAGTAAACGCAGATCATCAATCTGCATTGATTACGTCCCTGCCCTTTGTACACACCGCCCGTCGCACCTACCGATTGAATGGTCCGGTGAAGCCTCGGGATTGTGACCGGTTCGCTTTATTGTGAGTTGGCCGCGAGAACTTGTCTAAACCTTATCATTTAGAGGAAGGTGAA------------------------------------AGTGACCGTTACGAATCTGGTGTAATCCCTTATGCTAAAATGGGTTACTGGGATGCTTCATATGCAGTACAATCAACAGATATTCTTGCATTATTCCGTATCACACCACAACCAGGTGTGGATCCAGTAGAAGCTGCTGCTGCTGTAGCTGGTGAATCTTCAACAGCAACATGGACTGTTGTATGGACAGATTTATTAACAGCTTGTGAACGTTATCGTGCTAAAGCTTACCGTGTAGATCCAGTTCCAAACACAACAGATCAATATTTTGCTTTCATCGCATATGAATGTGATTTATTCGAAGAAGGTTCTTTAGCTAACTTAACAGCGTCTATTATTGGTAACGTTTTTGGTTTTAAAGCAGTATCAGCTTTACGTTTAGAAGATATGCGTATTCCTCACTCATATTTAAAAACATTCCAAGGTCCAGCTACTGGTATCATTGTAGAACGTGAACGTTTAAACAAATATGGTACTCCATTATTAGGTGCTACAGTAAAACCAAAATTAGGTCTTTCTGGTAAAAACTATGGTCGTGTAGTATATGAAGGTTTAAAAGGTGGTTTAGACTTCTTAAAAGATGATGAAAACATTAACTCACAACCATTCATGCGTTGGAGAGAACGTTTCTTATACTGTATGGAAGGTATTAACCGTGCATCTGCTGCGACTGGTGAGGTTAAAGGTTCTTACTTAAACGTCACAGCTGCAACAATGGAAGAAGTATACAAACGTGCTGAGTATGCTAAAGCTGTTGGTTCTGTAATTGTGATGATTGATTTAGTTATGGGTTACACAGCAATCCAAAGTATTGCAATCTGGGCTCGTGAAAATGATATGATTTTACATTTACACCGTGCAGGTAACTCGACATATGCTCGTCAAAAGAATCATGGTATTAACTTCCGTGTAATCTGTAAATGGATGCGTATGGCTGGTGTAGATCATATTCACGCTGGTACAGTAGTTGGTAAGTTAGAAGGTGATCCTTTAATGATTAAAGGTTTCTACGATACATTACGTCTAACACATTTAGATGTTAATTTACCTTATGGTATTTTCTTCGAAATGGATTGGGCTAGTTTACGTAAATGTTTACCTGTTGCTTCTGGTGGTATTCACGGTGGTCAAATGCACCAATTAGTTCATTATTTAGGTGATGATGTTATTTTACAATTTGGGGGGGGTACTATTGGTCACCCTGATGGTATTCAAGCAGGTGCTACAGCAAACCGTGTTGCTTTAGAATCAATGATTTTAGCTCGTAACGAAGG-----------------------------------------------------------------------------------------------------------------------------------------------------------------------------------------------------------------------------------------------------------------------------------------------------------GTTTCTTTTTAATTCAACATTTAGCAACTTTAGGTTACGGAATTGAACCAGGGGGTGAAATTACAACAACTGTTCCATATTTTGCTGTAGGTGTTATTCATTTAATTTCATCGGTTGTTTTAGGTTTTGGTGGAATTTATCATTCATTATTAGGCCCAGATACTTTAGAAGAATCATTCCCATTCTTTGGTTATGACTGGGGTGATAAAAATAAAATGACAACTATCTTAGGTATTCATTTATGTGTACTAGGTGCAGGTTCTTTATTATTAGTTATTAAAGCGATGTATCTAGGTGGCGTTTATGATACTTGGGCCCCTGGTGGTGGTGATGTTCGTTTCATTACAACTCCAACATTAAATCCAATTGTAATTTTTGGTTATGTGTTCCGTTCTCCTTTTGGTGGTGATGGTTGGGTCGTTGCTGTAAATAATATGGAAGATATTATTGGCGGCCATATTTGGGTTGGTATTTTATGCATTACTGGTGGTATTTGGCATATCTTTACAAAACCTTTTGCTTGGGCTCGTCGAGCTTTTGTTTGGTCAGGAGAAGCTTATCTTTCATATAGTTTAGCTGCTATTTCACTTATGGGTTTTACAGCTGCATTATATTCTTGGTATAATAATACTGCTTATCCTAGTGAATTATATGGTCCAACTGGTCCTGAAGCATCACAATCTCAAGCTTTTACTTTCTTAGTTCGAGATCAGCGTTTAGGAGCAAATGTATCATCAGCACAAGGTCCAACTGGTTTAGGTAAATACTTAATGCGTTCACCAAGTGGCGAAATTATTTTCGGTGGTGAAACTATGCGTTTCTGGGATTTACGTGCTCCATGGGTTGAACCATTACGTGGTCCAAATGGTTTAGATATTAATAAAATTAAAAACGATATTCAACCTTGGCAAGAACGTCGTGCTGCAGAATATATGACGCATGCACCA------------------------------------------------------------------------------------------------------------------------------------------------------------------------------------------------------------------------------------------------------------------------------------------------------------------------------------------------------------------------------------------------------------------------------------------------------------------------------------------------------------------------------------------------------------------------------------------------------------------------------------------------------------------------
	Dimeregramma_sp._SZCZP42             TGCCAGTAGTCATACGCTCGTCTCAAAGATTAAGCCATGCATGTCTAAGTATAAAT--CCCATACTTTGAAACTGCGAACGGCTCATTATATCAGTTATAGTTTATTTGATAGTCCCTTACTACTTGGATAACCGTAGTAATTCTAGAGCTAATACATGCATCAATACCCGACT-TTCGTGGGAGGGTAGTATTTATTAGATAGAA-ACCAA-CCCCTTC-GGGGTGAT-GTGGTGATTCATAATAACTTTGCGAATCGCATGGCTTTGTGCCGGCGATGGATCATTCAAGTTTCTGCCCTATCAGCTTTGGATGGTAGGGTATTGGCCTACCATGGCTTTAACGGGTAACGGGAAATTAGGGTTTGATTCCGGAGAGGGAGCCTGAGAGACGGCTACCACATCCAAGGAAGGCAGCAGGCGCGTAAATTACCCAATCCTGACACAGGGAGGTAGTGACAATAAATAACAATGCCTGGCCATTTTTGGTCGGGCAATTGGAATGAGAACAATTTAAATCCCTTATCGAGGATCAATTGGAGGGCAAGTCTGGTGCCAGCAGCCGCGGTAATTCCAGCTCCAATAGCGTATATTAAAGTTGTTGCAGTTAAAAAGCTCGTAGTTGGATTTGTGGTCGGAGCGACCGTCCCTTCACTCAGTGTTGGTG---TTGTGTCGTCTCTGACCATCCTTGGGTGGAACCTGTGTGGCATTAAGTTGTCGTGCAGGGGATGCCCATCGTTTACTGTGAAAAAATTAGAGTGTTCAAAGCAGGCTTACGCCGTTGAATATATTAGCATGGAATAATAAGATAGGACCTGGGTACTATTTTGTTGGTTTGCGCACCCTGGTAATGATTAATAGGGACAGTTGGGGGTATTCGTATTCCATTGTCAGAGGTGAAATTCTTGGATTTTTGGAAGACGAACTACTGCGAAAGCATTTACCAAGGATGTTTTCATTAATCAAGAACGAAAGTTAGGGGATCGAAGATGATTAGATACCATCGTAGTCTTAACCATAAACTATGCCGACAAGGGATTGGTGGTCGTT-CGTTATGACTCCATCAGCACCTTATGAGAAATCACAAGTCTTTGGGTTCCGGGGGGAGTATGGTCGCAAGGCTGAAACTTAAAGAAATTGACGGAAGGGCACCACCAGTAGTGGAGCCTGCGGCTTAATTTGACTCAACACGGGAAAACTTACCAGGTCCAGACATAGTGAGGATTGACAGATTGAGAGCTCTTTCTTGATTCTATGGGTGGTGGTGCATGGCCGTTCTTAGTTGGTGGAGTGATTTGTCTGGTTAATTCCGTTAACGAACGAGACCCCTGCCTGCTAAATAGTTGGGTGAATGAATCTTCATTGACTACAGCTTCTTAGAGGGACGTGCATTCTATTAGATGCAGGAAGATAGGGGCAATAACAGGTCTGTGATGCCCTTAGATGTCCTGGGCCGCACGCGCGCTACACTGATGCATTCAACGAGTATTGTTCCTTGGCCGAKAGGCCTGGGTAATCTTGTTAACGTGCATCGTGATAGGGATAGATTATTGCAATTATTAATCTTGAACGAGGAATTCCTAGTAAACGC-----------------------------------------------------------------------------------------------------------------------------------------------------------------------------------------------------AAAGTGACCGTTACGAATCTGGTGTAATCCCTTATGCTAAAATGGGTTACTGGGATGCTTCATATGCAGTACAATCAACAGATATTCTTGCATTATTCCGTATCACACCACAACCAGGTGTGGATCCAGTACAAGCTGCTGCTGCTGTAGCTGGTGAATCTTCAACAGCAACATGGACTGTTGTATGGACAGATTTATTAACAGCTTGTGAACGTTATCGTGCTAAAGCTTACCGTGTAGATCCAGTTCCAAACACAACAGATCAATATTTTGCTTTCATCGCATATGAATGTGATTTATTCGAAGAAGGTTCTTTAGCTAACTTAACAGCGTCTATTATTGGTAACGTTTTTGGTTTTAAAGCAGTATCAGCTTTACGTTTAGAAGATATGCGTATTCCTCACTCATATTTAAAAACATTCCAAGGTCCAGCTACTGGTATCATTGTAGAACGTGAACGTTTAAACAAATATGGTACTCCATTATTAGGTGCTACAGTAAAACCAAAATTAGGTCTTTCTGGTAAAAACTATGGTCGTGTAGTATATGAAGGTTTAAAAGGTGGTTTAGACTTCTTAAAAGATGATGAAAACATTAACTCACAACCATTCATGCGTTGGAGAGAACGTTTCTTATACTGTATGGAAGGTATTAACCGTGCATCTGCTGCGACTGGTGAGGTTAAAGGTTCTTACTTAAACGACACAGCTGCAACAATGGAAGAAGCATACAAACGTGCTGAGTATGCTAAAGCTGTTGGTTCTGTAATTGTGATGATTGATTTAGTTATGGGTTACACAGCAATCCAAAGTATTGCAATCTGGGCTCGTGAAAATGATATGATTTTACATTTACACCGTGCAGGTAACTCGACATATGCTCGTCAAAAGAATCATGGTATTAACTTCCGTGTAATCTGTAAATGGATGCGTATGGCTGGTGTAGATCATATTCACGCTGGTACAGTAGTTGGTAAGTTAGAAGGTGATCCTTTAATGATTAAAGGTTTCTACGATACATTACGTCTAACACATTTAGATGTTAATTTACCTTATGGTATTTTCTTCGAAATGGATTGGGCTAGTTTACGTAAATGTTTACCTGTTGCTTCTGGTGGTATTCACTGTGGTCAAATGCACCAATTAGTTCATTATTTAGGTGATGATGTTATTTTACAATTTGGTGGTGGTACTATTGGTCACCCTGATGGTATTCAAGCAGGTGCTACAGCAAACCGTGTTGCTTTAGAATCAATGATTTTAGCTCGTAACGAAGGTATTGACTATTTCAATAATGAAATCGGTCCACAAATTTTACGCGATGCCGCTAAAACATGTGGTCCTTTACAAAC----------------------------------------------------------------------------------------GCTCGTTTAATTAATGTATCAGGTAAATTATTAGGTGCACATGTAGCGCATGCTGGATTAATGGTATTTTGGGCTGGTGCAATGGTGTTATTTGAAGTATCACATTTTGTGCCAGAAAAACCATTATATGAACAAGGTTTCATTTTAATTCAACATTTAGCAACTTTAGGTTACGGAATTGGACCAGGGGGTGAAATTACAACAACTGTTCCATATTTTGCTGTAGGTGTTATTCATTTAATTTCATCGGCTGTTTTAGGTTTTGGTGGAATTTATCATTCATTATTAGGCCCAGATACATTAGAAGAATCATTCCCATTCTTTGGTTATGACTGGCGTGATAAAAATAAAATGACAACTATCTTAGGTATTCATTTATGTGTACTAGGTGCAGGTTCTTTATTATTAGTTATTAAAGCGATGTATCTAGGTGGCGTTTATGATACTTGGGCCCCTGGTGGTGGTGATGTTCGTTTCATTACAACTCCAACATTAAATCCAATTGTAATTTTTGGTTATGTGTTCCGTTCTCCTTTTGGTGGTGATGGTTGGGTCGTTGCTGTAAATAATATGGAAGATATTATTGGCGGCCATATTTGGGTTGGTATTTTATGCATTACTGGTGGTATTTGGCATATCTTTACAAAACCTTTTGCTTGGGCTCGTCGAGCTTTTGTTTGGTCAGGAGAAGCTTATCTTTCATATAGTTTAGCTGCTATTTCWCTTATGGGTTTTACAGCTGCATTATATTCTTGGWATAATAATACTGCTTATCCTAGTGAATTATATGGTCCAACTGGTCCTGAAGCATCACAATCTCAAGCTTTTACTTTCTTAGTTCGAGATCAGCGTTTAGGAGCAAATGTATCATCAGCACAAGGTCCAACTGGTTTAGGTAAATACTTAATGCGTTCACCAAGTGGCGAAATTATTTTCGGTGGTGAAACTATGCGTTTCTGGGATTTACGTGCTCCATGGGTTGAACCATTACGTGGTCCAAATGGTTTAGATATTAATAAAATTAAAAACGATATTCAACCTTGGCAAGAACGTCGTGCTGCAGAATATATGACGCATGCACCATTAGGCTCATTAAACTCTGTAGGTGGTGTAGCAACTGAAATTAATTCAG--AAGCATATAATTAAGCGGAGGAAAAGAAACTAACCAGGATTCCCCTAGTAAGGGCGACTGAAGCGGGAAGAGCTCATAATGTGAATCTGCGCGT-ACGCG-----CCGAATTGTGGTCTGTAGAAG-CATGTGTTTGGCACGCCGGGTCAAGTCCCTTGGAAAAGGGCAGCACAGAGGGTGASACTCCCGTGATTGCCTGGGCTGTGGCCATTTGACACTASCTTTSGASGAGTCGAGTTGTTTGGGATTGCAGCTCAAATTTGGTGGKAAATTCCATMTAAAGSTAAATACGGGTGGGAGACCGATAGCGTACAAGTACCGTGAGGGAAAGATGCAAAGAACTTTGAAAAGAGAGTTAAAGAGTACCTGAAATTGCTGAAAGGGAAGCGAAGGAAACCAGTGCT-TTGC-TTTGTCATACTTCCCCTCCCGCTTGCGGGTGGGGCGCTGTGGCTTT--GC-ATTACTCAATGTTGGTTGGTCCCGGCAGATACCTGGTCTCGGGAGGAAGG-------------------------------------------------------------------------------------
	Dimeregramma_sp._SZCZP43             TGCCAGTAGTCATACGCTCGTCTCAAAGATTAAGCCATGCATGTCTAAGTATAAAT--CTCATACTTTGAAACTGCGAACGGCTCATTATATCAGTTATAGTTTATTTGATAGTCCCTTACTACTTGGATAACCGTAGTAATTCTAGAGCTAATACATGCATCAATACCCGACT-TTCGTGGGAGGGTAGTATTTATTAGATAGAA-ACCAA-CCCCTTC-GGGGTGAT-GTGGTGATTCATAATAACTTTGCGAATCGCATGGCTTTGTGCCGGCGATGGATCATTCAAGTTTCTGCCCTATCAGCTTTGGATGGTAGGGTATTGGCCTACCATGGCTTTAACGGGTAACGGGAAATTAGGGTTTGATTCCGGAGAGGGAGCCTGAGAGACGGCTACCACATCCAAGGAAGGCAGCAGGCGCGTAAATTACCCAATCCTGACACAGGGAGGTAGTGACAATAAATAACAATGACGGGCCATTTTTGGTCTGTCAATTGGAATGAGAACAATTTAAATCCCTTATCGAGGATCAATTGGAGGGCAAGTCTGGTGCCAGCAGCCGCGGTAATTCCAGCTCCAATAGCGTATATTAAAGTTGTTGCAGTTAAAAAGCT?GTAGTTGGATTTGTGGTTGGAGCGACCGGCCCGTCACTCAGTGTCGG--TGCTTGTGT?GTCT?TGACCATCCTTGGGTGGAATCTGTGTGGCATTAAGTTGTCGTGCAGGGGATACCCATCTTTTACTGTGAAAAAATTAGAGTGTTCAAAGCAGGCTTACGCCGTTGAATATATTAGCATGGAATAATAAGATAGGACCTGGGTACTATTTTGTTGGTTTGCGCACCCTGGTAATGATTAATAGGGACAGTTGGGGGTATTCGTATTCCATTGTCAGAGGTGAAATTCTTGGATTTTTGGAAGACGAACTACTGCGAAAGCATTTACCAAGGATGTTTTCATTAATCAAGAACGAAAGTTAGGGGATCGAAGATGATTAGATACCATCGTAGTCTTAACCATAAACTATGCCGACAAGGGATTGGTGGTCGTT-CGTTATGACTCCATCAGCACCTTATGAGAAATCAAAAGTCTTTGGGTTCCGGGGGGAGTATGGTCGCAAGGCTGAAACTTAAAGAAATTGACGGAAGGGCACCACCAGGAGTGGAGCCTGCGGCTTAATTTGACTCAACACGGGAAAACTTACCAGGTCCAGACATAGTGAGGATTGACAGATTGAGAGCTCTTTCTTGATTCTATGGGTGGTGGTG----------------------------------------------------------------------------------------------------------------------------------------------------------------------------------------------------------------------------------------------------------------------------------------------------------------------------------------------------------------------------------------------------------------------------------------------------------------------------------------------------------------------------------------AAAAGTGACCGTTACGAATCTGGTGTAATCCCTTATGCTAAAATGGGTTACTGGGATGCTTCGTATGCAGTACAATCTACTGATGTTCTTGCATTATTCCGTATCACACCACAACCAGGTGTGGATCCAGTAGAAGCTGCTGCCGCTGTAGCTGGTGAATCTTCAACAGCAACATGGACTGTTGTTTGGACAGATTTATTAACAGCTTGTGAGCGCTACCGTGCTAAAGCTTACCGTGTAGATCCAGTTCCAAACACAACAGATCAATATTTTGCTTTCATCGCGTATGAATGTGATTTATTTGAAGAAGGTTCTTTAGCTAACTTAACAGCATCTATTATTGGTAACGTTTTTGGTTTTAAAGCAGTATCAGCTTTACGTTTAGAAGATATGCGTATTCCTCACTCATATTTAAAAACATTCCAAGGTCCAGCTACTGGTATCATTGTAGAACGTGAACGTTTAAACAAATATGGTGCTCCATTATTAGGTGCAACAGTAAAACCAAAATTAGGTCTTTCTGGTAAAAACTATGGTCGTGTAGTATACGAAGGTTTAAAGGGTGGTTTAGACTTCTTAAAAGATGATGAAAATATTAACTCACAACCATTTATGCGTTGGAGAGAACGTTTTTTATACTGTATGGAAGGTATTAACCGTGCATCAGCTGCTACTGGTGAAGTTAAAGGTTCTTATTTAAACATCACAGCTGCAACAATGGAAGAAGTATATAAACGTGCTGATTATGCTAAAGCTGTTGGTTCTGTAATTGTGATGATTGATTTAGTTATGGGTTATACAGCAATTCAAAGTGCTGCAATCTGGGCTCGTGAAAATGATTGTATTTTACATTTACACCGTGCAGGTAACTCGACATATGCTCGTCAAAAGAATCATGGTATTAACTTCCGTGTTATCTGTAAATGGATGCGTATGGCTGGTGTCGATCATATTCACGCTGGTACAGTAGTAGGTAAGTTAGAAGGTGATCCTTTAATGATTAAAGGTTTTTATGATACATTACGTCTAACTAACTTAGAAGTTAACTTACCTTATGGTATTTTCTTCGAGATGGATTGGGCTAGTTTACGTAAATGTTTACCTGTTGCTTCTGGTGGTATTCACTGTGGTCAAATGCACCAATTAGTTCATTATTTAGGTGATGATGTTATCTTACAATTTGGTGGTGGTACTATTGGTCACCCTGATGGTATTCAAGCAGGTGCTACAGCAAACCGTGTTGCTTTAGAATCAATGATTTTAGCTCGTAACGAAGGTATTGACTACTTTAATAGTGATATCGGTCCACAAATTTTACGCGATGCTGCTAAAA-----------------------------------------------------------------------------------------------------------GCTCGTTTAATTAATGT?TCAGGTAAATTATTAGGTGCACATGTAGCACATGCTGGATTAATGGTATTTTGGGCAGGTGCTATGGTATTATTTGAAGTATCACATTTCGTTCCAGAAAAACCATTATATGAACAAGGTTTTATATTAATTCAACATTTAGCAACTTTAGGTTACGGAATTGGACCAGGTGGTGAAATTACAACAACTGTTCCATATTTTGCTGTAGGTGTTATTCATTTAATTTCATCAGCTGTTTTAGGTTTTGGTGGAATATATCACTCATTATTAGGTCCAGATACATTAGAAGAATCATTCCCATTCTTTGGGTATGACTGGCGTGATAAGAATAAAATGACAACTATTTTAGGTATTCATTTATGTTTGCTAGGTGCTGGTTCTTTATTACTAGTTCTTAAAGCTATGTATTTAGGTGGTGTTTATGATACTTGGGCACCTGGTGGTGGTGATGTTCGTTTAATTACAACTCCAACATTAAATCCAATTGTAATTTTTGGGTATGTTTTCCGTTCTCCTTTTGGTGGAGATGGTTGGGTTGTTGCTGTAAATAATATGGAAGATATTATTGGTGGTCACATTTGGGTTGGTATTTTATGCATTACTGGTGGTATTTGGCATATCTTTACAAAACCTTTTGCTTGGGCTCGTCGAGCTTTTGTTTGGTCAGGAGAAGCTTATCTTTCATATAGTTTAGCTGCTATTTCACTTATGGGCTTTACAGCTTCATTATATTCTTGGTATAATAATACAGCTTATCCTAGTGAGTTATATGGTCCAACTGGTCCCGAAGCATCACAATCGCAAGCTTTTACTTTCTTAGTTCGAGATCAACGTTTAGGAGCAAATGTATCATCAGCACAAGGTCCAACTGGATTAGGTAAATACTTAATGCGTTCACCAAGTGGTGAAATCATCTTTGGTGGTGAAACTATGCGTTTCTGGGATTTACGTGCTCCATGGGTTGAACCATTACGTGGTCCAAATGGTTTAGATATTAATAAAATTAAAAATGATATTCAACCTTGGCAAGAACGTCGTGCTGCGGAATATATGACTCATGCACCATTAGGTTCATTGAATTCTGTAGGTGGTGTAGCAACTGAAATTAATTCAG??AAGCATATAATTAAGCGGAGGAAAAGAAACTAACCAGGATTCCCCTAGTAAGGGCGACTGAAGCGGGAAGAGCTCATAATGTGAATCTGCGCTTGTTG-CAAGCGCCGAATTGTGGTCTGTAGAAG-CATGTGTTTGGCACGCCGGGTCAAGTCCCTTGGAAAAGGGCAGCTGAGAGGGTGAGACTCCCGTAATTACCTGGGCTGTGGCCATTTGACACTAGCTTTCAACGAGTCGAGTTGTTTGGGATTGCAGCTCAAATTTGGTGGTAAATTCCATCTAAAGCTAAATACGGGTGGGAGACCGATAGCGTACAAGTACCGTGAGGGAAAGATGCAAAGAACTTTGAAAAGAGAGTTAAAGAGTACCTGAAATTGCTGAAAGGGAAGCGAAGGAAACCAGTGCTTTG-C-TTTGTCATACTTCTCCTCCCGCTTGCGGGTGGAGCGCTGTGGCC-T-TGC-ATTAGTCAGCCTTGGTTGGTCCCGGCGGATACCTGATCTCGGGAGGTAGGGCCACTTGTTGGTCTGATACCG-TGATCATGTGTGCTGGGAAAGACTGAG-GTTGACAAAATGGTTTTCTTTACCCCGTCTTGAA
	Psammogramma_vigoensis_s0391         ---CAGTAGTCATACGCTCGTCTCAAAGATTAAGCCATGCATGTCTAAGTACAAAT-CATTTTACTTTGAAACTGCGAACGGCTCATTATATCAGTTTTTATCTATTTGATAGTCCCTTACTACTTGGATAACCGTAGTAATTCTAGAGCTAATACATGCATCAATACCCGACT-TTCGAGGAAGGGTAGTATTTATTAGATGGAA-ACCAA-CCCCTTC-GGGGTGAT-GTGGTGAATCATAATAACTTTGCGAATCGCATGGCTTTGTGCCGGCGATGGATCATTCGAGTTTCTGCCCTATCAGCTTTGGATGGTAAGGTRTTGGCTTACCATGGCTTTAACGGGTAACGGGAAATTAGGGTTTGATTCCGGAGAGGGCGCCTGAGAGACGGCGACCACATCCAAGGAAGGCAGCAGGCGCGTAAATTACCCAATCCTGACACAGGGAGGTAGTGACAATAAATAACAATGACGGGCCATTTTTGGTCTGTCAATTGGAATGAGAACAATTTAAATCCCTTATCGAGGATCAATTGGAGGGCAAG??????????--????----???GTCCAGCTCCAATAGCGTATATTAAAGTTGTTGCAGTTAAAAAGCTCGTAGTTGGATTTGTGGTTGGAGCGACCGGTCCGTCACTCAGTGTCGG--TACTTGTGTCGTCTCCGTCCATCCTTGGGTGGAATCTGTGTGGCATTAAGTTGTCGTGCAGGGGATACCCATCGTTTACTGTGAAAAAATTAGAGTGTTCAAAGCAGGCTTACGCCGTTGAATATATTAGCATGGAATAATAAGATAGGACCTGGGTACTATTTTGTTGGTTTGCGCACCCTGGTAATGATTAATAGGGACAGTTGGGGGTATTCGTATTTCATTGTCAGAGGTGAAATTCTTGGATTTCTGAAAGACGAACTACTGCGAAAGCATTTACCAAGGATGTTTTCATTAATCAAGAACGAAAGTTAGGGGATCGAAGATGATTAGATACCATCGTAGTCTTAACCATAAACTATGCCGACAAGGGATTGGTGGTTGTT-CGTTATGACTCCATCAGCACCTTATGAGAAATCACAAGTCTTTGGGTTCCGGGGGGAGTRTGGTCGCAAGGCTGAAACTTAAAGAAATTGACGGAAGGGCACCACCAGGAGTGGAGCCTGCGGCTTAATTTGACTCAACACGGGAAAACTTACCAGGTCCAGACATAGTGAGGATTGACAGATTGAGAGCTCTTTCTTGATTCTATGGGTGGTGGTGCATGGCCGTTCTTAGTTGGTGGAGTGATTTGTCTGGTTAATTCCGTTAACGAACGAGACCCCTGCCTGCTAAATAGTTGGGTGAATGAATTTTCATTGACTGCAGCTTCTTAGAGGGACGTGCATTCTATTAGATGCAGGAAGATAGGGGCAATAACAGGTCTGTGATGCCCTTAGATGTCCTGGGCCGCACGCGCGCTACACTGATGCATTCAACGAGTRTTGTTCCTTGGCCGAGAGGCCTGGGTAATCTTGTTAACGTGCATCGTGATAGGGATAGATTATTGCAATTATTAATCTTGAACGAGGAATTCCTAGTAAACGCAGATCATCAATCTGCATTGATTACGTCCCTGCCCTTTGTACACACC--------------------------------------------------------------------------------------------------------------------------------------------------------AAGTGACCGTTACGAATCTGGTGTAATCCCTTATGCTAAAATGGGTTACTGGGATGCTTCATATGCAGTACAATCTACTGATGTTCTTGCATTATTCCGTATCACACCACAACCAGGTGTAGATCCAGTAGAAGCTGCTGCTGCTGTAGCTGGTGAATCTTCAACAGCTACATGGACGGTTGTTTGGACAGATTTATTAACAGCTTGTGAACGCTACCGTGCTAAAGCTTATCGTGTAGATCCAGTTCCAAATACAACAGATCAATATTTTGCTTTTATCGCATATGAATGTGATTTATTCGAAGAAGGTTCTTTAGCTAATATCACAGCATCTATTATTGGTAACGTTTTTGGTTTTAAAGCGGTTTCTGCTTTACGTTTAGAAGATATGCGTATTCCTCACTCATACTTAAAAACATTCCAAGGTCCAGCAACAGGCATTGTTGTAGAACGTGAACGTTTAAACAAATATGGTGCTCCATTATTAGGTGCAACTGTAAAACCAAAATTAGGTCTTTCTGGTAAAAACTATGGTCGTGTAGTTTATGAAGGTTTAAAAGGTGGTTTAGACTTCTTAAAAGATGATGAAAACATTAACTCACAACCGTTTATGCGTTGGAGAGAACGTTTCTTATACTGTATGGAAGGTATTAACCGTGCTTCTGCTGCTACAGGTGAAGTCAAAGGTTCTTACTTAAACATCACAGCTGCTACTATGGAAGAATTATACAAACGTGGTGACTATGCTAAAGCAGTTGGTTCTGTGATTGTAATGATTGATTTAGTTCTTGGTTATACAGCAATCCAAAGTGCTGCTTTATGGGCACGTGAAAATGATATGATTCTTCATTTACATCGTGCAGGTAATTCTACATATGCGCGCCAAAAAAATCATGGTATTAACTTCCGTGTTATTTGTAAATGGATGCGTATGGCTGGTGTGGATCATATCCATGCTGGTACAGTAGTTGGTAAATTAGAAGGTGATCCTTTAATGATTAAAGGCTTTTATGATACATTAAGATTAACAAATCTAGAAGTTAACTTACCTTATGGTATTTTCTTCGAAATGGAATGGGCTAGTTTACGTAAATGTTTACCAGTAGCTTCTGGTGGTATTCACTG--------------------------------------------------------------------------------------------------------------------------------------------------------------------------------------------------------------------------------------------------------------------------------------------------------------------------------------------------------------------------------------------------CAGGTGCAATGGTATTATTTGAAGTATCACATTTTGTACCAGAAAAACCATTATATGAGCAAGGTTTCATTTTAATTCAACATTTAGCAACCTTAGGTTATGGAATTGGACCAGGTGGAGATATTACGACAACTGTTCCATATTTCGCCGTAGGTGTAATTCATTTAATTTCATCGGCTGTTCTAGGTTTTGGTGGAATTTATCATTCGTTATTAGGTCCAGATACTTTAGAAGAATCATTCCCATTTTTCGGTTATGACTGGCGAGATAAGAATAAAATGACAACAATCTTAGGGATTCATTTATGTGTCTTAGGTGCAGGGTCTTTATTATTAGTTATTAAAGCTATGTACTTAGGTGGTGTTTATGATACTTGGGCACCTGGTGGTGGAGATGTTCGTTATATTACAACTCCAACTTTAAATCCAATTGTAATTTTTGGTTACGTTTTCCGTTCTCCTTTTGGTGGTGACGGTTGGGTTGTTGCTGTAAATAATATGGAAGATATTATTGGTGGGCATATTTGGGTTGGTATTTTATGTATTACTGGTGGTATCTGGCATATTTTTACAAAACCGTTCGCATGGGCTCGCCGAGCTTTTGTTTGGTCAGGAGAAGCCTATCTTTCATATAGTTTAGCGGCTATCTCACTTATGGGTTTTACAGCTTCATTATATTCTTGGTACAATAATACAGCTTATCCAAGTGAATTATATGGTCCAACAGGTCCTGAAGCGTCACAAGCTCAAGCTTTTACTTTCCTAGTTCGAGATCAACGTTTAGGAGCAAATGTTTCATCAGCACAAGGTCCAACTGGTTTAGGTAAGTACTTAATGCGTTCACCAAGTGGTGAAATCATTTTTGGTGGAGAAACTATGCGTTTCTGGGATTTACGTGCTCCATGGGTTGAACCTTTGCGTGGTCCAAATGGTTTAGATATCAATAAAATTAAAAATGATATTCAACCTTGGCAAGAACGTCGTGCTGCCGAATATATGACTCATGCACCATTAGGATCATTAAATTCTGTAGGTGGTGTAGCAACAGAAATTAATTCGGTTAAGCATATAATTAAGCGGAGGAAAAGAAACTAAC-AGGATTCCCCTAGTAAGGGCGACTGAAGCGGGAAGAGCTCATAATGTGAATCTGCGCTATTT-----GCGCCGAATTGTGGTCTGTAGAAG-CATGTGTTTGGCACGCCGGGTGAAGTCCCTTGGAAAAGGGCAGCTGAGAGGGTGAGACTCCCGTACTTGCCTGGGCTGTGGCCATTTGACACTAGCTTTCAACGAGTCGAGTTGTTTGGGATTGCAGCTCAAAGTTGGTGGTAAATTCCATCTAAAGCTAAATATGGGTGGGAGACCGATAGCGTACAAGTACCGTGAGGGAAAGATGCAAAGAACTTTGAAAAGAGAGTTAAAGAGTACCTGAAATTGCTGAAAGGGAAGCGAAGGAAACYAGTGT-TTTGC-TTTGTCATACTTCTCCTCTCGCTTGCGGGTGGGGCGCTGTGGCG-T-TGC-ATGAGTCAGTTTTGGTTGGTCTCTGCAGATACCTGKCCTTGGGAGGTAGGTCCTTTT--GGGCTGTTA-CCA-TGGTCATGTGTGTTGGGAGTGACTGATG-TTGACGAAATGGTTTTCTTTACCCCGTCTTGAA
	Dimeregramma_sp._SZCZP256            -------AGTCATACGCTCGTCTCAAAGATTAAGCCATGCATGTCTAAGTATAAAT--CCCATACTTTGAAACTGCGAACGGCTCATTATATCAGTTATAGTTTATTTGATAGTCCCTTACTACTTGGATAACCGTAGTAATTCTAGAGCTAATACATGCATCAATACCCGACT-TTCGTGGGAGGGTAGTATTTATTAGATAGAA-ACCAA-CCCCTTC-GGGGTGAT-GTGGTGATTCATAATAACTTTGCGAATCGCATGGCTTTGTGCCGGCGATGGATCATTCAAGTTTCTGCCCTATCAGCTTTGGATGGTAGGGTATTGGCCTACCATGGCTTTAACGGGTAACGGGAAATTAGGGTTTGATTCCGGAGAGGGAGCCTGAGAGACGGCTACCACATCCAAGGAAGGCAGCAGGCGCGTAAATTACCCAATCCTGACACAGGGAGGTAGTGACAATAAATAACAATGCCTGGCCATTTTTGGTCGGGCAATTGGAATGAGAACAATTTAAATCCCTTATCGAGGATCAATTGGAGGGCAAGTCTGGTGCCAGCAGCCGCGGTAATTCCAGCTCCAATAGCGTATATTAAAGTTGTTGCAGTTAAAAAGCTCGTAGTTGGATTTGTGGTCGGAGCGACCGTCCCTTCACTCAGTGTTGGTG---TTGTGTCGTCTCTGACCATCCTTGGGTGGAACCTGTGTGGCATTAAGTTGTCGTGCAGGGGATGCCCATCGTTTACTGTGAAAAAATTAGAGTGTTCAAAGCAGGCTTACGCCGTTGAATATATTAGCATGGAATAATAAGATAGGACCTGGGTACTATTTTGTTGGTTTGCGCACCCTGGTAATGATTAATAGGGACAGTTGGGGGTATTCGTATTCCATTGTCAGAGGTGAAATTCTTGGATTTTTGGAAGACGAACTACTGCGAAAGCATTTACCAAGGATGTTTTCATTAATCAAGAACGAAAGTTAGGGGATCGAAGATGATTAGATACCATCGTAGTCTTAACCATAAACTATGCCGACAAGGGATTGGTGGTCGTT-CGTTATGACTCCATCAGCACCTTATGAGAAATCACAAGTCTTTGGGTTCCGGGGGGAGTATGGTCGCAAGGCTGAAACTTAAAGAAATTGACGGAAGGGCACCACCAGTAGTGGAGCCTGCGGCTTAATTTGACTCAACACGGGAAAACTTACCAGGTCCAGACATAGTGAGGATTGACAGATTGAGAGCTCTTTCTTGATTCTATGGGTGGTGGTGCATGGCCGTTCTTAGTTGGTGGAGTGATTTGTCTGGTTAATTCCGTTAACGAACGAGACCCCTGCCTGCTAAATAGTTGGGTGAATGAATCTTCATTGACTACAGCTTCTTAAAGGGACGTGCATTCTATTAAATGCAGGAAGATAGGGGCAATAACAGGTCTGTGATGCCCTTAAATGTCCTGGGCCGCACGCGCGCTACACTGATGCATTCAACGAGTATTGTTCCTTGGCCGAAAGGCCTGGGTAATCTTGTTAACGTGCATCGTGATAGGGATAGATTATTGCAATTATTAATCTTGAACGAGGAATTCCTAGTAAACGCAGATCATCAATCTGCATTGATTACGTCCCTGCCCTTTGTACACACCGCCCG-------------------------------------------------------------------------------------------------------------------------------------------------AAAAGTGACCGTTACGAATCTGGTGTAATCCCTTATGCTAAAATGGGTTACTGGGATGCTTCATATGCAGTACAATCAACAGATATTCTTGCATTATTCCGTATCACACCACAACCAGGTGTGGATCCAGTAGAAGCTGCTGCTGCTGTAGCTGGTGAATCTTCAACAGCAACATGGACTGTTGTATGGACAGATTTATTAACAGCTTGTGAACGTTATCGTGCTAAAGCTTACCGTGTAGATCCAGTTCCAAACACAACAGATCAATATTTTGCTTTCATCGCATATGAATGTGATTTATTCGAAGAAGGTTCTTTAGCTAACTTAACAGCGTCTATTATTGGTAACGTTTTTGGTTTTAAAGCAGTATCAGCTTTACGTTTAGAAGATATGCGTATTCCTCACTCATATTTAAAAACATTCCAAGGTCCAGCTACTGGTATCATTGTAGAACGTGAACGTTTAAACAAATATGGTACTCCATTATTAGGTGCTACAGTAAAACCAAAATTAGGTCTTTCTGGTAAAAACTATGGTCGTGTAGTATATGAAGGTTTAAAAGGTGGTTTAGACTTCTTAAAAGATGATGAAAACATTAACTCACAACCATTCATGCGTTGGAGAGAACGTTTCTTATACTGTATGGAAGGTATTAACCGTGCATCTGCTGCGACTGGTGAGGTTAAAGGTTCTTACTTAAACGTCACAGCTGCAACAATGGAAGAAGTATACAAACGTGCTGAGTATGCTAAAGCTGTTGGTTCTGTAATTGTGATGATTGATTTAGTTATGGGTTACACAGCAATCCAAAGTATTGCAATCTGGGCTCGTGAAAATGATATGATTTTACATTTACACCGTGCAGGTAACTCGACATATGCTCGTCAAAAGAATCATGGTATTAACTTCCGTGTAATCTGTAAATGGATGCGTATGGCTGGTGTAGATCATATTCACGCTGGTACAGTAGTTGGTAAGTTAGAAGGTGATCCTTTAATGATTAAAGGTTTCTACGATACATTACGTCTAACACATTTAGATGTTAATTTACCTTATGGTATTTTCTTCGAAATGGATTGGGCTAGTTTACGTAAATGTTTACCTGTTGCTTCTGGTGGTATTCACTGTGGTCAAATGCACCAATTAGTTCATTATTTAGGTGATGATGTTATTTTACAATTTGGTGGTGGTACTATTGGTCACCCTGATGGTATTCAAGCAGGTGCTACAGCAAACCGTGTTGCTTTAGAATCAATGATTTTAGCTCGTAACGAAGGTATTGACTATTTCAATAATGAAATCGGTCCACAAATTTTACGCGATGCCGCTAAAACATGTGGTCCTTTACAAA-----------------------------------------------------------------------------------------GCTCGTTTAATTAATGTATCAGGTAAATTATTAGGTGCACATGTAGCGCATGCTGGATTAATGGTATTTTGGGCTGGTGCAATGGTGTTATTTGAAGTATCACATTTTGTGCCAGAAAAACCATTATATGAACAAGGTTTCATTTTAATTCAACATTTAGCAACTTTAGGTTACGGAATTGGACCAGGGGGTGAAATTACAACAACTGTTCCATATTTTGCTGTAGGTGTTATTCATTTAATTTCATCGGCTGTTTTAGGTTTTGGTGGAATTTATCATTCATTATTAGGCCCAGATACATTAGAAGAATCATTCCCATTCTTTGGTTATGACTGGCGTGATAAAAATAAAATGACAACTATCTTAGGTATTCATTTATGTGTACTAGGTGCAGGTTCTTTATTATTAGTTATTAAAGCGATGTATCTAGGTGGCGTTTATGATACTTGGGCCCCTGGTGGTGGTGATGTTCGTTTCATTACAACTCCAACATTAAATCCAATTGTAATTTTTGGTTATGTGTTCCGTTCTCCTTTTGGTGGTGATGGTTGGGTCGTYGCTGTAAATAATATGGAAGATATTATTGGCGGCCATATTTGGGTTGGTATTTTATGCATTACTGGTGGTATTTGGCATATCTTTACAAAACCTTTTGCTTGGGCTCGTCGAGCTTTTGTTTGGTCAGGAGAAGCTTATCTTTCATATAGTTTAGCTGCTATTTCACTTATGGGTTTTACAGCTGCATTATATTCTTGGTATAATAATACTGCTTATCCTAGTGAATTATATGGTCCAACTGGTCCTGAAGCATCACAATCTCAAGCTTTTACTTTCTTAGTTCGAGATCAGCGTTTAGGAGCAAATGTATCATCAGCACAAGGTCCAACTGGTTTAGGTAAATACTTAATGCGTTCACCAAGTGGCGAAATTATTTTCGGTGGTGAAACTATGCGTTTCTGGGATTTACGTGCTCCATGGGTTGAACCATTACGTGGTCCAAATGGTTTAGATATTAATAAAATTAAAAACGATATTCAACCTTGGCAAGAACGTCGTGCTGCAGAATATATGACGCATGCACCATTAGGCTCATTAAACTCTGTAGGTGGTGTAGCAACTGAAATTAATTCAG??AAGCATATAATTAAGCGGAGGAAAAGAAACTAACCAGGATTCCCCTAGTAAGGGCGACTGAAGCGGGAAGAGCTCATAATGTGAATCTGCGCGT-AC-----GCGCCGAATTGTGGTCTGTAGAAG-CATGTGTTTGGCACGCCGGGTCAAGTCCCTTGGAAAAGGGCAGCACAGAGGGTGAGACTCCCGTGATTGCCTGGGCTGTGGCCATTTGACACTAGCTTTCGACGAGTCGAGTTGTTTGGGATTGCAGCTCAAATTTGGTGGTAAATTCCATCTAAAGCTAAATACGGGTGGGAGACCGATAGCGTACAAGTACCGTGAGGGAAAGATGCAAAGAACTTTGAAAAGAGAGTTAAAGAGTACCTGAAATTGCTGAAAGGGAAGCGAAGGAAACCAGTGCTTTG-C-TTTGTCATACTTCCCCTCCCGCTTGCGGGTGGGGCGCTGTGGCT-T-TGC-ATTAGTCAATGTTGGTTGGTCCCGGCAGATACCTGGTCTCGGGAGGTAGGTCCACTCGTTGGTCCGATACCG-TGGCCGCGTGTGCTGGGAAAGACCGA-CGATGACGAAATGGTTTTCTTTACCCCGTCTTGAA
	Psammoneis_sp._SZCZP70               --------GTCATACGCTCGTCTCAAAGATTAAGCCATGCATGTCTAAGTATAAAT--ACTCTACTTTGAAACTGCGAACGGCTCATTATATCAGTTATAGTTTATTTGATAGTCCCTTACTACTTGGATAACCGTAGTAATTCTAGAGCTAATACATGCATCAATACCCGACT-TTCGCGGAAGGGTAGTATTTATTAGATTGAA-ACCAA-CCCCTTC-GGGGTGAT-GTGGTGATTCATAATAACTTTGCGGATCGCACGGCTTTGTGCCGGCGACGGATCATTCAAGTTTCTGCCCTATCAGCTTTGGATGGTAGGGTATTGGCCTACCATGGCTTTAACGGGTAACGGGAAATTAGGGTTTGATTCCGGAGAGGGCGCCTGAGAGATGGCGACCACATCCAAGGAAGGCAGCAGGCGCGTAAATTACCCAATCCTGACACAGGGAGGTAGTGACAATAAATAACAATGACTGGCCATTA-TGGTCGGTCAATTGGAATGAGAACAATTTAAATCCCTTATCGAGGATCAATTGGAGGGCAAGTCTGGTGCCAGCAGCCGCGGTRATTCCAGCTCCAATAGCGTATATTAAAGTTGTTGCAGTTAAAAAGCTCGTAGTTGGATTTGTGGTTGGAGCGACCGGCCTGTCACTATGTGTCAGTG---CTGCGTCGTCTCCGTCCATCCTTGGGTGGAATCTGTGTGGCATTGAGTTGTCGTGCAGGGGATACCCATCTTTTACTGTGAAAAAATTAGAGTGTTCAAAGCAGGCTTACGCCGTTGAATATATTAGCATGGAATAATAAGATAGGACCTGGGTACTATTTTGTTGGTTTGCGCACCCTGGTAATGATTAATAGGGACAGTTGGGGGTATTCGTATTCCAYTGTCAGAGGTGAAATTCTTGGATTTCTGGAAGACGAMCTACTGCGAAAGCATTTACCAAGGATGTTTTCATTAATCAAGAACGAAAGTTAGGGGATCGAAGATGATTAGATACCATCGTAGTCTTAACCATAAACTATGCCGACAAGGGATTGGCGGTCGTTCATTAT-GACTCCGTCAGCACCTTATGAGAAATCACAAGTCTTTGGGTTCCGGGGGGAGTATGGTCGCAAGGCTGAAACTTAAAGAAATTGACGGAAGGGCACCACCAGGAGTGGAGCCTGCGGCTTAATTTGACTCAACACGGGAAAACTTACCAGGTCCAGACATAGTGAGGATTGACAGATTGAGAGCTCTTTCTTGATTCTATGGGTGGTGGTGCATGGCCGTTCTTAGTTGGTGGAGTGATTTGTCTGGTTAATTCCGTTAACGAACGAGACCCCTGCCTGCTAAATAGTTGGGTGAATGAATTTTCATTGACTGCAGCTTYTTAGAGGGACGTGCATTCTATTAGATGCAGGAAGATAGGGGCAATAACAGGTCTGTGATGCCCTTAGATGTCCTGGGCCGCACGCGCGCTACACTGATGCATTCAACGAGTCTTGTTCCTTGACCGAGAGGTCTGGGTAATCTTGTTAACGTGCATCGTGATAGGGATAGATTATTGCAATTATTAATCTTGAACGAGGAATTCCTAGTAAACGCAGATCATCAATCTGCATTGATTACGTCCCTGCCCT-TGTACAC---------------------------------------------------------------------------------------------------------------------------------------------------------AAAAGTGACCGTTACGAATCTGGTGTAATCCCTTATGCTAAAATGGGTTACTGGGATGCTTCATATGCAGTAAAATCTACTGATGTTTTAGCTTTATTCCGTATTACGCCACAACCAGGTGTAGATCCAGTAGAAGCAGCAGCAGCTGTAGCTGGGGAATCTTCAACAGCAACATGGACTGTTGTTTGGACAGATTTATTAACAGCTTGTGAGCGTTACCGTGCAAAAGCTTATCGCGTAGATCCAGTTCCAAATACAACAGATCAATATTTTGCTTTTATCGCATACGAATGTGATTTATTTGAAGAAGGTTCACTAGCTAATATAACAGCATCTATTATTGGTAATGTTTTTGGTTTCAAAGCAGTAGCTGCTTTACGTTTAGAAGATATGCGTATTCCTCATTCATATTTAAAAACATTCCAAGGTCCTGCAACAGGTATCGTTGTAGAACGAGAACGTCTAAATAAATATGGTGCTCCAATGTTAGGTGCAACAGTAAAACCAAAATTAGGTCTTTCTGGTAAAAACTATGGTCGTGTAGTATTTGAAGGTTTAAAAGGTGGTTTAGACTTCTTAAAAGATGATGAGAATATTAACTCACAACCATTTATGCGTTGGAGAGAACGTTTCTTATACTGTATGGAAGGTATTAACCGTGCTTCAGCTGCAACGGGTGAAGTTAAAGGTTCATATTTAAACATTACAGCTGCTACTATGGAAGAGCTTTATAAACGTGGCGACTACGCTAAGCAAGTTGGTTCTGTAATTGTAATGATCGATTTAGTATTAGGTTATACAGCAATCCAAAGTGCTGCTATCTGGGCACGTGAAAACGATATGATTTTACATTTACATCGTGCTGGTAATTCTACATATGCTCGTCAAAAAAATCATGGTATTAACTTCCGTGTTATCTGTAAATGGATGCGTATGGCTGGTGTAGATCATATCCATGCTGGTACAGTAGTTGGTAAGTTAGAAGGTGATCCTTTAATGATTAAAGGTTTCTATGATACATTACGATTAACAAATTTAGAAGTTAATTTACCTTACGGTCTTTTCTTCGAAATGGATTGGGCTAGTTTACGTAAATGTATGCCTGTTGCTTCCGGTGGTATTCACTGTGGTCAAATGCATCAATTAGTTCACTATTTAGGTGATGATGTTATTTTACAATTTGGTGGTGGTACTATTGGCCATCCTGATGGTATTCAAGCAGGTGCTACAGCAAACCGCGTTGCTTTAGAAGCAATGGTTTTAGCTCGTAACGAAGGTGTTGACTATTTTAAT---------------------------------------------------------------------------------------------------------------------------------------------------GCTCGTTTAATTAATGTTTCAGGTAAATTATTAGGTGCTCATGTAGCACACGCTGGTTTAATGGTCTTCTGGGCTGGTGCAATGGTATTATTTGAAGTATCACATTTTGTACCTGAAAAACCTTTATATGAACAAGGTTTCATTTTAATTCAGCATTTAGCAACATTAGGTTATGGAATCGGTCCTGGTGGTGAAATTACTACCACTGTTCCATATTTTGCTGTAGGTGTTATTCATTTAATTTCATCAGCTGTTTTAGGCTTTGGTGGAATTTATCATTCATTGTTAGGTCCAGATACTTTAGAAGAGTCTTTTCCTTTCTTTGGTTATGATTGGCGTGATAAAAATAAAATGACGACTATTTTAGGTATTCATTTATGTGTTCTAGGTGTTGGAGCTTTATTATTAGTTATTAAAGCTATGTACTTAGGGGGTGTTTATGATACTTGGGCACCGGGTGGTGGCGATGTCCGATTAATTACAACTCCAACATTAAATCCAATTGTAATTTTTGGTTATGTTTTCCGTTCTCCGTTTGGTGGAGATGGCTGGGTTGTAGCTGTAAATAACATGGAAGATATTGTTGGTGGTCAT---------------------------------------------------------------------------------------------------------------------------------------------------------------------------------------------------------------------------------------------------------------------------------------------------------------------------------------------------------------------------------------------------------------------------------------------------------------------------------------------------------------------------------------------------------------------------------------------------------------------------------------------------------------------------------------------------------------------------------------------------------------------------------------------------------------------------------------------------------------------------------------------------------------------------------------------------------------------------------------------------------------------------------------------------------------------------------------------------------------------------------------------------------------------------------
	Psammoneis_japonica_HK299            TGCCAGTAGTCATACGCTCGTCTCAAAGATTAAGCCATGCATGTCTAAGTATAAAT--ATTCTACTTTGAAACTGCGAACGGCTCATTATATCAGTTATAGTTTATTTGATAGTCCCTTACTACTTGGATAACCGTAGTAATTCTAGAGCTAATACATGCATCAATACCCGACT-TTCGCGGAAGGGTAGTATTTATTAGATTGAA-ACCAA-CCCCTTC-GGGGTGAT-GTGGTGATTCATAATAACTTTGCGGATCGCACGGCTTTGTGCCGGCGACGGATCATTCAAGTTTCTGCCCTATCAGCTTTGGATGGTAGGGTATTGGCCTACCATGGCTTTAACGGGTAACGGGAAATTAGGGTTTGATTCCGGAGAGGGCGCCTGAGAGATGGCGACCACATCCAAGGAAGGCAGCAGGCGCGTAAATTACCCAATCCTGACACAGGGAGGTAGTGACAATAAATAACAATGCCTGGCCATTTTTGGTCGGGCAATTGGAATGAGAACAATTTAAATCCCTTATCGAGGATCAATTGGAGGGCAAGTCTGGTGCCAGCAGCCGCGGTAATTCCAGCTCCAATAGCGTATATTAAAGTTGTTGCAGTTAAAAAGCTCGTAGTTGGATTTGTGGTTGGAGCGACCGGCCTGTCACATTGTGTCAG--TGCTTGTGTCGTCTCCGTCCATCCTTGGGTGGAATCTGTGTGGCATTSAGTTGTCGTGCAGGGGATACCCATCTTTTACTGTGAAAAAATTAGAGTGTTCAAAGCAGGCTTACGCCGTTGAATATATTAGCATGGAATAATAAGATAGGACCTGGGTACTATTTTGTTGGTTTGCGCACCCTGGTAATGATTAATAGGGACAGTTGGGGGTATTCGTATTCCATTGTCAGAGGTGAAATTCTTGGATTTCTGGAAGACGAACTACTGCGAAAGCATTTACCAAGGATGTTTTCATTAATCAAGAACGAAAGTTAGGGGATCGAAGATGATTAGATACCATCGTAGTCTTAACCATAAACTATGCCGACAAGGGATTGGCGGTCGTTCATTAT-GACTCCGTCAGCACCTTATGAGAAATCACAAGTCTTTGGGTTCCGGGGGGAGTATGGTCGCAAGGCTGAAACTTAAAGAAATTGACGGAAGGGCACCACCAGGAGTGGAGCCTGCGGCTTAATTTGACTCAACACGGGAAAACTTACCAGGTCCAGACATAGTGAGGATTGACAGATTGAGAGCTCTTTCTTGATTCTATGGGTGGTGGTGCATGGCCGTTCTTAGTTGGTGGAGTGATTTGTCTGGTTAATTCCGTTAACGAACGAGACCCCTGCCTGCTAAATAGTTGGGTGAATGAATTTTCATTGACTGCAGCTTCTTAGAGGGACGTGCATTCTATTAGATGCAGGAAGATAGGGGCAATAACAGGTCTGTGATGCCCTTAGATGTCCTGGGCCGCACGCGCGCTACACTGATGCATTCAACGAGTCTTGTTCCTTGACCGAGAGGTCTGGGTAATCTTGTTAACGTGCATCGTGATAGGGATAGATTATTGCAATTATTAATCTTGAACGAGGAATTCCTAGTAAACGCAGATCATCAATCTGCATTGATTACGTCCCTGCCCTTTGTACACACCGCCCGTCGCACCTAC----------------------------------------------------------------------------------------------------------------------------------------AAAGTGACCGTTACGAATCTGGTGTAATCCCTTATGCTAAAATGGGTTACTGGGATGCTTCATATGCAGTAAAATCTACTGATGTTTTAGCTTTATTCCGTATTACACCACAACCAGGTGTAGATCCAGTAGAAGCAGCAGCGGCTGTAGCTGGTGAATCTTCAACAGCAACATGGACTGTTGTTTGGACAGATTTATTAACAGCTTGTGAGCGCTATCGTGCAAAAGCTTACCGTGTAGATCCAGTTCCAAATACAACGGATCAATATTTTGCCTTTATAGCATATGAATGTGATTTATTTGAAGAAGGTTCATTAGCTAACTTAACAGCATCTATCATTGGTAACGTTTTTGGTTTCAAAGCAGTAGCTGCTTTACGTTTAGAAGATATGCGTATTCCTCACTCATACTTAAAAACATTCCAAGGTCCTGCAACGGGTATCGTTGTAGAACGTGAACGTTTAAACAAATATGGTGCTCCAATGTTAGGTGCAACAGTAAAACCAAAATTAGGTCTTTCTGGTAAAAACTATGGTCGTGTAGTATTTGAAGGTTTAAAAGGTGGTTTAGACTTTTTAAAAGATGATGAGAATATTAACTCACAACCATTTATGCGTTGGAGAGAACGTTTCTTATACTGTATGGAAGGTATTAACCGTGCTTCGGCTGCAACGGGTGAAGTTAAAGGTTCTTATTTAAACATCACAGCTGCTACTATGGAAGAGCTTTACAAACGTGGTGACTATGCGAAGCAAGTTGGTTCTGTAATTGTAATGATCGATTTAGTATTAGGTTATACAGCAATCCAAAGTGCTGCTATCTGGGCGCGTGAAAATGATATGATTTTACATTTACACCGTGCTGGTAACTCTACATACGCTCGTCAAAAAAATCATGGTATTAACTTCCGTGTTATCTGTAAATGGATGCGTATGGCTGGTGTAGATCATATCCATGCTGGTACAGTAGTTGGTAAGTTAGAAGGTGATCCTTTAATGATTAAAGGTTTTTATGATACATTACGATTAACAAATTTAGAAGTTAATTTACCTTACGGTCTTTTCTTTGAAATGGAATGGGCTAGTTTACGTAAATGTATGCCGGTTGCTTCTGGTGGTATTCACTGTGGTCAAATGCATCAATTAGTTCACTATTTAGGTGATGATGTTATTTTACAATTTGGTGGTGGTACTATCGGTCATCCTGATGGTATTCAAGCAGGTGCTACAGCAAACCGTGTTGCTTTAGAAGCAATGGTCTTAGCTCGTAATGAAGGTGTTGATTATTTCAATAGTGAAATTGGTCCACAAATTTTACGCGATGCTGCTAAATCATGCGGTCCTTTACAAACAG---------------------------------------------------------------------------------------------------------------------------------------ACGCTGGTTTAATGGTTTTTTGGGCTGGTGCAATGGTATTATTTGAAGTATCACATTTCGTACCTGAAAAACCTTTATATGAACAAGGTTTCATTTTAATTCAACATTTAGCAACTTTAGGTTATGGAATTGGTCCTGGTGGTGAAATTACTACAACTGTTCCATATTTTGCTGTAGGTGTTATTCATTTAATTTCATCAGCTGTTTTAGGTTTTGGTGGAATTTATCACTCATTATTAGGTCCAGATACTTTAGAAGAATCTTTTCCATTCTTTGGTTATGATTGGCGTGATAAAAATAAAATGACAACCATTTTAGGTATTCATTTATGTGTTCTAGGTGTTGGAGCTTTATTATTAGTTATTAAAGCTATGTACTTAGGTGGCGTTTATGATACTTGGGCACCAGGTGGTGGAGATGTTCGATTAATTACCACTCCAACATTAAATCCAATTGTAATTTTTGGTTATGTTTTCCGTTCTCCTTTTGGTGGAGATGGCTGGGTTGTAGCTGTAAATAACATGGAAGATATTGTTGGTGGTCATATTTGGGTTGCTATCTTATGTATTGTTGGTGGTATTTGGCATATCTTCACAAAACCATTTGCTTGGGCTCGTCGAGCTTTTGTTTGGTCAGGAGAAGCTTATCTTTCATATAGTTTAGCAGCTATTTCAATTATGGGTTTTACAGCAGCATTATATGCTTGGTATAATAATACTGCGTATCCGAGTGAATTATATGGCCCAACAGGTCCTGAAGCATCACAATCTCAAGCTTTCACATTTTTAGTACGAGATCAACGTTTAGGTGCAAACGTATCTTCAGCACAAGGTCCAACAGGTTTAGGTAAATATTTAATGCGTTCACCAAGTGGTGAAATCATTTTTGGTGGAGAAACTATGCGTTTTTGGGATTTACGTGCTCCATGGGTTGAACCTCTACGTGGTCCAAATGGTTTAGATATCAATAAAATTAAAAATGATATCCAGCCTTGGCAAGAACGTCGTGCCGCAGAATATATGACTCATGCACCATTAGGGTCATTAAATTCAGTAGGTGG-----------------------????GCATATAATTAAGCGGAGGAAAAGAAACTAACCAGGATTCCCCTAGTAAGGGCGACTGAAGCGGGAATAGCTCATATTGTGAATCTGTGCCC-CTGTG--GCACCGAATTGTGGTCTAGAGAAG-CATGTGTTTGGCACGCCGGGTCAAGTCCCTTGGAAGAGGGCAGCTGAGAGGGTGAGACTCCCGTTCGTACCTGGGCTGTGGCCATTTGACACTTGCTTTCGACGAGTCGAGTTGTTTGGGATTGCAGCTCAAAGTCGGTGGTAAATTCCATCTAAAGCTAAATATGGGTGGGAGACCGATAGTGTACAAGTACCGTGAGGGAAAGATGCAAAGAACTTTGAAAAGAGAGTTAAAGAGTACCTGAAATTGCTGAAAGGGAAGCGAAGGAAACCAGTGTTGTTAC-CTTGTCATATTTCTCCTCCTGCTTGCGGGTGGAGCGCTGTGGCT-T-GGT-AGTAGTCAGCCTTTGTTGGTCTCGGCAGAAACCTGCTGCTGGGAGGTAGGTCCTTT--YGGACTGATA-CCA-GTGGCAAGTGTGCCGGGAAGGACCGAGTGCTGACAAAATGGTTTTCTTTACCCCGTCTTGA?
	Psammoneis_obaidii_UTKSA0057         --------------------------------------------------------------------------------------------------------------------------------------------------------------------------------------------------------------------------------------------------------------------------------------------------------GCCCTATCAGCTTTGGATGGTAGGGTATTGGCCTACCATGGCTTTAACGGGTAACGGGAAATTAGGGTTTGATTCCGGAGAGGGCGCCTGAGAGATGGCGACCACATCCAAGGAAGGCAGCAGGCGCGTAAATTACCCAATCCTGACACAGGGAGGTAGTGACAATAAATAACAATGCCTGGCCATTTTTGGTCGGGCAATTGGAATGAGAACAATTTAAATCCCTTATCGAGGATCAATTGGAGGGCAAGTCTGGTGCCAGCAGCCGCGGTAATTCCAGCTCCAATAGCGTATATTAAAGTTGTTGCAGTTAAAAAGCTCGTAGTTGGATTTGTGGTTGGAGCGACCGGCCTGTCACTCTGTGTCAG--TGCTTGTGTCGTCTCCGTCCATCCTTGGGTGGAATCTGTGTGGCATTCAGTTGTCGTGCAGGGGATACCCATCTTTTACTGTGAAAAAATTAGAGTGTTCAAAGCAGGCTTACGCCGTTGAATATATTAGCATGGAATAATAAGATAGGACCTGGGTACTATTTTGTTGGTTTGCGCACCCTGGTAATGATTAATAGGGACAGTTGGGGGTATTCGTATTCCATTGTCAGAGGTGAAATTCTTGGATTTCTGGAAGACGAACTACTGCGAAAGCATTTACCAAGGATGTTTTCATTAATCAAGAACGAAAGTTAGGGGATCGAAGATGATTAGATACCATCGTAGTCTTAACCATAAACTATGCCGACAAGGGATTGGCGGTCGTTCATTAT-GACTCCGTCAGCACCTTATGAGAAATCACAAGTCTTTGGGTTCCGGGGGGAGTATGGTCGCAAGGCTGAAACTTAAAGAAATTGACGGAAGGGCACCACCAGGAGTGGAGCCTGCGGCTTAATTTGACTCAACACGGGAAAACTTACCAGGTCCAGACATAGTGAGGATTGACAGATTGAGAGCTCTTTCTTGATTCTATGGGTGGTGGTGCATGGCCGTTCTTAGTTGGTGGAGTGATTTGTCTGGTTAATTCCGTTAACGAACGAGACCCCTGCCTGCTAAATAGTTGGGTGAATGAATTTTCATTGACTGCAGCTTCTTAGAGGGACGTGCATTCTATTAGATGCAGGAAGATAGGGGCAATAACAGGTCTGTGATGCCCTTAGATGTCCTGGGCCGCACGCGCGCTACACTGATGCATTCAACGAGTCTTGTTCCTTGACCGAGAGGTCTGGGTAATCTTGTTAACGTGCATCGTGATAGGGATAGATTATTGCAATTATTAATCTTGAACGAGGAATTCCTAGTAAACGCAGATCATCAATCTGCATTGATTACGTCCCTGCCCTTTGTACACACC-------------------------------------------------------------------------------------------------------------------------------------------------------AAAGTGACCGTTACGAATCTGGTGTAATCCCTTATGCTAAAATGGGTTACTGGGATGCTTCATATGCAGTAAAATCTACTGACGTTTTAGCTTTATTCCGTATTACACCACAACCAGGTGTAGATCCAGTAGAAGCAGCAGCAGCTGTAGCTGGTGAATCTTCAACAGCAACGTGGACTGTTGTTTGGACAGATTTATTAACAGCTTGTGAACGTTATCGTGCAAAAGCTTACCGTGTAGATCCAGTTCCAAATACAACAGATCAATATTTTGCTTTTATCGCATATGAATGTGATTTATTTGAAGAAGGTTCATTAGCTAACTTAACAGCATCTATTATTGGTAACGTTTTTGGTTTCAAAGCAGTAGCTGCTTTACGTTTAGAAGATATGCGTATTCCTCACTCATATTTAAAAACATTCCAAGGTCCTGCAACAGGTATTGTTGTAGAACGTGAACGTTTAAACAAATATGGTGCACCAATGTTAGGTGCAACAGTAAAACCAAAATTAGGTCTTTCTGGTAAAAACTATGGTCGTGTAGTATTTGAAGGTTTAAAAGGTGGTTTAGACTTCTTAAAAGATGATGAGAATATCAACTCGCAACCATTCATGCGTTGGAGAGAACGTTTCTTATATTGTATGGAAGGTATTAACCGTGCTTCGGCTGCAACAGGTGAAGTTAAAGGTTCGTATTTAAACATTACAGCTGCTACTATGGAAGAGCTTTACAAACGTGGTGACTATGCTAAGCAAGTTGGTTCTGTAATTGTAATGATCGATTTAGTATTAGGTTATACGGCAATCCAAAGTGCTGCTATCTGGGCACGTGAAAATGATATGATTTTACATTTACACCGTGCTGGTAACTCTACATACGCTCGTCAAAAAAATCATGGGATTAACTTCCGTGTTATCTGTAAATGGATGCGTATGGCTGGTGTAGATCATATCCATGCTGGTACAGTAGTTGGTAAGTTAGAAGGTGATCCTTTAATGATTAAAGGTTTTTATGATACATTACGATTAACAAACTTAGAAGTTAATTTACCTTACGGTCTTTTCTTTGAAATGGAATGGGCTAGTTTACGTAAATGTATGCCGGTTGCTTCTGGTGGTATTCACT-----------------------------------------------------------------------------------------------------------------------------------------------------------------------------------------------------------------------------------------------------------------------------------------------------------------------------------------------------------------------------------------------------------------------------------TTTTTGGGCGAAAAACCTTTATATGAACAAGGTTTCATTTTAATTCAACATTTAGCAACATTAGGTTATGGAATTGGTCCTGGTGGTGAAATTACTACCACGGTTCCATATTTTGCTGTAGGTGTTATTCATTTAATTTCATCAGCTGTTTTAGGCTTTGGTGGAATTTATCATTCATTATTAGGCCCAGATACTTTAGAAGAATCTTTTCCATTCTTTGGTTACGATTGGCGTGATAAAAATAAAATGACAACCATTTTAGGTATTCATTTATGCGTTCTAGGTGTTGGAGCTTTATTATTAGTTATTAAAGCTATGTACTTAGGTGGTGTTTATGATACTTGGGCACCTGGTGGTGGAGATGTTCGATTAATTACAACTCCAACATTAAATCCAATTGTAATTTTTGGTTACGTTTTCCGTTCTCCTTTTGGTGGAGATGGCTGGGTTGTAGCTGTAAATAACATGGAAGATATTGTTGGTGGTCATATTTGGGTTGCTATCTTATGTATTGTTGGTGGTATCTGGCATATTTTTACAAAACCATTTGCTTGGGCTCGTCGAGCTTTTGTTTGGTCAGGAGAAGCTTATCTTTCATATAGTCTAGCAGCTATTTCAATTATGGGTTTCACAGCAGCATTATATGCTTGGTATAATAACACTGCATATCCAAGTGAATTATATGGTCCAACAGGTCCTGAAGCATCACAATCTCAAGCCTTCACGTTTTTAGTACGAGATCAACGTTTAGGTGCAAATGTATCTTCAGCACAAGGTCCAACAGGTTTAGGTAAATATTTAATGCGTTCACCAAGTGGCGAAATCATTTTTGGTGGAGAAACTATGCGTTTTTGGGATTTACGTGCTCCATGGGTTGAACCTCTACGTGGTCCAAATGGTTTAGATATCAACAAAATTAAAAATGATATTCAACCTTGGCAAGAACGTCGTGCCGCAGAATATATGACTCATGCACCATTAGGGTCATTAAATTCAGT-----------------------------???AGCATATAATTAAGCGGAGGAAAAGAAACTAACCAGGATTCCCCTAGTAAGGGCGACTGAAGCGGGAATAGCTCATATTGTGAATCTGTGCCC-CTGTG--GCACCGAATTGTGGTCTAGAGAAG-CATGTGTTTGGCACGCCGGGTCAAGTCCCTTGGAAGAGGGCAGCTGAGAGGGTGAGACTCCCGTTCCTACCTGGGCTGTGGCCATTTGACACTTGCTTTCGACGAGTCGAGTTGTTTGGGATTGCAGCTCAAAGTCGGTGGTAAATTCCATCTAAAGCTAAATATGGGTGGGAGACCGATAGTGTACAAGTACCGTGAGGGAAAGATGCAAAGAACTTTGAAAAGAGAGTTAAAGAGTACCTGAAATTGCTGAAAGGGAAGCGAAGGAAACCAGTGTTGTTGC-CTAGTCATATTTCTYCTCCTGCTTGCGGGTGGAGCGCTGTGACT-Y-GGT-AATTGTCAGCCTTTGTTGGTCTCGGTAGAAACCTGCTGCTGGGAGGTAGGTCCCTTG--GGACTGATA-CCA-GTGGCGCGTGTGCCGGGAAGGAC???????????????????????????????????????
	Plagiogramma_staurophorum_HK212      TGCCAGTAGTCATACGCTCGTCTCAAAGATTAAGCCATGCATGTCTAAGTATAAAT--ACTCTACTTTGAAACTGCGAACGGCTCATTATATCAGTTATAGTTTATTTGATAGCCCCTCACTACTCGGATAACCGTAGTAATTCTAGAGCTAATACATGCATCAATACCCAACT-TTCGCGGGAGGGTAGTATTTATTAGATAGAA-ACCAA-CCCCTTC-GGGGTGAT-GTGGTGATTCATAATAACTWTGCGAATCGCATGGCTTTGTGCCGGCGATGAATCATTCAAGTTTCTGCCCTATCAGCTTTGGATGGTAGGGTATTGGCCTACCATGGCTTTAACGGGTAACGGGAAATTAGGGTTTGATTCCGGAGAGGGAGCCTGAGAGACGGCTACCACATCCAAGGAAGGCAGCAGGCGCGTAAATTACCCAATCCTGACACAGGGAGGTAGTGACAATAAATAACAATGCCGGGCCATTTCTGGTCTGGCAATTGGAATGAGAACAATTTAAATCCCTTATCGAGGATCAATTGGAGGGCAAGTCTGGTGCCAGCAGCCGCGGTAATTCCAGCTCCAATAGCGTATATTAAAGTTGTTGCAGTTAAAAAGCTYGTAGTTGGATTTGTGGTTGGAGCGACCGGCCTTTCACTCAGTGTCGGTG---CCTGGTCGTCTTGGACCATCCTTGGGTGGAATCTGCGTGGCATTCAGTTGTCGTGCAGGGGATGCCCATCTTTTACTGTGAAAAAATTAGAGTGTTCAAAGCAGGCTTAGGCCGTTGAATATATTAGCATGGAATAATGAGATAAGACCTGGGTACTATTTTGTTGGTTTGCGCACCCTGGTAATGATTAATAGGGACAGTTGGGGGTATTCGTATTCCATTGTCAGAGGTGAAATTCTTGGATTTTTGGAAGACGAACTACTGCGAAAGCATTTACCAAGGATGTTTTCATTAATCAAGAACGAAAGTTAGGGGATCGAAGATGATTAGATACCATCGTAGTCTTAACCATAAACTATGCCAACAAGGGATTGGCGGTCGTT-CGTTATGACTCCGTCAGCACCTTATGAGAAATCACAAGTCTTTGGGTTCCGGGGGGAGTATGGTCGCAAGGCTGAAACTTAAAGAAATTGACGGAAGGGCACCACCAGGAGTGGAGCCTGCGGCTTAATTTGACTCAACACGGGAAAACTTACCAGGTCCAGACATAGTGAGGATTGACAGATCGAGAGCTCTTTCTTGATTCTATGGGTGGTGGTGCATGGCCGTTCTTAGTTGGTGGAGTGATTTGTCTGGTTAATTCCGTTAACGAACGAGACCCCTGCCTGCTAAATAGTTGGGCGAATGAGTTTTCATTGGCCGCAGCTTCTTAGAGGGACGCGCATTCTATTAGATGCAGGAAGATAGGGGCAATAACAGGTCTGTGATGCCCTTAGATGTCCTGGGCCGCACGCGCGCTACACTGATGCATTCAACGAGTATCGTTCCTTGGCCGAGAGGCCTGGGCAATCTTGTTAACATGCATCGTGATAGGGATAGATTATTGCAATTATTAATCTTGAACGAGGAATTCCTAGTAAACGCAGATCATCAATCTGCATTGATTACGTCCCTGCCCTTTGTACACACCGCCCGTCGCACC---------------------------------------------------------------------------------------------------------ATGTCTCAATCTGTATCAGAACGGACTCGAATCAAAAGTGACCGTTACGAATCTGGTGTAATCCCTTATGCTAAAATGGGTTACTGGGATGCTTCATATGCAGTGCAATCTACTGATGTTCTTGCATTATTCCGTATTACACCACAACCAGGTGTAGATCCAGTAGAAGCTGCTGCTGCTGTAGCTGGTGAATCTTCGACAGCGACATGGACTGTTGTTTGGACAGATTTATTAACAGCTTGTGAACGTTACCGTGCTAAAGCTTACCGTGTAGATCCAGTTCCAAATACGACAGATCAATATTTTGCTTTTATCGCATATGAATGTGATTTATTTGAAGAAGGTTCTTTAGCTAACTTAACAGCATCTATTATTGGTAACGTTTTTGGTTTTAAAGCAGTATCAGCTTTACGTTTAGAAGATATGCGTATTCCTCACTCATATTTAAAGACATTCCAAGGTCCTGCTACTGGTATTATTGTAGAACGTGAACGTTTAAACAAATATGGTACTCCATTATTAGGTGCAACAGTAAAACCAAAATTAGGTCTTTCTGGTAAAAACTATGGTCGTGTAGTATATGAAGGTTTAAAAGGTGGTTTAGACTTCTTAAAAGATGACGAAAATATTAACTCACAGCCATTTATGCGTTGGAGAGAACGTTTCCTATACTGTATGGAAGGTATTAATCGTGCATCAGCTGCTACAGGTGAAGTTAAAGGTTCTTACTTAAACATTACAGCTGCAACAATGGAAGAAGTATATAAACGTGGTGATTATGCTAAAGCGGTTGGTTCTGTAATTGTGATGATCGATTTAGTTATGGGTTATACGGCGATCCAAAGTGCTGCGATTTGGGCACGTGAAAATGATATGATTTTACATTTACATCGTGCAGGTAACTCTACATACGCTCGTCAAAAGAATCATGGGATTAATTTCCGTGTTATCTGTAAATGGATGCGTATGGCTGGTGTAGATCATATTCACGCTGGTACAGTAGTTGGTAAATTAGAAGGTGATCCTTTAATGATTAAAGGTTTCTATGATACATTACGTTTAACACATTTAGATGTTAATTTACCTTATGGTATTTTCTTCGAAATGGATTGGGCTAGTTTACGTAGATGTATGCCTGTTGCTTCTGGGGGTATTCACTGTGGTCAAATGCACCAAA--------------------------------------------------------------------------------------------------------------------------------------------------------------------------------------------------------------------------------------------------------------------------------------------------------------------AATGTCTCAGGTAAACTATTAGGTGCACATGTAGCACATGCTGGTTTAATGGTATTCTGGGCAGGTGCCATGGTATTATTTGAAGTATCACATTTTGTACCAGAAAAACCATTATATGAACAAGGTTTCATTTTAATTCAACATTTAGCAACATTAGGTTACGGTATTGGACCGGGTGGTGAAATTACCACAACTGTTCCATATTTCGCGGTAGGTGTTATTCATTTAATTTCATCAGCTGTTTTAGGTTTTGGTGGAATTTATCATTCATTATTAGGTCCAGATACATTAGAGGAATCATTCCCATTCTTTGGTTATGACTGGCGTGATAAAAACAAAATGACAACTATCTTAGGTATTCATTTATGTGTACTAGGTGCAGGTGCTTTATTATTAGTTCTTAAAGCGATGTATTTAGGTGGCGTTTATGATACTTGGGCACCTGGTGGTGGTGATGTTCGTTTAATTACAACTCCAACATTAAATCCAATCGTAATTTTTGGCTATGTTTTCCGTTCTCCTTTTGGTGGAGATGGTTGGGTTGTTGCTGTAAATAATATGGAAGATATTATTGGTGGACATATTTGGGTTGGCATATTATGTATTACTGGTGGTGTTTGGCACATCTTTACAAAACCTTTTGCTTGGGCTCGTCGAGCTTTTGTTTGGTCAGGAGAAGCTTATCTTTCATATAGTTTAGCTGCTATTTCAATTATGGGCTTTACAGCCGCATTATATTCTTGGTATAATAATACTGCATATCCTAGTGAATTATATGGTCCAACAGGTCCTGAAGCATCACAATCGCAAGCTTTTACTTTCTTAGTTCGAGATCAGCGATTAGGCGCAAATGTATCATCGGCGCAAGGTCCAACTGGTTTAGGTAAATATTTAATGCGTTCTCCAAGTGGAGAAATTATTTTTGGTGGTGAAACTATGCGTTTCTGGGATTTACGTGCTCCCTGGGTTGAACCTTTACGTGGCCCAAATGGTCTAGATATTAATAAAATTAAAAACGACATTCAACCTTGGCAAGAACGTCGCGCCGCAGAGTACATGACTCATGCACCATTAGGTTCATTAAATTCTGTAGGTGGTGTAGCAACTGAAATTAATTCAG????GCATATAATTAAGCGGAGGAAAAGAAACTAACCAGGATTCCCTTAGTAAGGGCGACTGAAGAGGGAATAGCTCGTGCTGTGAATCTGTGCTT-GTATGAAGCGCCGAATTGTGGTCTGTAGAAG-CAAGTGTTTGGCACGCCGGGCCAAGTCCCTTGGAAAAGGGCAGCTGAGAGGGTGAGACTCCCGTAATTGCCTGGGCTGTGGTCATGTGACACTAGCTTTCTACGAGTCGAGTTGTTTGGGATTGCAGCTCAAATYGGGTGGTAAATTCCACCTAAAGCTAAATAGGAGTGGGAGATCGATAGCGTACAAGTACCGTGAGGGAAAGATGCAAAGAACTTTGAAAAGAGAGTTAAAGAGTACCTGAAATTGCTGTAAGGGAAGTGAAGGAAATCAGTGCC-TTGC-TTGGTCATATTTCCCCTCCTGCTTGCAGGTGAGGCGCTGTGGCT-T-TGCATGATGTCACCCTTTGTTGGTCCAGGCAGAAACAGGCTTACGGGAGGTAGGTCCACTTGTGGTCTGATA-CCGTGCGTCTCGTGTGCCGGGACTGAT-GGAGGGCGACAAAATGGTCTTCTTTACCCCGTCTTGAA
	Plagiogramma_sp._HK374               ---CAGTAGTCATACGCTCGTCTCAAAGATTAAGCCATGCATGTCTAAGTATAAAT--ATCATACTTTGAAACTGCGAATGGCTCATTATATCAGTTATAGTTTATTTGATAGTCCCTTACTACTTGGATAACCGTAGTAATTCTAGAGCTAATACATGCATCAATACCCGACT-TTTGTGGGAGGGTAGTATTTATTAGATAGAA-ACCAA-CCCCTTC-GGGGTGAT-GTGGTGATTCATAATAACTTTGCGAATCGCACGGCTTTGTGCCGGCGATGGATCATTCAAGTTTCTGCCCTATCAGCTTTGGATGGTAGGGTATTGGCCTACCATGGCTTTAACGGGTAACGGGAAATTAGGGTTTGATTCCGGAGAGGGAGCCTGAGAGACGGCTACCACATCCAAGGAAGGCAGCAGGCGCGTAAATTACCCAATCCTGACACAGGGAGGTAGTGACAATAAATAACAATGCCGGGCCATTTTTGGTCTGGCAATTGGAATGAGAACAATTTAAATCCCTTATCGAGGATCAATTGGAGGGCAAGTCTGGTGCCAGCAGCCGCGGTAATTCCAGCTCCAATAGCGTATATTAAAGTTGTTGCAGTTAAAAAGCTCGTAGTTGGATTTGTGGTCGGAGCGACCGGCCCGTCACTCAGTGTCGG--TGCTTGTGTCGTCTCGGACCATCCTTGGGTGGAACCTGTGTGGCATTAAGTTGTCGTGCAGGGGATACCCATCGTTTACTGTGAAAAAATTAGAGTGTTCAAAGCAGGCTTACGCCGTTGAATATATTAGCATGGAATAATGAGATAGGACCTGGGTACTATTTTGTTGGTTTGCGCACCCTGGTAATGATTAATAGGGACAGTTGGGGGTATTCGTATTCCATTGTCAGAGGTGAAATTCTTGGATTTTTGGAAGACGAACTACTGCGAAAGCATTTACCAAGGATGTTTTCATTAATCAAGAACGAAAGTTAGGGGATCGAAGATGATTAGATACCATCGTAGTCTTAACCATAAACTATGCCGACAAGGGATTGGCGGTCGTT-CGTTATGACTCCGTCAGCACCTTATGAGAAATCACAAGTCTTTGGGTTCCGGGGGGAGTATGGTCGCAAGGCTGAAACTTAAAGAAATTGACGGAAGGGCACCACCAGGAGTGGAGCCTGCGGCTTAATTTGACTCAACACGGGAAAACTTACCAGGTCCAGACATAGTGAGGATTGACAGATTGAGAGCTCTTTCTTGATTCTATGGGTGGTGGTGCATGGCCGTTCTTAGTTGGTGGAGTGATTTGTCTGGTTAATTCCGTTAACGAACGAGACCCCTGCCTGCTAAATAGTTGGGTGAATGAATCTTCATTGACTGCAGCTTCTTAGAGGGACGTGCATTCTATTAGATGCAGGAAGATAGGGGCAATAACAGGTCTGTGATGCCCTTAGATGTCCTGGGCCGCACGCGCGCTACACTGATGCATTCAACGAGTACTGTTCCTTGGCCGAGAGGCCTGGGTAATCTTGTTAACGTGCATCGTGATAGGGATAGATTATTGCAATTATTAATCTTGAACGAGGAATTCCTAGTAAACGCAGATCATCAATCTGCATTGATTACGTCCCTGCCCTTTGTACACACCGCCCG----------------------------------------------------------------------------------------------------------------------------------------------------AGTGACCGTTACGAATCTGGTGTAATCCCTTATGCTAAAATGGGTTACTGGGATGCTTCATATGCAGTACAATCTACTGATGTTCTTGCATTATTTCGTATCACACCACAACCAGGTGTGGATCCAGTAGAAGCTGCTGCTGCTGTAGCTGGTGAATCTTCAACAGCAACATGGACTGTTGTTTGGACAGATTTATTAACAGCTTGTGAACGCTACCGTGCTAAAGCTTACCGTGTAGACCCAGTTCCAAATACAACTGACCAATATTTCGCTTTCATCGCATATGAATGTGATTTATTTGAAGAAGGTTCTTTAGCTAACTTAACAGCATCTATCATTGGTAACGTTTTTGGTTTTAAAGCAGTATCAGCTTTACGTTTAGAAGATATGCGTATTCCTCATTCATATTTAAAAACATTCCAAGGTCCAGCTACTGGTATCATTGTAGAACGTGAACGTTTAAATAAATATGGTACTCCATTATTAGGTGCAACGGTAAAACCAAAATTAGGTCTTTCTGGTAAAAACTATGGGCGTGTAGTATACGAAGGATTAAAAGGTGGTTTAGACTTCCTAAAAGATGATGAAAACATTAATTCACAACCATTTATGCGTTGGAGAGAACGTTTCTTATACTGTATGGAAGGTATTAACCGTGCATCAGCTGCTACAGGTGAAGTTAAAGGTTCTTACTTAAACATCACAGCTGCAACAATGGAAGAAGTCTACAAACGTGCTGATTATGCTAAAGCTGTTGGTTCTGTAATTGTGATGATTGATTTAGTTATGGGTTACACAGCAATTCAAAGCGCTGCAATCTGGGCACGTGAAAATGATATGATTTTACATTTACACCGTGCTGGTAACTCTACATACGCTCGCCAAAAGAATCATGGTATTAACTTCCGTGTTATTTGTAAATGGATGCGTATGGCTGGTGTGGATCATATTCATGCTGGTACAGTAGTTGGTAAGTTAGAAGGTGATCCTTTAATGATTAAAGGTTTCTACGATACATTACGTCTAACTTCTTTAGAAGTTAATTTACCTTATGGTATTTTCTTCGAAATGGATTGGGCTAGTTTACGTAAATGTTTACCTGTTGCTTCGGGTGGTATTCACTGTGGTCAAATGCACCAATTAGTTCATTATTTAGGTGATGATGTTATTTTACAATTTGGTGGTGGTACTATTGGTCACCCTGATGGTATTCAAGCAGGTGCTACGGCAAATCGTGTTGCTTTAGAGTCTATGATTTTAGCTCGTAACGAAGGTATTGATTACTTTAACAATGAAATTGGTCCGCAAATTTTACGCGATGCTGCTAAAACATGTGGTCCTTTACAAAC-----------------------------------------------------------------------------------------------------------------------------------------ATGCTGGATTAATGGTATTTTGGGCTGGTGCAATGGTACTATTTGAAGTATCACACTTTGTACCAGAAAAACCATTATATGAACAAGGTTTCATTCTAATTCAACATTTAGCAACATTAGGTTATGGAATTGGACCTGGTGGTGAAATTACAACAACTGTTCCATATTTCGCAGTGGGTGTTATTCATTTAATCTCGTCAGCTGTTTTAGGTTTTGGCGGAATTTATCATTCGTTATTAGGTCCAGATACATTAGAAGAATCATTCCCATTCTTTGGTTATGACTGGCGTGACAAGAATAAAATGACAACTATCTTAGGTATTCATTTATGTTTACTAGGTGCAGGTTCGTTATTATTAGTTCTTAAAGCTATGTATTTAGGTGGTGTTTATGATACTTGGGCACCTGGTGGTGGTGACGTACGTTTAATTACAACTCCGACATTAAATCCAATTGTAATTTTTGGTTATGTTTTCCGTTCTCCTTTTGGTGGTGATGGTTGGGTTGTTGCAGTAAATAATATGGAAGATATTATTGGTGGCCATATTTGGGTTGGTATTTTATGCATTACTGGTGGTATTTGGCATATTTTTACAAAACCTTTTGCTTGGGCTCGTCGAGCTTTTGTTTGGTCAGGAGAAGCTTATCTTTCATATAGTTTAGCTGCTATTTCACTTATGGGCTTTACAGCTTCTTTATATTCTTGGTATAATAATACAGCTTATCCTAGTGAATTATATGGTCCAACTGGCCCTGAAGCATCGCAATCACAAGCTTTTACTTTCTTAGTTCGAGATCAACGTTTAGGAGCAAATGTATCATCAGCACAAGGTCCAACTGGTTTAGGTAAATACTTAATGCGTTCACCAAGTGGTGAAATTATTTTTGGTGGTGAAACTATGCGTTTCTGGGATTTACGTGCTCCATGGGTTGAACCGTTACGTGGTCCAAATGGTTTAGATATTAATAAAATTAAAAATGATATTCAACCTTGGCAAGAACGTCGCGCAGCAGAATATATGACTCATGCACCATTAGGTTCATTAAATTCTGTAGGTGG----------------------------------------------------------------------------------------------------------------------------------------------------------------------------------------------------------------------------------------------------------------------------------------------------------------------------------------------------------------------------------------------------------------------------------------------------------------------------------------------------------------------------------------------------------------------------------------------------------------------------------------------
	Plagiogramma_sp._HK410               TGCCAGTAGTCATACGCTCGTCTCAAAGATTAAGCCATGCATGTCTAAGTATAAATGT--CATACTTTGAAACTGCGAATGGCTCATTATATCAGTTATAGTTTATTTGATAGTCCCTTACTACTTGGATAACCGTAGTAATTCTAGAGCTAATACATGCATCAATACCCGACT-TTCGTGGGAGGGTAGTATTTATTAGATAGAA-ACCAA-CCCCTTC-GGGGTGAT-GTGGTGATTCATAATAACTGTGCGAATCGCATGGCTTTGTGCCGGCGATGGATCATTCAAGTTTCTGCCCTATCAGCTTTGGATGGTAGGGTATTGGCCTACCATGGCTTTAACGGGTAACGGGAAATTAGGGTTTGATTCCGGAGAGGGAGCCTGAGAGACGGCTACCACATCCAAGGAAGGCAGCAGGCGCGTAAATTACCCAATCCTGACACAGGGAGGTAGTGACAATAAATAACAATGCCGGGCCATTTTTGGTCTGGCAATTGGAATGAGAACAATTTAAATCCCTTATCGAGGATCAATTGGAGGGCAAGTCTGGTGCCAGCAGCCGCGGTAATTCCAGCTCCAATAGCGTATATTAAAGTTGTTGCAGTTAAAAAGCTCGTAGTTGGATTTGTGGTCGGAGCGACCGGCCCGTCACTCAGTGTCGG--TGCTTGTGTCGTCTCGGACCATCCTTGGGTGGAATCTGTGTGGCATTAAGTTGTCGTGCAGGGGATACCCATCGTTTACTGTGAAAAAATTAGAGTGTTCAAAGCAGGCTTACGCCGTTGAATATATTAGCATGGAATAATGAGATAGGACCTGGGTACTATTTTGTTGGTTTGCGCACCCTGGTAATGATTAATAGGGACAGTTGGGGGTATTCGTATTCCATTGTCAGAGGTGAAATTCTTGGATTTTTGGAAGACGAACTACTGCGAAAGCATTTACCAAGGATGTTTTCATTAATCAAGAACGAAAGTTAGGGGATCGAAGATGATTAGATACCATCGTAGTCTTAACCATAAACTATGCCGACAAGGGATTGGCGGTCGTT-CGTTATGACTCCGTCAGCACCTTATGAGAAATCACAAGTCTTTGGGTTCCGGGGGGAGTATGGTCGCAAGGCTGAAACTTAAAGAAATTGACGGAAGGGCACCACCAGGAGTGGAGCCTGCGGCTTAATTTGACTCAACACGGGAAAACTTACCAGGTCCAGACATAGTGAGGATTGACAGATTGAGAGCTCTTTCTTGATTCTATGGGTGGTGGTGCATGGCCGTTCTTAGTTGGTGGAGTGATTTGTCTGGTTAATTCCGTTAACGAACGAGACCCCTGCCTGCTAAATAGTTGGGTGAATGAATCTTCATTGACTGCAGCTTCTTAGAGGGACGTGCATTCTATTAGATGCAGGAAGATAGGGGCAATAACAGGTCTGTGATGCCCTTAGATGTCCTGGGCCGCACGCGCGCTACACTGATGCATTCAACGAGTAGTGTTCCTTGGCCGAGAGGCCTGGGTAATCTTGTTAACGTGCATCGTGATAGGGATAGATTATTGCAATTATTAATCTTGAACGAGGAATTCCTAGTAAACGCAGATCATCAATCTGCATTGATTACGTCCCTGCCCTTTGTACACACCGCCC---------------------------------------------------------------------------------------------------------------------------------------------------AAAGTGACCGTTACGAATCTGGTGTAATCCCTTATGCTAAAATGGGTTACTGGGATGCTTCATATGCAGTACAATCTACTGATGTTCTTGCATTATTCCGTATCACACCACAACCAGGTGTAGATCCAGTAGAAGCTGCTGCTGCTGTAGCTGGGGAATCTTCAACAGCAACATGGACTGTTGTTTGGACAGATTTATTAACAGCTTGTGAACGTTACCGTGCTAAAGCTTATCGTGTAGATCCGGTTCCAAATACAACTGACCAGTATTTTGCCTTCATCGCATATGAATGTGATTTATTTGAAGAAGGTTCTTTAGCTAACTTAACAGCATCTATCATTGGTAACGTTTTTGGTTTTAAAGCAGTATCAGCTTTACGTTTAGAAGATATGCGTATTCCTCACTCATATTTAAAAACATTCCAAGGTCCAGCTACTGGTATCATTGTAGAACGTGAACGCTTAAACAAATATGGTACTCCATTATTAGGTGCAACAGTAAAACCAAAATTAGGTCTTTCTGGTAAAAACTATGGGCGTGTAGTATACGAAGGATTAAAAGGTGGTTTAGACTTCCTAAAAGATGATGAAAACATTAACTCGCAACCGTTTATGCGTTGGAGAGAACGTTTCTTATACTGTATGGAAGGTATTAATCGTGCATCAGCTGCTACAGGTGAAGTTAAAGGTTCTTACTTAAACATCACAGCTGCAACAATGGAAGAAGTATACAAACGTGCTGATTATGCTAAAGCAGTTGGTTCTGTAATTGTGATGATTGATTTAGTTATGGGTTACACAGCAATTCAAAGTGCTGCAATCTGGGCACGTGAAAATGATATGATTTTACATTTACACCGTGCAGGTAATTCAACATACGCTCGCCAAAAGAATCATGGTATTAATTTCCGTGTTATTTGTAAATGGATGCGTATGGCTGGTGTGGATCATATTCATGCTGGTACAGTAGTTGGTAAGTTAGAAGGTGATCCTTTAATGATTAAAGGTTTTTATGATACATTACGCCTAACTTCTTTAGAAGTTAATTTACCTTACGGTATTTTCTTCGAAATGGATTGGGCTAGTTTACGTAAATGTTTACCTGTTGCTTCAGGTGGTATTCACTGTGGTCAAATGCACCAATTAGTTCATTATCTAGGTGATGATGTTATCTTACAATTTGGTGGTGGTACTATTGGTCACCCTGATGGTATTCAAGCAGGTGCGACAGCAAACCGTGTTGCTTTAGAGTCTATGATTTTAGCTCGTAACGAAGGTATTGACTACTTTAACAGTGAAATTGGTCCGCAAATTTTACGCGATGCTGCTAAAACATGTGG---------------------------------------------------------------------------------------------------------------------------TAAATTATTAGGTGCACATGTGGCGCATGCTGGATTAATGGTATTTTGGGCTGGTGCCATGGTACTATTTGAAGTATCACACTTTGTACCAGAAAAACCATTATATGAACAAGGTTTCATTCTCATACAACATTTAGCAACTTTAGGTTATGGAATTGGGCCTGGTGGTGAAATTACAACAACTATTCCATATTTCGCAGTGGGTGTTATTCATTTAATCTCATCAGCTGTTTTAGGTTTTGGCGGAATTTATCATTCACTATTAGGCCCAGATACATTAGAAGAGTCATTCCCATTCTTTGGTTATGACTGGCGTGATAAGAATAAAATGACAACTATCTTAGGTATTCATTTATGTTTATTAGGTGCAGGTTCGTTGTTATTAGTTCTTAAAGCTATGTATTTAGGTGGTGTTTATGATACGTGGGCACCTGGTGGTGGTGACGTACGCTTAATTACAACTCCGACATTAAATCCAATTGTAATTTTTGGTTATGTTTTCCGTTCTCCGTTTGGTGGTGATGGTTGGGTTGTTGCTGTAAATAATATGGAAGATATTATTGGTGGCCATATTTGGGTTGGGATTTTATGTATTACTGGTGGTATTTGGCATATATTTACAAAACCTTTTGCTTGGGCTCGTCGAGCTTTTGTCTGGTCAGGAGAAGCTTATCTTTCATATAGTTTAGCTGCTATTTCACTTATGGGCTTTACAGCTTCGTTATATTCTTGGTATAATAATACTGCGTATCCTAGTGAATTATATGGTCCAACTGGTCCTGAAGCATCACAATCACAAGCTTTTACTTTTTTAGTGCGAGATCAACGTTTAGGAGCAAATGTATCATCAGCACAAGGTCCAACAGGTTTAGGTAAATACCTAATGCGTTCACCAAGTGGTGAAATTATTTTTGGTGGTGAAACTATGCGTTTCTGGGATCTACGTGCTCCATGGGTTGAACCATTACGTGGCCCAAATGGTTTAGATATTAATAAAATTAAAAATGATATTCAACCTTGGCAAGAACGTCGTGCAGCAGAATATATGACTCATGCGCCATTAGGTTCGTTAAATTCTGTAGGTGGTGTAGCAACGGAAATTAATTCAG????GCATATAATTAAGCGGAGGAAAAGAAACTAACCAGGATTCCCCTAGTAAGGGCGACTGAAGCGGGAAGAGCTCATGATGTGAATCTGCGCTTGTTG-CAAGCGCCGAATTGTGGTCTGTAGAAGCCACGTGTTTGGCACGCCGGGTAAAGTCCCTTGGAAAAGGGCAGCTGAGAGGGTGAGACTCCCGTTCTTGCCTGGGCTGCGGCCATTTGACACTAGCTTTCGACGAGTCGAGTTGTTTGGGATTGCAGCTCAAATTGGGTGGTAAATTCCATCTAAAGCTAAATACGGGTGGGAGACCGATAGCGTACAAGTACCGTGAGGGAAAGATGCAAAGAACTTTGAAAAGAGAGTTAAAGAGTACCTGAAATTGCTGAAAGGGAAGCGAAGGAAACCAGTGC-GATGCTTTTGTCATACTTCCCCTCCCGCTTGCGGGTGGGGCGCTGTGGCT-T-TGC-ACTAGTCAGCCTTGCTCAGGCTCGGCAGAAACCTGTTCTCGGGAGGTAGGTCCAATCGCCGGGCTGATACCG-TGATCATGTGTGCTGGGAAGGACCAAGG-CTGACGAAATGGTTTTCTTTACCCCGTCTTG??
	Plagiogramma_sp._HK324               TGCCAGTAGTCATACGCTCGTCTCAAAGATTAAGCCATGCATGTCTAAGTATAAAT--CTCATACTTTGAAACTGCGAACGGCTCATTATATCAGTTATAGTTTATTTGATAGTCCCTTACTACTTGGATAACCGTAGTAATTCTAGAGCTAATACATGCATCAATACCCGACT-TTCGAGGGAGGGTAGTATTTATTAGATTGAA-ACCAA-CCCCTTC-GGGGTGAT-GTGGTGATTCATAATAACTTTGCGAATCGCATGGCTTTGTGCCGGCGATGGATCATTCAAGTTTCTGCCCTATCAGCTTTGGATGGTAGGGTATTGGCCTACCATGGCTTTAACGGGTAACGGGAAATTAGGGTTTGATTCCGGAGAGGGAGCCTGAGAGACGGCTACCACATCCAAGGAAGGCAGCAGGCGCGTAAATTACCCAATCCTGACACAGGGAGGTAGTGACAATAAATAACAATGACGGGCCATTTTTGGTCTGTCAATTGGAATGAGAACAATTTAAATCCCTTATCGAGGATCAATTGGAGGGCAAGTCTGGTGCCAGCAGCCGCGGTAATTCCAGCTCCAATAGCGTATATTAAAGTTGTTGCAGTTAAAAAGCTCGTAGTTGGATTTGTGGTCTGAGCGACCTACCCGTCACTCAGTGTCGGTG-TT--TGGTCGTCTCGGACCATCCTTGGGTGGAATCTGTGTGGCATTAGGTTGTCGTGCAGGGGATACCCATCGTTTACTGTGAAAAAATTAGAGTGTTCAAAGCAGGCTTACGCCGTTGAATATATTAGCATGGAATAATAAGATAGGACCTGGGTACTATTTTGTTGGTTTGCGCACCCTGGTAATGATTAATAGGGACAGTTGGGGGTATTCGTATTCCATTGTCAGAGGTGAAATTCTTGGATTTCTGGAAGACGAACTACTGCGAAAGCATTTACCAAGGATGTTTTCATTAATCAAGAACGAAAGTTAGGGGATCGAAGATGATTAGATACCATCGTAGTCTTAACCATAAACTATGCCGACAAGGGATTGGCGGTCGTT-CGTTATGACTCCGTCAGCACCTTATGAGAAATCACAAGTCTTTGGGTTCCGGGGGGAGTATGGTCGCAAGGCTGAAACTTAAAGAAATTGACGGAAGGGCACCACCAGGAGTGGAGCCTGCGGCTTAATTTGACTCAACACGGGAAAACTTACCAGGTCCAGACATAGTGAGGATTGACAGATTGAGAGCTCTTTCTTGATTCTATGGGTGGTGGTGCATGGCCGTTCTTAGTTGGTGGAGTGATTTGTCTGGTTAATTCCGTTAACGAACGAGACCCCTGCCTGCTAAATAGTTGGGTGAATGAATTTTCATTGACTGCAGCTTCTTAGAGGGACGTGCATTCTATTAGATGCAGGAAGATAGGGGCAATAACAGGTCTGTGATGCCCTTAGATGTCCTGGGCCGCACGCGCGCTACACTGATGCATTCAACGAGTACTTTTCCTTGGCCGAGAGGCCTGGGTAATCTTGTTAACGTGCATCGTGATAGGGATAGATTATTGCAATTATTAATCTTGAACGAGGAATTCCTAGTAAACGCAGATCATCAATCTGCATTGATTACGTCCCTGCCCTTTGTACACACCGCCCGTCGCACCTAC------------------------------------------------------------------------------------------------------------------------------------------AGTGACCGTTACGAATCTGGTGTAATCCCTTATGCTAAAATGGGTTACTGGGATGCTTCATATGCAGTACAATCTACAGATATTCTTGCATTATTCCGTATCACACCACAACCAGGTGTGGATCCAGTAGAAGCTGCTGCTGCTGTAGCTGGTGAGTCTTCAACAGCAACATGGACTGTTGTTTGGACAGATTTATTAACAGCTTGTGAGCGCTACCGTGCTAAAGCTTATCGTGTAGATCCAGTTCCAAATACAACAGATCAATATTTCGCTTTTATCGCATATGAATGTGATTTATTCGAAGAAGGTTCGTTAGCTAACTTAACAGCATCTATTATTGGTAACGTTTTTGGTTTTAAAGCTGTATCAGCTTTACGTTTAGAAGATATGCGTATTCCTCACTCATATTTAAAAACATTCCAAGGTCCTGCAACTGGTATTGTTGTAGAACGTGAACGTTTAAACAAATACGGTGCTCCATTATTAGGTGCAACAGTAAAACCAAAATTAGGTCTTTCTGGTAAAAACTATGGTCGTGTAGTATACGAAGGGTTAAAAGGTGGTTTAGACTTCTTAAAAGATGATGAAAACATTAACTCACAACCATTCATGCGTTGGAGAGAACGTTTCTTATACTGTATGGAAGGTATTAACCGTGCATCAGCTGCTACAGGTGAAGTTAAAGGTTCTTACTTAAATATTACAGCTGCAACAATGGAAGAAGTATATAAACGTGCTGAGTATGCTAAAGCTGTTGGTTCTGTAATTGTGATGATTGATTTAGTTATGGGTTACACAGCAATTCAAAGTGCTGCAATCTGGTCACGTGAGAATGATATGATTTTACATTTACACCGTGCAGGTAACTCTACATATGCTCGTCAAAAGAATCATGGTATTAACTTCCGTGTTATCTGTAAATGGATGCGTATGTCTGGTGTAGATCATATTCACGCTGGTACAGTAGTTGGTAAGTTAGAAGGTGATCCTTTAATGATTAAAGGTTTCTATGATACATTACGTTTAACAAATTTAGAAGTTAACTTACCTTATGGTATTTTCTTCGAAATGGATTGGGCTAGTTTACGTAAATGTTTACCTGTTGCTTCTGGTGGTATTCACTGTGGTCAAATGCACCAATTAG-TCATTATTTAG-TGATGATGTTATTTTACAATTTGGTGGTGGTACTATTGGTCACCCTGATGGTATCCAAGCAGGTGCTACAGCAAATCGTGTTGCTTTAGAATCAATGATTCTAGCTCGTAACGAAGGTCTTGATTACTTTAATAGTGATATTGGTCCACAAATTTTACGCGATGCTGCTAAAACATGTGGTCCTTTACAAACAGCTTTAGATCTATGGAAAGAT-------------------------------------------------------------------------------------------------------------------ATGCTGGATTAATGGTATTTTGGGCAGGTGCAATGGTATTATTTGAAGTATCACATTTTGTACCAGAAAAACCATTATACGAACAAGGTTTCATTTTAATTCAACATTTAGCAACTTTAGGTTACGGAATTGGACCAGGTGGTGAAATTACAACAACAGTTCCATATTTTGCTGTAGGTGTTATTCATTTAATTTCATCAGCTGTTTTAGGTTTTGGTGGAATTTACCATTCATTATTAGGTCCAGATACATTAGAAGAATCATTCCCATTCTTCGGTTATGACTGGCGTGATAAAAATAAAATGACAACGATCTTAGGTATTCATTTATGTTTACTAGGTGCTGGTTCTTTATTATTAGTTCTTAAAGCTATGTACTTAGGTGGTGTATATGATACATGGGCACCTGGTGGCGGGGATGTTCGTTTAATCACAACTCCAACGTTAAACCCTATTGTAATTTTTGGTTATGTTTTCCGTTCTCCTTTTGGTGGAGATGGTTGGGTTGTTGCTGTAAATAATATGGAAGATATTATTGGTGGACATATCTGGGTTGGTGTTTTATGTATTACTGGTGGTATTTGGCATATTTTTACAAAACCTTTTGCTTGGGCTCGAAGAGCTTTTGTTTGGTCAGGAGAAGCTTATCTTTCATATAGTTTAGCTGCTATTTCACTTATGGGTTTTACTGCGGCATTATATTCTTGGTATAATAATACAGCTTATCCTAGTGAATTATACGGTCCTACGGGTCCTGAAGCATCACAATCTCAAGCATTTACTTTCTTAGTTCGAGATCAACGTTTAGGAGCAAATGTATCGTCAGCACAAGGTCCTACTGGTCTAGGTAAATATTTAATGCGTTCACCAAGTGGTGAAATTATTTTTGGTGGTGAAACAATGCGTTTCTGGGATTTACGTGCTCCATGGGTTGAACCATTACGTGGTCCAAATGGTTTAGATATCAACAAGATCAAAAATGATATTCAACCGTGGCAAGAAAGACGTGCTGCAGAATACATGACTCATGCACCATTAGGTTCATTAAATTCTGTAGGTGG-----------------------?????CATATAATTAAGCGGAGGAAAAGAAACTAACCAGGATTCCCCTAGTAAGGGCGACTGAAGCGGGAAAAGCTCACTATGTGAATCTGCGCTTGTTA-CAAGCGCCGAATTGTGGTCTGTAGAAG-CATGTGTTTGGCACGCCGGGTCAAGTCCCTTGGAAAAGGGCAGCTAAGAGGGTGAGACTCCCGTAATTACCCGGGTTGTGGCCATTTGACACTAGCTTTCGACGAGTCGAGTTGTTTGGGATTGCAGCTCAAATTTGGTGGTAAATTCCATCTAAAGCTAAATACGGGTGGGAGACCGATAGCGTACAAGTACCGTGAGGGAAAGATGCAAAGAACTTTGAAAAGAGAGTTAAAGAGTACCTGAAATTGCTGAAAGGGAAGCGAAGGAAACCAGTGC-TTTGC-GTTGTCATATTTCCTCTCCTGCTTGCGGGTGAGGCGCTGTGGCTTTGCAT-TGG--TCAGCCTTGGTTAGTCTCGGCAGATACCTAGTTGCGGGAGGTAGGTCCATTCGTGGTCCGATA-CCG-CGGCTATGTGTGCTGGAAGTGACCGAAG-TTGACGAAATGGTTTTCTTTACCCCGTCTT???
	Neofragilaria_nicobarica_s0371       TGCCAGTAGTCATACGCTCGTCTCAAAGATTAAGCCATGCATGTCTAAGTATAAAT--CTTTTACTTTGAAACTGCGAACGGCTCATTATATCAGTTATAGTTTATTTGATAGTCCCTTACTACTTGGATAACCGTAGTAATTCTAGAGCTAATACATGCATCAATACCCGACT-TTCGTGGGAGGGTAGTATTTATTAGATGGAA-ACCAA-CCCCTTC-GGGGTGAT-GTGGTGATTCATAATAACTTTGCGAATCGCATGGTTTTGTGCCGGCGATGGATCATTCAAGTTTCTGCCCTATCAGCTTTGGATGGTAGGGTATTGGCCTACCATGGCTTTAACGGGTAACGGGAAATTAGGGTTTGATTCCGGAGAGGGAGCCTGAGAGACGGCTACCACATCCAAGGAAGGCAGCAGGCGCGTAAATTACCCAATCCTGACACAGGGAGGTAGTGACAATAAATAACAATGACGAGCCATTTCTGGTTCGTCAATTGGAATGAGAACAATTTAAATCCCTTATCGAGGATCAATTGGAGGGCAAGTCTGGTGCCAGCAGCCGCGGTAATTCCAGCTCCAATAGCGTATATTAAAGTTGTTGCAGTTAAAAAGCTCGTAGTTGGATTTGTGGTTGGAGCGACCGGCCCGTCACTCTGTGTCGG--TGTTTGTGTCGTCTCCGTCCATCCTTGGGTGGAATCTGTGTGGCATTGAGTTGTCGTGCAGGGGATACCCATCGTTTACTGTGAAAAAATTAGAGTGTTCAAAGCAGGCTTACGCCGTTGAATATATTAGCATGGAATAATAAGATAGGACCTGGGTACTATTTTGTTGGTTTGCGCACCCTGGTAATGATTAATAGGGACAGTTGGGGGTATTCGTATTCCATTGTCAGAGGTGAAATTCTTGGATTTTTGGAAGACGAACTACTGCGAAAGCATTTACCAAGGATGTTTTCATTAATCAAGAACGAAAGTTAGGGGATCGAAGATGATTAGATACCATCGTAGTCTTAACCATAAACTATGCCGACAAGGGATTGGCGGTCGTT-CGTTATGACTCCGTCAGCACCTTATGAGAAATCACAAGTCTTTGGGTTCCGGGGGGAGTATGGTCGCAAGGCTGAAACTTAAAGAAATTGACGGAAGGGCACCACCAGGAGTGGAGCCTGCGGCTTAATTTGACTCAACACGGGAAAACTTACCAGGTCCAGACATAGTGAGGATTGACAGATTGAGAGCTCTTTCTTGATTCTATGGGTGGTGGTGCATGGCCGTTCTTAGTTGGTGGAGTGATTTGTCTGGTTAATTCCGTTAACGAACGAGACCCCTGCCTGCTAAATAGATGGGTGAATGAATCTTCATTGACTCGATCTTCTTAGAGGGACGTGCATTCTATTAGATGCAGGAAGATAGGGGCAATAACAGGTCTGTGATGCCCTTAGATGTCCTGGGCCGCACGCGCGCTACACTGATGCATTCAACGAGTATTGTTCCTTGGCCGAGAGGCCTGGGTAATCTTGTTAACGTGCATCGTGATAGGGATAGATTATTGCAATTATTAATCTTGAACGAGGAATTCCTAGTAAACGCAGATCATCAATCTGCATTGATTACGTCCCTGCCCTTTGTACACACCGCCCGTCGCACCTACCGATTGAATGGTCCGGTGAAGCCTCGGGATTGTGACTGGTACACTTTATTGTGCACTGGTCGCGAGAACTTGTCTAAACCTTATCATTTAGAGGAAGGTGAA-------------------------------TCAAAAGTGACCGTTACGAATCTGGTGTAATCCCTTATGCTAAAATGGGTTACTGGGATGCTTCATATGCAGTAAAATCTACTGATGTTCTTGCATTATTTCGTATTACACCGCAACCAGGTGTAGATCCAGTAGAAGCTGCTGCTGCTGTAGCTGGTGAATCTTCAACAGCAACATGGACTGTTGTTTGGACAGATCTATTAACAGCTTGTGAACGCTATCGTGCAAAAGCTTACCGTGTAGATCCAGTACCAAATACTACAGATCAATACTTTGCTTTTATCGCATACGAATGTGATTTATTTGAAGAAGGATCTTTAGCTAACTTAACAGCATCGATTATCGGTAACGTTTTTGGTTTCAAAGCAGTATCTGCTTTACGTTTAGAAGATATGCGTATTCCTCACTCATATTTAAAAACATTTCAAGGACCAGCAACTGGTATCGTTGTAGAACGTGAGCGTTTAAACAAATATGGTACTCCATTATTAGGTGCAACAGTAAAACCAAAATTAGGTCTTTCAGGTAAAAACTACGGTCGTGTAGTATATGAAGGTTTAAAAGGTGGTTTAGACTTCTTAAAAGATGATGAAAACATTAACTCACAACCATTTATGCGTTGGAGAGAACGTTTCTTATACTGTATGGAAGGTATTAACCGTGCATCAGCTGCTACTGGTGAAGTTAAAGGTTCTTACTTAAACATCACAGCTGCTACTATGGAAGAAGTATACAAGCGTGCAGACTATGCTAAAGCAGTAGGTTCTGTAATTGTGATGATTGATTTAGTTATGGGTTATACAGCAATTCAAAGTGCTGCTATCTGGGCACGTGAAAATGATATGATTTTACATCTACACCGTGCAGGTAACTCTACATATGCTCGTCAGAAAAATCATGGTATTAACTTCCGTGTTATTTGTAAATGGATGCGTATGTCTGGTGTAGATCATATTCATGCGGGTACTGTTGTTGGTAAATTAGAAGGTGATCCTTTAATGATTAAAGGTTTCTATGATACATTAACTTTAACAGCTTTAGAAGTTAATTTACCATATGGTATTTTCTTCGAAATGGATTGGGCTAGTTTACGTAAATGTTTACCGGTTGCGTCTGGTGGTATTCACTGTGGTCAAATGCATCAATTAGTTCACTATTTAGGTGATGATGTTATTTTACAATTTGGTGGTGGTACTATTGGTCACCCTGATGGTATTCAAGCCGGTGCAACAGCAAATCGTGTTGCTTTAGAATCAATGATTTTAGCACGTAATGAAGGTGTTGACTACTTCAATAATGAAATTGGTCCACAAATTTTACGTGATGCTGCAAAAACATGTGGTCCATTACAAACAGCTTTAGATTTA------------------------------------------------------------------------------------------GTCTCAGGTAAATTATTAGGTGCACATGTGGCACATGCTGGCTTAATGGTATTTTGGGCAGGTGCAATGGTACTATTTGAGGTATCACATTTTGTTCCTGAAAAACCATTATATGAACAGGGTTTCATTTTAATTCAACATTTAGCAACTTTAGGTTATGGAATTGGACCAGGTGGTGAGATTACAACAACTGTTCCATATTTTGCTGTAGGTGTTATTCATTTAATTTCATCAGCTGTTTTAGGATTTGGTGGAATTTATCATTCATTATTAGGTCCAGATACATTAGAAGAATCATTTCCATTCTTTGGTTATGACTGGCGAGACAAAAATAAGATGACAACTATCTTAGGTATTCATTTATGTGTACTAGGTGTAGGTGCTTTTTTATTAGTTATAAAAGCTATGTATTTAGGCGGTGTCTATGATACTTGGGCTCCTGGTGGTGGAGATGTCCGTTTAATCACTACTCCAACATTAAATCCAATTGTAATTTTTGGTTACGTTTTTCGTTCTCCTTTTGGAGGAGATGGTTGGGTAGTTGCTGTAAACAATATGGAAGATGTTATTGGTGGCCATATTTGGGTTGGTATTTTATGTATTATCGGTGGTATCTGGCATATCTTTACAAAACCATTTGCTTGGGCTCGTCGAGCTTTTGTTTGGTCTGGAGAAGCTTATCTTTCATATAGTTTGGCTGCTATTTCACTTATGGGCTTTACAGCTTCATTATATTCTTGGTACAACAATACAGCATATCCTAGTGAATTATATGGTCCAACAGGTCCAGAAGCATCACAATCTCAAGCTTTTACTTTTTTAGTTCGAGATCAACGTTTAGGAGCGAATGTTTCATCAGCACAAGGACCGACCGGTCTAGGTAAATATTTGATGCGTTCACCAAGTGGTGAAATCATTTTTGGTGGGGAAACTATGCGATTTTGGGATTTACGTGCTCCATGGGTAGAACCGTTACGTGGTCCAAATGGTTTAGATATAAATAAGATTAAAAACGATATTCAACCTTGGCAAGAACGTCGTGCAGCAGAATACATGACTCATGCACCATTAGGCTCATTAAATTCTGTAGGTGGTGTAGCAACAGAGATTAACTCAGTTAAGCATATAATTAAGCGGAGGAAAAGAAACTAACTAGGATTCCCTTAGTAAGGGCGACTGAAGCGGGAAAAGCTCATAATGTGAATCTGCGCTA-T------GCGCCGAATTGTGGTCTRTAGAAG-CATGTGTTTGGCACGCCGGGCCAAGTCCCTTGGAAAAGGGCAGCCAAGAGGGTGAGACTCCCGTACCTGCCTGGGCTGTGGCCATTTGACACTAGCTTTCAACGAGTCGAGTTGTTTGGGATTGCAGCTCAAATTGGGTGGTAAATTCCATCTAAAGCTAAATATTGGTGGGAGACCGATAGCGTACAAGTACCGTGAGGGAAAGATGCAAAGAACTTTGAAAAGAGAGTTAAAGAGTACCTGAAATTGCTGAAAGGGAAGCGAAGGAAACCAGTGC-CTTGC-TTTGTCATACTTCCTCCTCTGCTTGCGGATGAGGCGCTGTGGCT-T-TGC-ATGGGTCAGCCTTGGTTGATCTCGGCAGAAACCTGCWTGCAGGAGGTAGGCCCATTCGTGGGCTGATA-CTG-TAAGCATGTGTGCTGGGGGTGACTTAGG-TTGACAAAATGGTTTTCTTTACCCCGTCTTGAA
	Neofragilaria_stilus_SZCZM116        ------TAGTCATACGCTCGTCTCAAAGATTAAGCCATGCATGTCTAAGTATAAAT--CTTTTACTTTGAAACTGCGAACGGCTCATTATATCAGTTATAGTTTATTTGATAGTCCCTTACTACTTGGATAACCGTAGTAATTCTAGAGCTAATACATGCATCAATACCCGACT-TTCGTGGGAGGGTAGTATTTATTAGATGGAA-ACCAA-CCCCTTC-GGGGTGAT-GTGGTGATTCATAATAACTTTGCGAATCGCATGGTTTTGTGCCGGCGATGGATCATTCAAGTTTCTGCCCTATCAGCTTTGGATGGTAGGGTATTGGCCTACCATGGCTTTAACGGGTAACGGGAAATTAGGGTTTGATTCCGGAGAGGGAGCCTGAGAGACGGCTACCACATCCAAGGAAGGCAGCAGGCGCGTAAATTACCCAATCCTGACACAGGGAGGTAGTGACAATAAATAACAATGACGAGCCATTTCTGGTTCGTCAATTGGAATGAGAACAATTTAAATCCCTTATCGAGGATCAATTGGAGGGCAAGTCTGGTGCCAGCAGCCGCGGTAATTCCAGCTCCAATAGCGTATATTAAAGTTGTTGCAGTTARAAAGCTCGTAGTTGGATTTGTGGTTGGAGCGACCGGCCCGTCACTCAGTGTCGGTG---TTTGGTTGTCTCCGTCCATCCTTGGGTGGAATCTGTGTGGCATTGAGTTGTCGTGCAGGGGATACCCATCGTTTACTGTGAAAAAATTAGAGTGTTCAAAGCAGGCTTACGCCGTTGAATATATTAGCATGGAATAATAAGATAGGRCSTGGGTACTATTTTGTTGGTTTGCGCACCCTGGKAATGATTAATAGGGACAGTTGGGGGTATTCGTATTCCATTGTCAGAGGTGAAATTCTTGGATTTCTGGAAGACGAACTACTGCGAAAGCATTTACCAAGGATGTTTTCATTAATCAAGAACGAAAGTTAGGGGATCGAAGATGATTAGATACCATCGTAGTCTTAACCATAAACTATGCCGACAAGGGATTGGCGGTCGTT-CGTTATGACTCCGTCAGCACCTTATGAGAAATCACAAGTCTTTGGGTTCCGGGGGGAGTATGGTCGCAAGGCTGAAACTTAAAGAAATTGACGGAAGGGCACCACCAGG---------------------------------------------------------------------------------------------------------------------------------------------------------------------------------------------------------------------------------------------------------------------------------------------------------------------------------------------------------------------------------------------------------------------------------------------------------------------------------------------------------------------------------------------------------------------------------------------------------------------------------------------------------------------------TGTAATCCCTTATGCTAAAATGGGTTACTGGGATGCTTCATATGCAGTAAAATCTACTGATATTCTAGCTTTATTCCGTATTACACCACAACCAGGTGTAGATCCAGTAGAAGCTGCAGCTGCTGTAGCTGGTGAATCTTCAACAGCAACATGGACTGTTGTTTGGACAGATTTATTAACAGCTTGTGAACGATATCGTGCAAAAGCTTACCGTGTAGATCCGGTACCAAATACCACAGATCAATACTTCGCTTTCATCGCATACGAATGTGATTTATTCGAAGAAGGATCTTTAGCTAATTTAACAGCATCAATTATTGGTAACGTTTTTGGTTTCAAAGCAGTATCTGCTTTACGTTTAGAAGATATGCGTATTCCTCACTCATACTTAAAAACATTCCAAGGACCAGCAACTGGTATCATTGTAGAACGTGAACGTTTAAACAAATATGGTACTCCATTATTAGGTGCAACGGTAAAACCAAAATTAGGTCTTTCTGGTAAAAACTACGGTCGTGTAGTATATGAAGGTTTAAAAGGTGGTTTAGACTTCTTAAAAGATGATGAAAATATTAACTCACAACCATTTATGCGTTGGAGAGAGCGTTTCTTATATTGTATGGAAGGTATTAACCGTGCATCAGCTGCTACAGGTGAAGTTAAGGGATCTTATTTAAACATCACAGCTGCTACTATGGAAGAAGTATACAAACGTGCTGACTATGCTAAAGCAGTAGGTTCTGTAATTGTGATGATTGATTTAGTTATGGGTTATACAGCAATTCAAAGTGCTGCTATTTGGGCACGTGATAATGATATGATTTTACATTTACACCGTGCAGGTAATTCGACGTATGCTCGTCAAAAGAATCATGGGATTAATTTCCGTGTTATTTGTAAATGGATGCGTATGTCTGGTGTAGATCATATTCACGCTGGTACTGTTGTAGGTAAATTAGAAGGTGATCCTTTAATGATTAAAGGATTCTATGATACATTAAGATTAACAAATTTAGAAGTTAATTTACCATATGGTATTTTCTTCGAAA--------------------------------------------------------------------------------------------------------------------------------------------------------------------------------------------------------------------------------------------------------------------------------------------------------------------------------------------------------------------------------------------------------------------------------------GGTTTAATGGTATTTTGGGCAGGTGCTATGGTATTATTTGAAGTTTCACATTTTGTTCCTGAAAAACCGTTATACGAACAAGGTTTCATTTTAATTCAGCACTTAGCAACATTAGGCTATGGAATTGGTCCAGGTGGTGAAATAACAACAACTGTTCCATATTTTGCTGTAGGTGTTATTCATTTAATTTCTTCAGCTGTTTTAGGATTTGGTGGAATTTATCATTCATTATTAGGCCCAGATACATTAGAAGAATCATTCCCATTTTTTGGTTATGACTGGCGAGACAAAAATAAAATGACAACTATTCTAGGGATTCATTTATGTGTCTTAGGTGTAGGTGCGTTTTTATTAGTTATAAAAGCTATGTATTTAGGTGGTGTGTATGATACTTGGGCTCCCGGCGGTGGAGATGTTCGTTTAATTACAACTCCAACATTAAATCCAATTGTAATTTTTGGTTACGTTTTCCGTTCTCCTTTTGGAGGAGATGGTTGGGTAGTTGCCGTAAATAATATGGAAGATATTATAGGTGGCCATATCTGGGTTGGTATTCTATGTATTTTTGGTGGTATATGGCATATTTTTACAAAACCATTTGCTTGGGCTCGTCGAGCTTTTGTTTGGTCTGGAGAAGCTTATCTTTCTTATAGTTTAGCGGCTATTTCCCTTATGGGCTTAACAGCAGCATTATATGCTTGGTATAATAATACAGCTTATCCTAGTGAATTATATGGTCCAACAGGTCCAGAAGCATCGCAATCTCAAGCTTTTACTTTTTTAGTTCGAGATCAACGCTTAGGTGCAAATGTTTCATCAGCACAAGGACCAACTGGCTTAGGTAAATACTTAATGCGTTCACCGAGTGGCGAAATTATTTTTGGTGGAGAAACTATGCGTTTTTGGGATTTACGTGCTCCATGGGTTGAACCTTTACGTGGTCCAAATGGCTTGGATATAAATAAGATTAAAAATGATATTCAACCTTGGCAAGAACGTCGTGCAGCAGAATATATGACTCATGCTCCATTAGGGTCATTAAACTCTGTAGGTGGTGTAGCAACAGAGATTAATTCAG??TAGCATATAATTAAGCGGAGGAAAAGAAACTAACCAGGATTCCCCTAGTAAGGGCGACTGAAGCGGGAAAAGCTCATAATGTGAATCTGCGCTC-T------GCGCCGAATTGTGGTCTGTAGAAG-CATGTGTTTGGCACGCCGGGTCAAGTCCCTTGGAAAAGGGCAGCTGAGAGGGTGAGACTCCCGTACCTGCCCGGGTTGCGGCCATCTGACACTAGCTTTCGACGAGTCGAGTTGTTTGGGATTGCAGCTCAAATTGGGTGGTAAATTCCATCTAAAGCTAAATACTGGTGGGAGACCGATAGCGTACAAGTACCGTGAGGGAAAGATGCAAAGAACTTTGAAAAGAGAGTTAAAGAGTACCTGAAATTGCTGAAAGGGAAGCGAAGGAAACCAGTGC-TTTGC-TTTGTCATACTTCCTCTTCTGCTTGCGGATGAGGCGCTGTGGCT-C-TGC-ATGGGTCAGCCTTTGTTGGTCCCGTCAGAAACCTGTCGTCAGGAGGTAGGCCCATTA--G-GGCTGATACTG-TCGGCAAGTGTGACGGGAATGACTGAGG-TTGACAAAATGGTTTTCTTTACCCCGTCTTGA?
	Neofragilaria_cf_nicobarica_HK375    TGCCAGTAGTCATACGCTCGTCTCAAAGATTAAGCCATGCATGTCTAAGTATAAAT--CTTTTACTTTGAAACTGCGAACGGCTCATTATATCAGTTATAGTTTATTTGATAGTCCCTTACTACTTGGATAACCGTAGTAATTCTAGAGCTAATACATGCATCAATACCCGACT-TTCGTGGGAGGGTAGTATTTATTAGATGGAA-ACCAA-CCCCTTC-GGGGTGAT-GTGGTGATTCATAATAACTTTGCGAATCGCATGGTTTTGTGCCGGCGATGGATCATTCAAGTTTCTGCCCTATCAGCTTTGGATGGTAGGGTATTGGCCTACC--------------------------------------------------------------------------------------------------------------------------------------------------------------------------------------------------------------------------------------------------------------------------------------------------------------------------------------------------------------------------------------------------------------------------------------------------------------------------------------------------------------------------------------------------------------------------------------------------------------------------------------------------------------------------------------------------------------------------------------------------------------------------------------------------------------------------------------------------------------------------------------------------------------------------------------------------------------------------------------------------------------------------------------------------------------------------------------------------------------------------------------------------------------------------------------------------------------------------------------------------------------------------------------------------------------------------------------------------------------------------------------------------------------------------------------------------------------------------------------------------------------------AGTGACCGTTACGAATCTGGTGTAATCCCTTATGCTAAAATGGGTTACTGGGATGCTTCATATGCAGTAAAATCTACTGATATTCTGGCTTTATTCCGTATTACACCACAACCAGGTGTAGATCCAGTAGAAGCTGCAGCTGCTGTAGCTGGTGAATCTTCAACAGCAACATGGACTGTTGTTTGGACAGATTTACTAACAGCTTGTGAACGATATCGTGCAAAAGCTTACCGTGTAGATCCAGTACCAAATACCACAGATCAATACTTCGCTTTTATCGCATACGAATGTGATTTATTCGAAGAAGGATCTTTAGCTAATTTAACAGCATCAATTATTGGTAACGTTTTTGGTTTTAAAGCAGTATCTGCTTTACGTTTAGAAGATATGCGTATTCCTCACTCATACTTAAAAACATTCCAAGGACCGGCAACTGGTATCATTGTAGAACGTGAACGTTTAAACAAATATGGTACTCCATTATTAGGTGCAACAGTAAAACCAAAATTAGGTCTTTCTGGTAAAAACTACGGTCGTGTAGTATATGAAGGTTTAAAAGGTGGTTTAGACTTCTTAAAAGATGATGAAAATATTAACTCACAACCATTCATGCGTTGGAGAGAACGTTTCTTATACTGTATGGAAGGTATTAACCGTGCATCAGCGGCTACAGGTGAAGTTAAAGGATCTTATTTAAATATCACAGCTGCTACTATGGAAGAGGTATACAAACGTGCCGATTATGCTAAAGCAGTAGGTTCTGTAATTGTGATGATTGATTTAGTTATGGGTTATACAGCAATTCAAAGTGCTGCTATTTGGGCACGTGATAATGATATGATTTTACATTTACACCGCGCAGGTAATTCAACCTATGCTCGTCAAAAGAATCATGGGATTAATTTCCGTGTTATTTGTAAATGGATGCGTATGTCTGGTGTAGATCATATTCACGCTGGTACTGTTGTAGGTAAATTAGAAGGTGATCCTTTAATGATTAAAGGATTCTACGATACATTAAGATTAACAAATTTAGAAGTTAATTTACCATATGGTATTTTCTTCGAAATGGATTGGGCTAGTTTACGTAAATGTTGCCCTGTTGCTTCTGGTGGTATCCACTGTGGTCAAATGCACCAATTAGTTCATTATTTAGGTGATGACGTTATCTTACAATTTGGTGGTGGTACTATTGGTCACCCTGATGGTATTCAAGCTGGTGCTACAGCAAATCGTGTTGCTTTAGAATCAATGATTCTAGCACGTAACGAAGGTGTTGACTATTTCAACAGCGAAATAGGTCCACAAATTTTACGTGATGCTGCAAAAACATGTGGCCCTTTACAAA-----------------------------------------------------------------------------------------GCTCGTTTAATCAATGTTTCAGGTAAATTATTAGGGGCACATGTAGCCCATGCTGGTTTAATGGTATTTTGGGCAGGTGCTATGGTATTATTTGAAGTTTCACACTTTGTTCCTGAAAAACCATTATATGAACAAGGCTTCATTTTAATTCAGCACTTAGCAACATTAGGCTATGGAATTGGTCCAGGCGGTGAAATTACAACAACTGTTCCATATTTTGCTGTAGGTGTTATTCATTTAATTTCTTCAGCTGTTTTAGGATTTGGTGGGATTTATCATTCATTATTAGGCCCCGATACATTAGAAGAATCATTCCCATTTTTTGGTTATGACTGGCGAGACAAAAATAAAATGACAACTATTCTAGGAATTCATTTATGTGTCTTAGGCGTAGGTGCATTTTTATTAGTTATAAAAGCTATGTATTTAGGTGGTGTATATGATACTTGGGCTCCCGGTGGTGGAGATGTTCGTTTAATTACAACTCCAACATTAAATCCAATTGTAATTTTTGGCTACGTTTTCCGTTCTCCTTTTGGAGGAGATGGTTGGGTAGTTGCTGTAAATAATATGGAAGACATTATAGGCGGCCACATCTGGGTTGGTATTTTATGTATTGTTGGTGGTATATGGCATATTTTTACAAAACCATTTGCTTGGGCTCGTCGAGCTTTTGTTTGGTCTGGAGAAGCTTATCTTTCTTATAGCTTAGCGGCTATTTCAATTATGGGTTTTACAGCGGCATTATATTCTTGGTATAATAATACGGCCTATCCTAGTGAATTATATGGTCCAACAGGTCCAGAAGCGTCGCAATCTCAAGCTTTTACTTTTTTAGTTCGAGATCAACGTTTAGGTGCAAATGTTTCATCAGCACAAGGACCAACTGGCTTAGGTAAATACTTAATGCGTTCACCAAGTGGTGAAATTATTTTTGGTGGAGAAACTATGCGTTTTTGGGATTTACGTGCTCCATGGGTTGAACCTTTACGTGGTCCAAATGGTTTAGATATAAATAAAATTAAAAATGATATTCAACCTTGGCAAGAACGTCGTGCAGCAGAATATATGACTCATGCTCCATTAGGATCATTAAACTCTGTAGGTGGTGTAGCAACAGAGATTAATTCAG?????CATATAATTAAGCGGAGGAAAAGAAACTAACCAGGATTCCCCTAGTAAGGGCGACTGAAGCGGGAAAAGCTCATTATGTGAATCTGCGCTC-T------GCGCCGAATTGTGATCTATAGAAG-CATGTGTTTGGCACGCCGGGTCAAGTCCCTTGGAAAAGGGCAGCTGAGAGGGTGAGACTCCCGTACCTGCCCGGGTTGTGGCCATCTGACACTAGCTTTCGACGAGTCGAGTTGTTTGGGATTGCAGCTCAAATTTGGTGGTAAATTCCATCTAAAGCTAAATACTGGTGGGAGACCGATAGCGTACAAGTACCGTGAGGGAAAGATGCAAAGAACTTTGAAAAGAGAGTTAAAGAGTACCTGAAATTGCTGAAAGGGAAGCGAAGGAAACCAGTGC-TTTGC-TTTGTCATACTTCCTCTTTTGCTTGCGGATGAGGCGCTGTGGCT-C-TGC-ATGGGTCAGCCTTGGTTGGTCCCGTTAGAAACCTGTCGTCAGGAGGTAGGCCCGTTAG-G-GCTGATA-CTG-TCGGCATGTGTGACGGGAATGACCGAGG-TTGACAAAATGGTTTTCTTTACCCCGTCTTG??
	Glyphodesmis_sp._HK357               ------------------------------------------------------------------------------------------------------------------------------------------------------------------------------------------------------------------------------------------------------------------------------------------------------------------------------------------------------------------------------------------------------------------------------------------------------------------------------------------------------------------------------------------------------------------------------------------------------------------------------------------------------------------------------------------------------------------------------------------------------------------------------------------------------------------------------------------------------------------------------------------------------------------------------------------------------------------------------------------------------------------------------------------------------------------------------------------------------------------------------------------------------------------------------------------------------------------------------------------------------------------------------------------------------------------------------------------------------------------------------------------------------------------------------------------------------------------------------------------------------------------------------------------------------------------------------------------------------------------------------------------------------------------------------------------------------------------------------------------------------------------------------------------------------------------------------------------------------------------GTGACCGTTACGAATCTGGTGTAATTCCTTATGCTAAAATGGGTTACTGGGATGCTTCATATGCAGTAAAAGCGACTGATGTTCTTGCATTATTCCGTATTACACCACAACCAGGTGTAGATCCTGTAGAAGCTGCTGCTGCTGTAGCTGGTGAATCTTCTACAGCAACATGGACTGTTGTTTGGACAGATTTATTAACTGCTTGTGAACGTTATCGTGCTAAAGCTTACCGTGTGGATCCAGTTCCAAATACAACAGATCAATATTTTGCTTTTATCGCATACGAATGTGATTTATTCGAAGAAGGTTCTTTAGCGAACTTAACAGCATCTATTATTGGTAACGTTTTTGGTTTTAAGGCAGTTTCTGCTTTACGTTTAGAAGATATGCGTATTCCTCACTCATACTTAAAAACATTCCAAGGTCCAGCAACAGGTATCGTTGTGGAACGTGAACGGTTAAACAAATACGGTGTTCCGTTATTAGGTGCAACAGTAAAACCAAAATTAGGTCTTTCTGGTAAAAATTATGGTCGTGTAGTTTATGAAGGTTTAAAAGGTGGGTTAGACTTTTTAAAAGATGACGAAAACATTAACTCACAGCCATTCATGCGTTGGAGAGAACGTTTCTTATATTGTATGGAAGGTATTAACCGTGCATCAGCTGCTACAGGTGAAGTTAAAGGTTCTTACTTAAATATGACCGCTGCCACTATGGACGAAGTAATCAAACGTGGTGACTATGCTAAAGCGGTTGGTTCTGTAATCGTGATGATTGATTTAGTTTTAGGTTACACAGCAATTCAATCAGCTGCTATTTGGGCACGCGAAAATGATATGATTTTACATTTACACCGTGCAGGTAATTCTACATACGCTCGTCAAAAGAATCATGGTATTAACTTCCGTGTTATTTGCAAATGGATGCGAATGTCTGGTGTAGATCATATCCATGCTGGTACTGTTGTTGGTAAGTTAGAAGGTGATCCTTTAATGATTAAAGGTTTTTATGATACATTAAGGCTAACAAATTTAGAAGTTAACTTACCTTATGGTATTTTCTTCGAAATGGAATGGGCTAGTTTACGTAAATGTATGCCGGTAGCGTCTGGTGGTATCCACT-------------------------------------------------------------------------------------------------------------------------------------------------------------------------------------------------------------------------------------------------------------------------------------------------------------------------------------------------------------------------------------AATGGTATTTTGGGCAGGCGCAATGGTACTATTCGAAGTATCACATTTTGTACCAGAAAAACCTTTGTATGAACAAGGTTTCATTTTAATTCAACATTTAGCAACTTTAGGGTATGGAATTGGCCCTGGTGGTGAAATTACTACAACTGTTCCGTATTTTGCTGTAGGTGTTCTTCATTTAATTTCATCAGCTGTTTTAGGATTTGGTGGAATTTATCACTCATTATTAGGTCCAGATACATTAGAAGAATCATTTCCATTCTTTGGTTATGACTGGCGTGATAAAAATAAAATGACAACTATTTTAGGTATTCATTTATGTGTACTAGGTGCAGGTTCTTTATTATTAGTTCTTAAAGCTATGTACTTAGGTGGTGTTTATGATACCTGGGCACCTGGTGGTGGCGATGTTCGTTTAATTACAACTCCGACATTAAATCCAGTTGTAATTTTTGGTTATGTCTTTCGTTCTCCTTTTGGCGGCGATGGTTGGGTTGTTGCTGTAAATAATATGGAAGATATTATTGGTGGACATATTTGGGTTGGTATTTTATGTATTACTGGTGGTATTTGGCATATCTTTACAAAACCGTTTGCTTGGGCTCGCCGAGCTTTTGTTTGGTCAGGAGAAGCGTATCTGTCATATAGTTTAGCGGCGATTTCAATTATGGGTTTTACTGCTGCATTATATGCTTGGTATAATAATACAGCTTATCCCAGTGAGTTATATGGTCCAACTGGTCCAGAAGCATCACAATCTCAAGCTTTTACTTTTTTAGTTCGAGATCAGCGTCTCGGAGCAAATGTTTCATCAGCACAAGGGCCTACAGGTTTAGGAAAATACTTAATGCGCTCACCAAGTGGTGAAATTATTTTTGGTGGAGAAACAATGCGTTTCTGGGATTTACGTGCTCCGTGGGTTGAACCTTTACGTGGTCCAAATGGTTTAGATATTAATAAAATTAAATACGATATCCAACCTTGGCAAGAACGCCGTGCAGCAGAATATATGACTCATGCACCATTAGGTTCATTAAATTCTGTCGGCGGTGTAGCAACAGAAATTAATTCAG-----------------------------------------------------------------------------------------------------------------------------------------------------------------------------------------------------------------------------------------------------------------------------------------------------------------------------------------------------------------------------------------------------------------------------------------------------------------------------------------------------------------------------------------------------------------------------------------------------------------------
	Orizaformis_sp._SZCZCH756            TGCCAGTAGTCATACGCTCGTCTCAAAGATTAAGCCATGCATGTCTAAGTATAAAT-ACTTTTACTTTGAAACTGCGAATGGCTCATTATATCAGTTATAGTTTATTTGATAGTCCCTTACTACTTGGATAACCGTAGTAATTCTAGAGCTAATACATGCATCAATACCCGACTTTAC--GGAAGGGTAGTATTTATTAGATTGAA-ACCAA-CCCCTTC-GGGGTGAT-GTGGTGATTCATAATAACTTTGCGAATCGCATGGCTTTGTGCCGGCGATGGATCATTCAAGTTTCTGCCCTATCAGCTTTGGATGGTAGGGTATTGGCCTACCATGGCTTTAACGGGTAACGGGAAATTAGGGTTTGATTCCGGAGAGGGCGCCTGAGAGATGGCGACCACATCCAAGGAAGGCAGCAGGCGCGTAAATTACCCAATCCTGACACAGGGAGGTAGTGACAATAAATAACAATGCCGGGCCATTTTTGGTCTGGCAATTGGAATGAGAACAATTTAAATCCCTTATCGAGGATCAATTGGAGGGCAAGTCTGGTGCCAGCAGCCGCGGTAATTCCAGCTCCAATAGCGTATATTAAAGTTGTTGCAGTTAAAAAGCTCGTAGTTGGATTTGTGGTTGGAGCGATCGGCCCGTCACTTAGTGTCGG--TGCTTGCGTCGTCTCCGTCCATCCTTGGGTGGAATCTGTGTGGCATTCAGTTGTCGTGCAGGGGATACCCATCTTTTACTGTGAAAAAATTAGAGTGTTCAAAGCAGGCTTACGCCGTTGAATATATTAGCATGGAATAATGAGATAGGACCTGGGTACTATTTTGTTGGTTTGCGCACCCTGGTAATGATTAATAGGGACAGTTGGGGGTATTCGTATTCCATTGTCAGAGGTGAAATTCTTGGATTTCTGGAAGACGAACTACTGCGAAAGCATTTACCAAGGATGTTTTCATTAATCAAGAACGAAAGTTAGGGGATCGAAGATGATTAGATACCATCGTAGTCTTAACCATAAACTATGCCGACAAGGGATTGGCGGTCGTTCATTAT-GACTCCGTCAGCACCTTATGAGAAATCACAAGTCTTTGGGTTCCGGGGGGAGTATGGTCGCAAGGCTGAAACTTAAAGAAATTGACGGAAGGGCACCACCAGGAGTGGAGCCTGCGGCTTAATTTGACTCAACACGGGAAAACTTACCAGGTCCAGACATAGTGAGGATTGACAGATTGAGAGCTCTTTCTTGATTCTATGGGTGGTGGTGCATGGCCGTTCTTAGTTGGTGGAGTGATTTGTCTGGTTAATTCCGTTAACGAACGAGACCCCTGCCTGCTAAATAGTTGGGTGAATGAATTTTCATTAACTGCAGCTTCTTAGAGGGACGTGCATTCTATTAGATGCAGGAAGATAGGGGCAATAACAGGTCTGTGATGCCCTTAGATGTCCTGGGCCGCACGCGCGCTACACTGATGCATTCAACGAGTACTGTTCCTTGACCGAGAGGTCTGGGTAATCTTGTTAACGTGCATCGTGATAGGGATAGATTATTGCAATTTTTAATCTTGAACGAGGAATTCCTAGTAAACGCAGATCATCAATCTGCATTGATTACGTCCCTGCCCTTTGTACACACCGCCCGTCGCACCTACCGATTGAATGGTCCGGTGAAGCCTCGGGATTGTG------------------------------------------------------------------------------------------GGACTCGAATTAAAAGTGACCGTTACGAATCTGGTGTAATCCCTTATGCTAAAATGGGTTACTGGGATGCTTCATATACAGTAAAATCTACTGATATTTTAGCCTTATTCCGTATTACACCACAACCAGGTGTAGATCCAGTAGAAGCAGCAGCAGCTGTTGCTGGTGAGTCTTCAACAGCAACATGGACAGTTGTTTGGACAGATTTATTAACAGCTTGTGAACGGTACCGTGCAAAAGCTTATCGTGTAGATCCAGTTCCAAATACAACAGATCAATATTTTGCTTTAATCGCATATGAATGTGATCTATTTGAAGAAGGTTCTTTAGCTAACTTAACAGCATCTATTATTGGTAACGTATTTGGTTTTAAAGCAGTGGCTGCTTTACGTTTAGAAGATATGCGTATTCCTCATTCATATTTAAAAACATTCCAAGGTCCTGCAACAGGGATCGTTGTAGAACGTGAACGTTTAAACAAATACGGTACTCCTATGTTAGGCGCAACAGTAAAACCAAAATTAGGTCTTTCTGGTAAAAACTATGGTCGTGTAGTATTTGAAGGTTTAAAAGGTGGTTTAGACTTCTTAAAAGATGATGAGAATATTAACTCTCAACCATTCATGCGTTGGAGAGAACGTTTCTTATACTGTATGGAAGGTATTAACCGTGCTTCAGCTGCTACAGGTGAAGTTAAAGGTTCATATTTAAACATCACAGCTGCTACTATGGAAGAACTTTATAAACGTGCTGACTATGCTAAGCAAGTTGGTTCTGTAATTGTAATGATCGATTTAGTATTAGGTTATACAGCAATCCAAAGTGCTGCTATTTGGGCACGTGATAACGATATGATTTTACATTTACATCGTGCTGGTAACTCTACATATGCTCGTCAAAAGAATCATGGTATTAACTTCCGTGTTATCTGTAAATGGATGCGTATGGCTGGTGTAGATCATATACACGCTGGTACAGTAGTTGGTAAGTTAGAAGGTGATCCTTTAATGATTAAAGGTTTTTATGATACATTACGATTAACAAATTTAGAAGTTAATTTACCTTATGGTCTTTTCTTCGAAATGGAATGGGCTAGTTTACGTAAATGTTTACCTGTTGCTTCTGGTGGTATTCA--------------------------------------------------------------------------------------------------------------------------------------------------------------------------------------------------------------------------------------------------------------------------------------------------------------------------------------------------------------------------------CTGGTTTGATGGTTTTTTGGGCTGGCGCAATGGTATTATTTGAAGTATCACATTTTGTACCTGAAAAACCTTTATATGAGCAAGGTTTTATTTTAATTCAACATTTAGCAACATTAGGTTATGGAATTGGTCCTGGGGGTGAAATTACTACAACTGTTCCATATTTTGCTGTAGGTGTTATTCATTTAATTTCATCGGCTGTTTTAGGTTTTGGTGGAATTTATCATTCATTACTTGGCCCCGATACTTTAGAAGAATCATTCCCATTCTTTGGTTATGACTGGCGTGATAAAAATAAAATGACAACTATTCTAGGTATTCATTTATGTGTACTAGGTGTAGGTTCTTTATTATTAGTTATCAAAGCTATGTACTTAGGTGGTGTTTATGATACTTGGGCACCAGGTGGTGGAGATGTTCGATTAATTACAACTCCAACATTAAATCCAATTGTAATTTTTGGATATGTTTTCCGTTCTCCTTTtGGTGGAGATGGTTGGGTTGTTGCTGTAAATAATATGGAAGATATCGTTGGTGGCCATATTTGGGTTGCTATTTTATGTATTGTTGGTGGAATCTGGCATATTTTTACAAAACCGTTTGCTTGGGCTCGTCGAGCTTTTGTTTGGTCAGGAGAAGCTTATCTTTCATATAGTTTAGCAGCTATTTCAATTATGGGTTTCACAGCCTCATTATACTCTTGGTATAATAATACTGCGTATCCAAGCGAATTATATGGTCCAACAGGTCCTGAAGCATCACAATCTCAAGCTTTTACATTTTTAGTTCGAGATCAACGTTTAGGAGCAAATGTATCATCAGCACAAGGTCCGACGGGGTTAGGTAAATATTTAATGCGTTCACCAAGTGGAGAAATCATTTTTGGTGGAGAAACTATGCGTTTCTGGGATCTACGGGCACCATGGGTTGAACCTTTACGTGGTCCAAATGGTTTAGATATTAATAAAATTAAAAATGATATTCAACCTTGGCAAGAACGTCGCGCTGCAGAATATATGACTCATGCACCATTAGGGTCATTAAATTCAGTGGGTGGTGTAGCACCAGAAATT----------AGCATATAATTAAGCGGAGGAAAAGAAACTAACCAGGATTCCCCTAGTAAGGGCGACTGAAGCGGGATTAGCTCATATTGTGAATCTGTGCCT-TCGTGG--CACCGAATTGTGGTCTATAGAAG-CATGTGTTTGGCACGCCGGGTCAAGTCCCTTGGAAAAGGGCAGCTGAGAGGGTGAGACTCCCGTTCATGCCCGGGCTGTGGCCATTTGACACTTGCTTTCGACGAGTCGAGTTGTTTGGGATTGCAGCTCAAAGTCGGTGGTAAATTCCATCTAAAGCTAAATATTGGTGGGAGACCGATAGTGTACAAGTACCGTGAGGGAAAGATGCAAAGAACTTTGAAAAGAGAGTTAAAGAGTACCTGAAATTGCTGAAAGGGAAGCGAAGGAAACCAGTGTTGTTGC-CGAGTTATACTTCTCCTCCCGCTCGCGGGTGGGGCGCTGTGGCTCG--GC-AGTGGTCACTCTTGGTTGGTCTCGGCAGAAACCCGTCGCTGGGAGGTAGGTCCGTTCGCGGACTGATA-CCA-GCGGCTTGTGTGCCGGGAATGACCGAGCGGTGACGAAATGGTTTTCTTTACCCCGTCTTGAA
	Orizaformis_holarctica._CCMP143      --------------------------------------GCATGTCTAAGTATAAAT-ACTTTTACTTTGAAACTGCGAATGGCTCATTATATCAGTTATAGTTTATTTGATAGTCCCTTACTACTTGGATAACCGTAGTAATTCTAGAGCTAATACATGCATCAATACCCGACTTTAC--GGAAGGGTAGTATTTATTAGATTGAA-ACCAA-CCCCTTC-GGGGTGAT-GTGGTGATTCATAATAACTTTGCGAATCGCATGGCTTTGTGCCGGCGATGGATCATTCAAGTTTCTGCCCTATCAGCTTTGGATGGTAGGGTATTGGCCTACCATGGCTTTAACGGGTAACGGGAAATTAGGGTTTGATTCCGGAGAGGGCGCCTGAGAGATGGCGACCACATCCAAGGAAGGCAGCAGGCGCGTAAATTACCCAATCCTGACACAGGGAGGTAGTGACAATAAATAACAATGCCGGGCCATTTTTGGTCTGGCAATTGGAATGAGAACAATTTAAATCCCTTATCGAGGATCAATTGGAGGGCAAGTCTGGTGCCAGCAGCCGCGGTAATTCCAGCTCCAATAGCGTATATTAAAGTTGTTGCAGTTAAAAAGCTCGTAGTTGGATTTGTGGTTGGAGCGATCGGCCCGTCACTTAGTGTCGG--TGCTTGCGTCGTCTCCGTCCATCCTTGGGTGGAATCTGTGTGGCATTCAGTTGTCGTGCAGGGGATACCCATCTTTTACTGTGAAAAAATTAGAGTGTTCAAAGCAGGCTTACGCCGTTGAATATATTAGCATGGAATAATGAGATAGGACCTGGGTACTATTTTGTTGGTTTGCGCACCCTGGTAATGATTAATAGGGACAGTTGGGGGTATTCGTATTCCATTGTCAGAGGTGAAATTCTTGGATTTCTGGAAGACGAACTACTGCGAAAGCATTTACCAAGGATGTTTTCATTAATCAAGAACGAAAGTTAGGGGATCGAAGATGATTAGATACCATCGTAGTCTTAACCATAAACTATGCCGACAAGGGATTGGCGGTCGTTCATTAT-GACTCCGTCAGCACCTTATGAGAAATCACAAGTCTTTGGGTTCCGGGGGGAGTATGGTCGCAAGGCTGAAACTTAAAGAAATTGACGGAAGGGCACCACCAGGAGTGGAGCCTGCGGCTTAATTTGACTCAACACGGGAAAACTTACCAGGTCCAGACATAGTGAGGATTGACAGATTGAGAGCTCTTTCTTGATTCTATGGGTGGTGGTGCATGGCCGTTCTTAGTTGGTGGAGTGATTTGTCTGGTTAATTCCGTTAACGAACGAGACCCCTGCCTGCTAAATAGTTGGGTGAATGAATTTTCATTAACTGCAGCTTCTTAGAGGGACGTGCATTCTATTAGATGCAGGAAGATAGGGGCAATAACAGGTCTGTGATGCCCTTAGATGTCCTGGGCCGCACGCGCGCTACACTGATGCATTCAACGAGTACTGTTCCTTGACCGAGAGGTCTGGGTAATCTTGTTAACGTGCATCGTGATAGGGATAGATTATTGCAATTTTTAATCTTGAACGAGGAATTCCTAGTAAACGCAGATCATCAATCTGCATTGATTACGTCCCTGCCCTTTGTACACACCGCCCGTCGCACCTACCGATTGAATGGTCCGGTGAAGCCTCGGGATTGTGACCGGTTCGCTTTATTGTGAGTTGGTTGCGAGAACTTGTCTAAACCTTATCATTTAGAGGAAGGTGAA-------------------------------------GTGACCGTTACGAATCTGGTGTAATCCCTTATGCTAAAATGGGTTACTGGGATGCTTCATATACAGTAAAATCTACTGATATTTTAGCCTTATTCCGTATTACACCACAACCAGGTGTAGATCCAGTAGAAGCAGCAGCAGCTGTTGCTGGTGAGTCTTCAACAGCAACATGGACAGTTGTTTGGACAGATTTATTAACAGCTTGTGAACGGTACCGTGCAAAAGCTTATCGTGTAGATCCAGTTCCAAATACAACAGATCAATATTTTGCTTTTATCGCATATGAATGTGATCTATTTGAAGAAGGTTCTTTAGCTAACTTAACAGCATCTATTATTGGTAACGTATTTGGTTTTAAAGCAGTGGCTGCTTTACGTTTAGAAGATATGCGTATTCCTCATTCATATTTAAAAACATTCCAAGGTCCTGCAACAGGGATCGTTGTAGAACGTGAACGTTTAAACAAATACGGTACTCCTATGTTAGGCGCAACAGTAAAACCAAAATTAGGTCTTTCTGGTAAAAACTATGGTCGTGTAGTATTTGAAGGTTTAAAAGGTGGTTTAGACTTCTTAAAAGATGATGAGAATATTAACTCTCAACCATTCATGCGTTGGAGAGAACGTTTCTTATACTGTATGGAAGGTATTAACCGTGCTTCAGCTGCTACAGGTGAAGTTAAAGGTTCATATTTAAACATCACAGCTGCTACTATGGAAGAACTTTATAAACGTGCTGACTATGCTAAGCAAGTTGGTTCTGTAATTGTAATGATCGATTTAGTATTAGGTTATACAGCAATCCAAAGTGCTGCTATTTGGGCACGTGATAACGATATGATTTTACATTTACATCGTGCTGGTAACTCTACATATGCTCGTCAAAAGAATCATGGTATTAACTTCCGTGTTATCTGTAAATGGATGCGTATGGCTGGTGTAGATCATATACACGCTGGTACAGTAGTTGGTAAGTTAGAAGGTGATCCTTTAATGATTAAAGGTTTTTATGATACATTACGATTAACAAATTTAGAAGTTAATTTACCTTATGGTCTTTTCTTCGAAATGGAATGGGCTAGTTTACGTAAATGTTTACCTGTTGCTTCTGGTGGTATTCACTGTGGTCAAATGCATCAATTAGTTCACTATTTAGGTGATGATGTTATTTTACAATTTGGTGGTGGTACTATTGGTCACCCTGATGGTATTCAAGCAGGTGCTACAGCAAACCGTGTTGCTTTAGAAGCAATGATTTTAGCTCGTAACGAAGGTGTTGACTATTTCAATAATGAAATTGGTCCACAAATTTTACGTGATGCTGCTAAATCTTGCGGTCCTTTACAAACAGCTTTAGATTTATGGAAAGATATTAGTTTTAACTATACGTCTACCGATACAGCTGATTTTGCTGAAACACCTACAGCAAACGTATAAGCTCGTTTAATTAATGTTTCAGGTAAATTATTAGGTGCTCACGTAGCACATGCTGGTTTGATGGTTTTTTGGGCTGGCGCAATGGTATTATTTGAAGTATCACATTTTGTACCTGAAAAACCTTTATATGAGCAAGGTTTTATTTTAATTCAACATTTAGCAACATTAGGTTATGGAATTGGTCCTGGGGGTGAAATTACTACAACTGTTCCATATTTTGCTGTAGGTGTTATTCATTTAATTTCATCGGCTGTTTTAGGTTTTGGTGGAATTTATCATTCATTACTTGGCCCCGATACTTTAGAAGAATCATTCCCATTCTTTGGTTATGACTGGCGTGATAAAAATAAAATGACAACTATTCTAGGTATTCATTTATGTGTACTAGGTGTAGGTTCTTTATTATTAGTTATCAAAGCTATGTACTTAGGTGGTGTTTATGATACTTGGGCACCAGGTGGTGGAGATGTTCGATTAATTACAACTCCAACATTAAATCCAATTGTAATTTTTGGATATGTTTTCCGTTCTCCTTTTGGTGGAGATGGTTGGGTTGTTGCTGTAAATAATATGGAAGATATCGTTGGTGGCCATATTTGGGTTGCTATTTTATGTATTGTTGGTGGAATCTGGCATATTTTTACAAAACCGTTTGCTTGGGCTCGTCGAGCTTTTGTTTGGTCAGGAGAAGCTTATCTTTCATATAGTTTAGCAGCTATTTCAATTATGGGTTTCACAGCCTCATTATACTCTTGGTATAATAATACTGCGTATCCAAGCGAATTATATGGTCCAACAGGTCCTGAAGCATCACAATCTCAAGCTTTTACATTTTTAGTTCGAGATCAACGTTTAGGAGCAAATGTATCATCAGCACAAGGTCCGACGGGGTTAGGTAAATATTTAATGCGTTCACCAAGTGGAGAAATCATTTTTGGTGGAGAAACTATGCGTTTCTGGGATCTACGGGCACCATGGGTTGAACCTTTACGTGGTCCAAATGGTTTAGATATTAATAAAATTAAAAATGATATTCAACCTTGGCAAGAACGTCGCGCTGCAGAATATATGACTCATGCACCATTAGGGTCATTAAATTCAGTGGGTGGTGTAGCAACAGAAATTAATTCAGTTAAGCATATAATTAAGCGGAGGAAAAGAAACTAACCAGGATTCCCCTAGTAAGGGCGACTGAAGCGGGATTAGCTCATATTGTGAATCTGTGCCT-TCGTG--GCACCGAATTGTGGTCTATAGAAG-CATGTGTTTGGCACGCCGGGTCAAGTCCCTTGGAAAAGGGCAGCTGAGAGGGTGAGACTCCCGTTCATGCCCGGGCTGTGGCCATTTGACACTTGCTTTCGACGAGTCGAGTTGTTTGGGATTGCAGCTCAAAGTCGGTGGTAAATTCCATCTAAAGCTAAATATTGGTGGGAGACCGATAGTGTACAAGTACCGTGAGGGAAAGATGCAAAGAACTTTGAAAAGAGAGTTAAAGAGTACCTGAAATTGCTGAAAGGGAAGCGAAGGAAACCAGTGTTGTTGC-CGAGTTATACTTCTCCTCCCGCTCGCGGGTGGGGCGCTGTGGCT-C-GGC-AGTGGTCACTCTTGGTTGGTCTCGGCAGAAACCCGTCGCTGGGAGGTAGGTCCGTTCGCGGACTGATA-CCA-GCGGCTTGTGTGCCGGGAATGACCGAGCGGTGACGAAATGGTTTTCTTTACCCCGTCTTGAA
	Orizaformis_holarctica_SZCZCH111     ------TAGTCATACGCTCGTCTCAAAGATTAAGCCATGCATGTCTAAGTATAAAT-ACTTTTACTTTGAAACTGCGAATGGCTCATTATATCAGTTATAGTTTATTTGATAGTCCCTTACTACTTGGATAACCGTAGTAATTCTAGAGCTAATACATGCATCAATACCCGACTTTAC--GGAAGGGTAGTATTTATTAGATTGAA-ACCAA-CCCCTTC-GGGGTGAT-GTGGTGATTCATAATAACTTTGCGAATCGCATGGCTTTGTGCCGGCGATGGATCATTCAAGTTTCTGCCCTATCAGCTTTGGATGGTAGGGTATTGGCCTACCATGGCTTTAACGGGTAACGGGAAATTAGGGTTTGATTCCGGAGAGGGCGCCTGAGAGATGGCGACCACATCCAAGGAAGGCAGCAGGCGCGTAAATTACCCAATCCTGACACAGGGAGGTAGTGACAATAAATAACAATGCCGGGCCATTTTTGGTCTGGCAATTGGAATGAGAACAATTTAAATCCCTTATCGAGGATCAATTGGAGGGCAAGTCTGGTGCCAGCAGCCGCGGTAATTCCAGCTCCAATAGCGTATATTAAAGTTGTTGCAGTTAAAAAGCTCGTAGTTGGATTTGTGGTTGGAGCGATCGGCCCGTCACCTAGTGTCGG--TGCTTGCGTCGTCTCCGTCCATCCTTGGGTGGAATCTGTGTGGCATTCAGTTGTCGTGCAGGGGATACCCATCTTTTACTGTGAAAAAATTAGAGTGTTCAAAGCAGGCTTACGCCGTTGAATATATTAGCATGGAATAATGAGATAGGACCTGGGTACTATTTTGTTGGTTTGCGCACCCTGGTAATGATTAATAGGGACAGTTGGGGGTATTCGTATTCCATTGTCAGAGGTGAAATTCTTGGATTTCTGGAAGACGAACTACTGCGAAAGCATTTACCAAGGATGTTTTCATTAATCAAGAACGAAAGTTAGGGGATCGAAGATGATTAGATACCATCGTAGTCTTAACCATAAACTATGCCGACAAGGGATTGGCGGTCGTTCATTAT-GACTCCGTCAGCACCTTATGAGAAATCACAAGTCTTTGGGTTCCGGGGGGAGTATGGTCGCAAGGCTGAAACTTAAAGAAATTGACGGAAGGGCACCACCAGGAGTGGAGCCTGCGGCTTAATTTGACTCAACACGGGAAAACTTACCAGGTCCAGACATAGTGAGGATTGACAGATTGAGAGCTCTTTCTTGATTCTATGGGTGGTGGTGCATGGCCGTTCTTAGTTGGTGGAGTGATTTGTCTGGTTAATTCCGTTAACGAACGAGACCCCTGCCTGCTAAATAGTTGGGTGAATGAATTTTCATTAACTGCAGCTTCTTAGAGGGACGTGCATTCTATTAGATGCAGGAAGATAGGGGCAATAACAGGTCTGTGATGCCCTTAGATGTCCTGGGCCGCACGCGCGCTACACTGATGCATTCAACGAGTACTGTTCCTTGACCGAGAGGTCTGGGTAATCTTGTTAACGTGCATCGTGATAGGGATAGATTATTGCAATTATTAATCTTGAACGAGGAATTCCTAGTAAACGCAGATCATCAATCTGCATTGATTACGTCCCTGCCCTTTGTACACACCGC------------------------------------------------------------------------------------------------------------------------------------------------------AAGTGACCGTTACGAATCTGGTGTAATCCCTTATGCTAAAATGGGTTACTGGGATGCTTCATATACAGTAAAATCTACTGATATTTTAGCCTTATTCCGTATTACACCACAACCAGGTGTAGATCCAGTAGAAGCAGCAGCAGCTGTTGCTGGTGAGTCTTCAACAGCAACATGGACAGTTGTTTGGACAGATTTATTAACAGCTTGTGAACGGTACCGTG-AAAAGCTTATCGTGTAGATCCAGTTCCAAATACAACAGATCAATATTTTGCTTTTATCGCATATGAATGTGATCTATT-GAAGAAGGT-CTTTAGCTAACTTAACAGCATCTATTATTGG-AACGTATTTGGTTTTAAAGCAGTGGCTGCTTTACGTTTAGAAGATATGCGTATTCCTCATTCATATTTAAAAACATTCCAAGGTCCTGCAACAGGGATCGTTGTAGAACGTGAACGTTTAAACAAATACGGTACTCCTATGTTAGGCGCAACAGTAAAACCAAAATTAGGTCTTTCTGGTAAAAACTATGGTCGTGTAGTATTTGAAGGTTTAAAAGGTGGTTTAGACTTCTTAAAAGATGATGAGAATATTAACTCTCAACCATTCATGCGTTGGAGAGAACGTTTCTTATACTGTATGGAAGGTATTAACCGTGCTTCAGCTGCTACAGGTGAAGTTAAAGGTTCATATTTAAACATCACAGCTGCTACTATGGAAGAACTTTATAAACGTGCTGACTATGCTAAGCAAGTTGGTTCTGTAATTGTAATGATCGATTTAGTATTAGGTTATACAGCAATCCAAAGTGCTGCTATTTGGGCACGTGATAACGATATGATTTTACATTTACATCGTGCTGGTAACTCTACATATGCTCGTCAAAAGAATCATGGTATTAACTTCCGTGTTATCTGTAAATGGATGCGTATGGCTGGTGTAGATCATATACACGCTGGTACAGTAGTTGGTAAGTTAGAAGGTGATCCTTTAATGATTAAAGGTTTTTATGATACATTACGATTAACAAATTTAGAAGTTAATTTACCTTATGGTCTTTTCTTCGAAATGGAATGGGCTAGTT-------------------------------------------------------------------------------------------------------------------------------------------------------------------------------------------------------------------------------------------------------------------------------------------------------------------------------------------------------------------------------------------------------------------TGCTGGTTTGATGGTTTTTTGGGCTGGCGCAATGGTATTATTTGAAGTATCACATTTTGTACCTGAAAAACCTTTATATGAGCAAGGTTTTATTTTAATTCAACATTTAGCAACATTAGGTTATGGAATTGGTCCTGGGGGTGAAATTACTACAACTGTTCCATATTTTGCTGTAGGTGTTATTCATTTAATTTCATCGGCTGTTTTAGGTTTTGGTGGAATTTATCATTCATTACTTGGCCCCGATACTTTAGAAGAATCATTCCCATTCTTTGGTTATGACTGGCGTGATAAAAATAAAATGACAACTATTCTAGGTATTCATTTATGTGTACTAGGTGTAGGTTCTTTATTATTAGTTATCAAAGCTATGTACTTAGGTGGTGTTTATGATACTTGGGCACCAGGTGGTGGAGATGTTCGATTAATTACAACTCCAACATTAAATCCAATTGTAATTTTTGGATATGTTTTCCGTTCTCCTTTTGGTGGAGATGGTTGGGTTGTTGCTGTAAATAATATGGAAGATATCGTTGGTGGCCATATTTGGGTTGCTATTTTATGTATTGTTGGTGGAATCTGGCATATTTTTACAAAACCGTTTGCTTGGGCTCGTCGAGCTTTTGTTTGGTCAGGAGAAGCTTATCTTTCATATAGTTTAGCAGCTATTTCAATTATGGGTTTCACAGCCTCATTATACTCTTGGTATAATAATACTGCGTATCCAAGCGAATTATATGGTCCAACAGGTCCTGAAGCATCACAATCTCAAGCTTTTACATTTTTAGTTCGAGATCAACGTTTAGGAGCAAATGTATCATCAGCACAAGGTCCGACGGGGTTAGGTAAATATTTAATGCGTTCACCAAGTGGAGAAATCATTTTTGGTGGAGAAACTATGCGTTTCTGGGATCTACGGGCACCATGGGTTGAACCTTTACGTGGTCCAAATGGTTTAGATATTAATAAAATTAAAAATGATATTCAACCTTGGCAAGAACGTCGCGCTGCAGAATATATGACTCATGCACCATTAGGGTCATTAAATTCAGTGGGTGGTGTAGCAACAGAAATTAATTCAG????????????????????????????????????????ATTCCCCTAGTAAGGGCGACTGAAGCGGGATTAGCTCATATTGTGAATCTGTGCCC-TCGTG--GCACCGAATTGTGGTCTATAGAAG-CATGTGTTTGGCACGCCGGGTCAAGTCCCTTGGAAAAGGGCAGCTGAGAGGGTGAGACTCCCGTTCATGCCCGGGCTGTGGCCATTTGACACTTGCTTTCGACGAGTCGAGTTGTTTGGGATTGCAGCTCAAAGTCGGTGGTAAATTCCATCTAAAGCTAAATATTGGTGGGAGACCGATAGTGTACAAGTACCGTGAGGGAAAGATGCAAAGAACTTTGAAAAGAGAGTTAAAGAGTACCTGAAATTGCTGAAAGGGAAGCGAAGGAAACCAGTGTTGTTGC-CGAGTTATACTTCTCCTCCCGCTCGCGGGTGGGGCGCTGTGGCT-C-GGC-AGTGGTCACTCTTGGTTGGTCTCGGCAGAAACCCGTCGC-GGGAGGTAGGTCCGTTCGCGGACTGATA-CCA-GCGGCTTGTGTGCCGGGAATGACCGAGCGGTGAC????????????????????????????
	Talaroneis_posidoniae_WK59           TGCCAGTAGTCATACGCTCGTCTCAAAGATTAAGCCATGCATGTCTAAGTATAAAT--ACTGTACTTTGAAACTGCGAATGGCTCATTATATCAGTTATAGTTTATTTGATAGTCCCTTACTACTTGGATAACCGTAGTAATTCTAGAGCTAATACATGCATCAATACCCGACT-TTCGCGGAAGGGTAGTATTTATTAGATTGAA-ACCAA-CCCCTTC-GGGGTGAT-GTGGTGATTCATAATAACTTTGCGAATCGCATGGCTTTGTGCCGGCGATGGATCATTCAAGTTTCTGCCCTATCAGCTTTGGATGGTAGGGTATTGGCCTACCATGGCTTTAACGGGTAACGGGAAATTAGGGTTTGATTCCGGAGAGGGAGCCTGAGAGACGGCTACCACATCCAAGGAAGGCAGCAGGCGCGTAAATTACCCAATCCTGACACAGGGAGGTAGTGACAATAAATAACAATGCCGGGCCATTTTTGGTCTGGCCATTGGAATGAGAACAATTTAAATCCCTTATCGAGGATCAATTGGAGGGCAAGTCTGGTGCCAGCAGCCGCGGTAATTCCAGCTCCAATAGCGTATATTAAAGTTGTTGCAGTTAAAAAGCTCGTAGTTGGATTTGTGGTTGGATCGATGGGCCCGTCACTCAGTGTCGGTG---TTTTATCG-GTCCGTCCATCCTTGGGTGGAATCTGTGTGGCATTGAGTTGTCGTGCAGGGGATACCCATCGTTTACTGTGAAAAAATTAGAGTGTTCAAAGCAGGCTTACGCCGTTGAATATATTAGCATGGAATAATGAGATAGGACCTGGGTACTATTTTGTTGGTTTGCGCACCCTGGTAATGATTAATAGGGACAGTTGGGGGTATTCGTATTCCATTGTCAGAGGTGAAATTCTTGGATTTTTGGAAGACGAACTACTGCGAAAGCATTTACCAAGGATGTTTTCATTAATCAAGAACGAAAGTTAGGGGATCGAAGATGATTAGATACCATCGTAGTCTTAACCATAAACTATGCCGACAAGGGATTGGCGGTCGTTACGTTATGACTCCGTCAGCACCTTATGAGAAATCACAAGTCTTTGGGTTCCGGGGGGAGTATGGTCGCAAGGCTGAAACTTAAAGAAATTGACGGAAGGGCACCACCAGGAGTGGAGCCTGCGGCTTAATTTGACTCAACACGGGAAAACTTACCAGGTCCAGACATAGTGAGGATTGACAGATTGAGAGCTCTTTCTTGATTCTATGGGTGGTGGTGCATGGCCGTTCTTAGTTGGTGGAGTGATTTGTCTGGTTAATTCCGTTAACGAACGAGACCCCTGCCTGCTAAATAGTTGGGTGAATGAATCTTCATTGACTGCAGCTTCTTAGAGGGACGTGCATTCTATTAGATGCAGGAAGATAGGGGCAATAACAGGTCTGTGATGCCCTTAGATGTCCTGGGCGGCACGCGCGCTACACTGATGCATTCAACGAGTGTTGTTCCTTGGCCGAGAGGCCTGGGTAATCTTGTTAACGTGCATCGTGATAGGGATAGATTATTGCAATTATTAATCTTGAACGAGGAATTCCTAGTAAACGCAGTTCATCAAACTGCATTGATTACGTCCCTGCCCTTTGTACACACCGCCCGTCGCACCTACCGATTGAATGGTCCGGTGAAGCCTCGGGATTGTGACTCGTTCGCTTTATTGTGAGTTGGTTGCGAGAACTTGTCTAAACCTTATCATTTAGAGGAAGGTGA--------------------------------------GTGACCGTTACGAATCTGGTGTAATCCCTTATGCTAAAATGGGTTACTGGGATGCTTCATATGCAGTAAAAGCTACTGACATTTTAGCTTTATTCCGTATTACACCACAACCAGGTGTAGATCCAGTAGAAGCAGCAGCAGCTGTAGCTGGTGAATCTTCTACAGCAACATGGACTGTTGTTTGGACAGATTTATTAACAGCTTGTGAGCGTTACCGTGCTAAAGCTTATCGTGTAGATCCAGTTCCAAATACAACAGATCAATATTTTGCTTTCATCGCATATGAATGTGATTTATTTGAAGAAGGTTCTTTAGCTAACTTAACAGCATCTATTATTGGTAACGTATTTGGTTTTAAAGCCGTATCTGCGTTACGTTTAGAAGATATGCGTATTCCTCATTCATATTTAAAAACATTCCAAGGTCCTGCAACAGGTATCATTGTAGAACGCGAACGTTTAAATAAATATGGTACTCCAATGTTAGGTGCAACAGTAAAACCAAAATTAGGTCTTTCTGGTAAAAACTATGGTCGTGTAGTATTTGAGGGTTTAAAAGGTGGTTTAGACTTCTTAAAAGATGATGAAAATATTAACTCACAACCATTTATGCGTTGGAGAGAACGTTTCTTATACTGTATGGAAGGTATTAACCGAGCTTCAGCTGCAACAGGTGAAGTTAAAGGTTCTTATTTAAACATTACGGCTGGTACTATGGAAGAAGTATACAAACGTGCTGATTATGCTAAAGTAGTTGGATCTGTAATTGTAATGATCGATTTAGTAATGGGTTATACAGCAATTCAAAGTGCTGCTATTTGGGCGCGTGATAATGATATGATTTTACATTTACACCGTGCAGGTAACTCAACATATGCTCGTCAAAAGAATCATGGTATTAACTTCCGTGTTATCTGTAAATGGATGCGTATGGCTGGTGTAGATCATATCCATGCTGGTACAGTAGTTGGTAAATTAGAAGGTGATCCTTTAATGATTAAAGGTTTTTATGATACATTAACTTTAACAAATTTAGATGTTAACTTACCTTACGGTCTTTTCTTCGAAATGGACTGGGCTAGTTTACGTAAATGTTTACCAGTTGCGTCTGGTGGTATTCACTGTGGTCAA-----------------------------------------------------------------------------------------------------------------------------------------------------------------------------------------------------------------------------------------------------------------------------------------------------------------------------------------------------------------------------------------------------------------------------------------------------ACAAGGTTTTATCTGTATGCAACACTTGGCAACCTTAGGTTACGGTGTTGGGCCAGGTGGTGAAATTACTACAACTGTTCCTTACTTTGCTGTAGGTGTAATTCATTTAATTTCATCAGCTGTTTTAGGTTTTGGTGGTATTTATCATTCTTTATTAGGTCCAGATACATTAGAAGAATCATTCCCATTCTTTGGGTATGACTGGCGTGATAAGAACAAAATGACAACAATCTTAGGTATTCACCTATGTGTTTTAGGTTTTGGTGCTTTATTATTAGTTGCTAAAGCTATGTATATTGGTGGTGTTTATGATACATGGGCACCTGGAGGTGGAGATGTTCGTCTAATAACTACTCCAACATTAAATCCAATTGTAATTTTTGGTTATGTATTCCGTTCTCCATTTGGTGGAGATGGTTGGGTTGTATCAGTAAACAACATGGAAGATCTTGTCGGTGGTCATATATGGATTGGTGTATTATGTATTATTGGAGGTATTTGGCATATCTTTACTAAACCATTTGCATGGGCTCGTCGTGCTTTTGTTTGGTCAGGAGAAGCATATTTATCATACAGCCAAGCTGCACTTTCACTTATGGGTTTCACAGCTGCGTTATACGCTTGGTATAATAATACAGCTTATCCAAGTGAATTTTATGGTCCAACAGGTCCAGAAGCTTCACAAGCACAAGCATTTACATTCTTAGTTCGAGATCAACGCTTAGGTGCAAATGTTTCATCAGCACAAGGCCCGACTGGTTTAGGTAAATATTTAATGCGTTCACCAAGTGGTGAAATCATTTTTGGTGGTGAAACGATGCGTTTCTGGGATTTACGTGCACCATGGGTTGAACCATTACGTGGCCCAAATGGTTTAGATATTAACAAAATTAAAAACGATATTCAACCTTGGCAAGAACGTCGTGCAGCAGAGTACATGACACATGCACCGTTAGGTTCACTTAACTCTGTTGGTGGTGTAGCAACGGAAATTAACTCCGTTAAGCATATAATTAAGCGGAGG-AAAGAAACTAACCAGGATTCCCCTAGTAAGGGCGACTGAAGCGGGAATAGCTCACACTGTGAATCTGCGCAT-T------GCGCCGAATTGTGGTCTGTAGAAG-TATGTGTTTGGCACGCCGGGCCAAGTTCCTTGGAACAGGGCAGCTAAGAGGGTGAGACTCCCGTAATTGCCCGGGCTGAGGCCATTTGACACTTGCTTTCGACGAGTCGAGTTGTTTGGGATTGCAGCTCAAAGTCGGTGGTAAATTCCATCTAAAGCTAAATATGGGTGGGAGACCGATAGCGTACAAGTACCGTGAGGGAAAGATGCAAAGAACTTTGAAAAGAGAGTTAAAGAGTACCTGAAATTGCTGAAAGGGAAGCGAAGGAAACCAGTGATTTG-C-TTTGTCATATTTCTCCTCCCGCTTGCGGGTGGGGCGCTGTGGCK-C-TGC-ATGTGTCATTTTTGGCTGGCCTCGACAGAAACCTGGCTTTGGGAGGTAGGTCCATT---GGGCTGATA-CCA-TTGCCGTGTGTGTCGGGGGCGACTGAG-GTTGACGAAATGGTTTTCTTTACCCCGTCTAGAA
	Asterionella_formosa_s0339           TGCCAGTAGTCATACCCT-GTCTCAAGAGTTA-GCCATGCATGTCTAAGTATAAAT--CTTTTACTTTGAAACTGCGAACGGCTCATTATATCAGTTATAGTTTATTTGATAGTCCCTTACTACTTGGATAACCGTAGTAATTCTAGAGCTAATACATGCGTCAATACCC-----TTC-TG---GGGTAGTATTTATTAGATTGAA-ACCAA-CCGCTTC-GGCGTGAT-GTGGTGATTCATAATAAATTAGCGAATCGCATGGCTTTACGCCGGCGATGGATCATTCAAGTTTCTGCCCTATCAGCTTTGGATGGTAGGGTATTGGCCTACCATGGCTTTAACGGGTAACGGGAAATTAGGGTTTGATTCCGGAGAGGGAGCCTGAGAGACGGCTACCACATCCAAGGAAGGCAGCAGGCGCGTAAATTACCCAATCCTGACACAGGGAGGTAGTGACAATAAATAACAATGCCGGGCCTTTAAAGGTCTGGCAATTGGAATGAGAACAATTTAAACCCCTTATCGAGTATCAATTGGAGGGCAAGTCTGGTGCCAGCAGCCGCGGTAATTCCAGCTCCAATAGCGTATATTAAAGTTGTTGCAGTTAAAAAGCTCGTAGTTGGATTTGTGGTTGGAGCAACGTGCCCTTCACTT-GTGTTGGTG---CTTGTTTGTCTCCGTCCATCCTTGGGTGGAACCTGTGTGGCATTAAGTTGTCGTGCAGGGGATGCCCATCTTTTACTGTGAAAAAATTAGAGTGTTCAAAGCAGGCTTACGCCGTTGAATATATTAGCATGGAATAATGAGATAGGACCTGGGTACTATTTTGTTGGTTTGCGCACCGAGGTAATGATTAATAGGGACAGTTGGGGGTATTCGTATTCCATTGTCAGAGGTGAAATTCTTGGATTTTTGGAAGACGAACTACTGCGAAAGCATTTACCAAGGATGTTTTCATTAATCAAGAACGAAAGTTAGGGGATCGAAGATGATTAGATACCATCGTAGTCTTAACCATAAACTATGCCGACAAGGGATTGGCGGTCGTT--GTATTGACCCCGTCAGCACCTTATGAGAAATCACAAGTCTTTGGGTTCCGGGGGGAGTATGGTCGCAAGGCTGAAACTTAAAGAAATTGACGGAAGGGCACCACCAGGAGTGGAGCCTGCGGCTTAATTTGACTCAACACGGGAAAGCTTACCAGGTCCAGACATAGTGAGGATTGACAGATTGAGAGCTCTTTCTTGATTCTATGGGTGGTGGTGCATGGCCGTTCTTAGTTGGTGGAGTGATTTGTCTGGTTAATTCCGTTAACGAACGAGACCCCTGCCTGCTAAATAGTTGGGTGAATGAATTTTCATTGACTACAGCTTCTTAGAGGGACGTGCGTTCTATTAGACGCAGGAAGATAGGGGCAATAACAGGTCTGTGATGCCCTTAGATGTCCTGGGCCGCACGCGCGCTACACTGATGCATTCA-CGAGT---CTACCTTGGCCGAGAGGCCTGGGAAATCTTGTTAACCTGCATCGTGATAGGGATAGATTATTGCAATTATTAATCTTGAACGAGGAATTCCTAGTAAACGCGGGTCATCAACCCGCATTGATTACGTCCCTGCCCTTTGTACACACCGCCCGTCGCACCTACCGATTGAATGGTCCGGTGAAGCCTCGGGATTGTGATGAGTTTCCTTTATTGGGAGTTTGTCGCGAGAACTTGTCTAAACCTTATCATTTAGAGGAAGGTGAA------------------------------------AGTGACCGTTACGAATCTGGTGTAATCCCTTACGCTAAAATGGGTTACTGGGATGCTTCATACGCAGTAAAAACTACTGATATTTTAGCATTATTCCGTATCACTCCACAACCAGGTGTAGATCCTGTAGAAGCTGCTGCTGCTGTAGCAGGTGAATCTTCAACTGCAACATGGACTGTTGTATGGACAGATTTATTAACAGCTTGTGAACGCTACCGTGCTAAAGCTTATCGTGTAGATCCAGTTCCAAATACAACAGACCAATACTTTGCTTTTATCGCATATGAATGTGATTTATTTGAAGAAGGTTCGTTAGCTAACTTAACAGCTTCTATTATTGGTAACGTATTTGGTTTCAAAGCCGTATCTGCTTTACGTTTAGAAGATATGCGTATTCCTCATTCATACTTAAAAACTTTCCAAGGTCCTGCTACAGGTATCATTGTTGAACGTGAACGTTTAAACAAATATGGTGTTCCTTTATTAGGTGCTACAGTAAAACCTAAATTAGGTTTATCAGGTAAAAACTACGGTCGTGTAGTATATGAAGGTTTAAAAGGTGGTTTAGACTTCTTAAAAGATGATGAGAACATTAACTCTCAACCATTTATGCGTTGGAGAGAACGTTTCTTAAATTGTATGGAAGGTATTAACCGTGCTGCTGCTTCTACAGGCGAAGTTAAAGGTTCGTACTTAAACATCACAGCTGCAACTATGGAAGAAGTTTACAAACGTGCAGCTTATGCTAAAGAAGTAGGTTCTGTAATTGTTATGATCGATTTAGTTATGGGTTATACAGCAATTCAAAGTGCTGCAATCTGGGCTCGTGAAAACGACATGATTTTACATTTACACCGTGCAGGTAACTCAACTTACGCTCGTCAAAAAAATCATGGTATTAACTTCCGTGTTATTTGTAAATGGATGCGTATGTCTGGTGTAGATCATATTCACGCTGGTACAGTTGTAGGTAAATTAGAAGGTGATCCTTTAATGATTAAAGGTTTCTACGATGTATTACGTTTAATGTCATTAGAAGTTAACTTACCTTACGGTATTTTCTTCGAAATGGATTGGGCTAGTTTACGTAAATGTTTACCAGTTGCTTCAGGTGGTATTCACTGTGGTCAAATGCACCAATTAGTTCACTATTTAGGTGATGATGTTATTTTACAATTTGGTGGTGGTACAATTGGTCACCCTGATGGTATTCAAGCTGGTGCTACTGCTAACCGTGTTGCTTTAGAGGCAATGGTTATTGCTCGTAACGAAGGTGCTGATTACTTTAATCAACAAGTTGGTCCTGTAATTTTACGTGAAGCTGCTAAAACTTGTGGTCCATTACAAACAGCTTTAGACTTATGGAAAGATATCAGTTTTAACTATACATCTACTGATACAGCTGACTTCTCAGTAACACCAACAGCA-------------------------------------------------------------------------------------------------------------------------------------------------------------------------------------------------------------------------------------------------------------------------------------------------------------------------------------------------------------------------------------------------------------------------------------------------------------------------------------------------------------------------------------------------------------------------------------------------------------------------------------------------------------------------------------------------------------------------------------------------------------------------------------------------------------------------------------------------------------------------------------------------------------------------------------------------------------------------------------------------------------------------------------------------------------------------------------------------------------------------------------------------------------------------------------TTAAGCATATAATTAAGCGGAGGAAAAGAAACTAACCAGGATTCCCTCAGTAAGGGCGACTGAAGCGGGAAGAGCTCCACTTGTGAATCTGCGCTT--------GCGCCGAATTGTGGT------GTG-TTCACGTT-AT-TGTCCGGGCCAAGTCCCTTGGAAAAGGGCAGCAGAGAGGGTGAGACTCCCGT--TCGCCTGGACTTTTGAG-T-------GA-ACATGATCGAGTCGAGTTGTTTGGGATTGCAGCTCAAAGCGGGTGGTAAATTCCATCGAAAGCTAAATATTGGTGGGAGACCGATAGCGTACAAGTACCGTGAGGGAAAGATGCAAAGAACTTTGAAAAGAGAGTTAAAGAGTACCTGAAATTGCTGAAAGGGAAGCGAAGGAAACCAGTG--TCGTC-CCCGTCATACTTCTCTGCTCGCTTGCGGGCAGGGCGCTGTGGCT-G-GAT-CGG--TCAGACTTGGTTGTGAGTGTCGGAAAGGCGCCAGAGGAGTTGACTCTGGTTGCTGGC--GACAAYTG--CGAC-TG-AGGC-------------------------------------------------
	Asterionellopsis_glacialis_CCMP134   TGCCAGTAGTCATACGCTCGTCTCAAAGATTAAGCCATGCATGTCTAAGTATAAAT--CTTTTACTTTGAAACTGCGAACGGCTCATTATATCAGTTATAATTTATTTGATAGTCCCTTACTACTTGGATAACCGTAGTAATTCTAGAGCTAATACATGCATCAATACCCGAC-TTTAC--GAAGGGTAGTATTTATTAGATTGAA-ACCAA-CCGCTTC-GGCGTGAT-GTGGTGATTCATAATAACTTTGCGAATCGCATGGTTTAATACCGGCGATGGATCATTCAAGTTTCTGCCCTATCAGCTTTGGATGGTAGGGTATTGGCCTACCATGGCTTTAACGGGTAACGGGAAATTAGGGTTTGATTCCGGAGAGGGAGCCTGAGAGACGGCTACCACATCCAAGGAAGGCAGCAGGCGCGTAAATTACCCAATCCTGACACAGGGAGGTAGTGACAATAAATAACAATGCCGGGCCATTTTTGGTCTGGCAATTGGAATGAGAACAATTTAAATCCCTTATCGAGGATCAATTGGAGGGCAAGTCTGGTGCCAGCAGCCGCGGTAATTCCAGCTCCAATAGCGTATATTAAAGTTGTTGCAGTTAAAAAGCTCGTAGTTGGATTTGTGGTTGGAGAGGTCCGCCGTTGCTAT-GCTTCG-TG---TTGGATC-TTTCCGTCCATCCTTGGGTGGATCCTGTGTGGCATTCAGTTGTCGTGCAGGGGATGCCCATCGTTTACTGTGAAAAAATTAGAGTGTTCAAAGCAGGCTTACGCC-TTGAATATATTAGCATGGAATAATAAGATAGGACCTGGGTACTATTTTGTTGGTTTGCGCACCGAGGTAATGATTAATAGGGACAGTTGGGGGTATTCGTATTCCATTGTCAGAGGTGAAATTCTTGGATTTTTGGAAGACGAACTACTGCGAAAGCATTTACCAAGGATGTTTTCATTAATCAAGAACGAAAGTTAGGGGATCGAAGATGATTAGATACCATCGTAGTCTTAACCATAAACTATGCCGACAAGGGATTGGCGGTTGTT-CGTTTTGACTCCGTCAGCACCTTATGAGAAATCACAAGTCTTTGGGTTCCGGGGGGAGTATGGTCGCAAGGCTGAAACTTAAAGAAATTGACGGAAGGGCACCACCAGGAGTGGAGCCTGCGGCTTAATTTGACTCAACACGGGAAAACTTACCAGGTCCAGACATAGTGAGGATTGACAGATTGAGAGCTCTTTCTTGATTCTATGGGTGGTGGTGCATGGCCGTTCTTAGTTGGTGGAGTGATTTGTCTGGTTAATTCCGTTAACGAACGAGACCCCTGCCTGCTAAATAGTTGGGTGAATGACTCTTCATTGACTACAGCTTCTTAGAGGGACGTGCATGTTTCAAAATGCAGGAGGATAGGGGCAATAACAGGTCTGTGATGCCCTTAGATGTCCTGGGCCGCACGCGCGCTACACTGATGCATTCAACGAGTTTTTTTCCTTGGCCGAGAGGCCTGGGGAATCTTGTTAACGTGCATCGTGATAGGGATAGATTATTGCAATTATTAATCTTGAACGAGGAATTCCTAGTAAACGCAGATCATCAATCTGCATTGATTACGTCCCTGCCCTTTGTACACACCGCCCGTCGCACCTACCGATTGAATGGTCCGGTGAAGCCTCGGGATTGTGACTGTTCTGCTTTATTGTGGT-CGGTTGCGAGAACTTGTCTAAACCTTATCATTTAGAGGAAGGTGAAATGTCTCAATCTGTATCAGAACGGACTCGAATTAAAAGTGACCGTTACGAATCTGGTGTAATCCCTTACGCTAAAATGGGTTATTGGGATGCTTCATACTCAGTACAAAGTACTGATGTTTTAGCTTTATTCCGTATTACACCACAACCAGGTGTAGATCCAGTAGAAGCAGCAGCAGCTGTAGCTGGTGAGTCTTCAACTGCAACATGGACTGTTGTTTGGACAGATTTATTAACAGCTTGTGAGCGTTACCGTGCTAAAGCTTACCGTGTAGATCCAGTTCCAAACGCTACAGATCAATACTTCGCTTTCATCGCATACGAATGTGATTTATTCGAAGAAGGTTCTTTAGCTAACTTAACAGCATCTATCATTGGTAACGTATTTGGTTTCAAAGCAGTAGCTGCTTTACGTTTAGAAGATATGCGTATTCCTCACTCATACTTAAAGACATTCCAAGGTCCAGCTACTGGTATCGTTGTAGAACGTGAACGTTTAAACAAGTACGGTACTCCTTTATTAGGTGCTACAGTAAAACCTAAGTTAGGTTTATCTGGTAAGAACTACGGTCGTGTAGTATACGAAGGTTTAAAAGGTGGTTTAGACTTCTTAAAAGATGATGAGAACATTAACTCTCAACCATTCATGCGTTGGAGAGAGCGTTTCTTAAACTGTATGGAAGGTATTAACCGTGCTTCAGCAGCTACAGGTGAAGTTAAAGGTTCTTACTTAAACATCACAGCAGCTACTATGGAAGAAGTATACAAGCGTGCTGAGTATGCTAAGATGGTTGGTTCTGTAATCGTTATGATCGATTTAGTAATGGGTTACACAGCTATTCAAAGTATTTCTATCTGGGCTCGTGAAAACGATATGCTTTTACACTTACACCGTGCTGGTAACTCTACATACGCTCGTCAAAAGAACCACGGTATTAACTTCCGTGTTATCTGTAAGTGGATGCGTATGTCTGGTGTAGATCACATCCACGCTGGTACAGTAGTAGGTAAGTTAGAAGGTGATCCTTTAATGATTAAAGGTTTCTACGATACTTTACGTTTAATGGAAATGGATGTTAATTTACCTTACGGTATTTTCTTCGAAATGGATTGGGCTAGTTTACGTAAGTGTATGCCAGTTGCTTCAGGTGGTATCCACTGTGGTCAAATGCACCAATTAGTTCACTACTTAGGTGATGATGTTGTATTACAATTCGGTGGTGGTACTATTGGTCACCCTGATGGTATCCAAGCCGGTGCTACAGCTAACCGTGTTGCTTTAGAAGCAATGATCATGGCTCGTAACGAAGGTTTAGACTACTTCAACAACGAAGTTGGTCCAGTTGTATTACGTGATGCTGCTAAAACATGTGGTCCATTACAAACAGCTTTAGATTTATGGAAGGATATTTCTTTCAACTATACTTCTACAGATACAGCTGATTTCGCTGAAACACCAACAGCGAGCAACTAA------------------------------------------------------------------------------------------------GTATCTCACTTCGTACCAAAAAAACCTTTATATGAACAAGGTTTCATCTTAATTCAACATTTAGCAACATTAGGTTATGGTATTGGACCTGGTGGTGAAATCACAACAACTGTTCCATACTTTGCAGTTGGTGTACTTCACTTAATCTCATCTGCTGTATTAGGTTTTGGTGGTATTTACCACTCATTATTAGGTCCTGATACATTAGAAGAATCATTCCCATTCTTTGGTTATGATTGGCGTGATAAGAACAAAATGACTACTATCTTAGGTATTCATTTATGTCTTTTAGGCTTAGGTTCTTTATTATTAGTTGCGAAAGCAATGTACATCGGTGGTGTTTACGATACATGGGCACCAGGTGGTGGAGATGTTCGTTTCATTACGACTCCAACTTTAAACCCGATCGTAATCTTTGGTTACGTTTTCCGTTCACCTTTTGGTGGAGACGGTTGGGTTGTTTCTGTAAATAATATGGAAGATATTGTTGGTGGTCATATTTGGGTTGGTGTTTTATGTCTTACTGGTGGTATCTGGCATATTTTCACAAAACCATTTGCATGGGCGCGTCGTGCCTTTGTTTGGTCAGGTGAAGCTTACTTATCATACAGTTTAGCTGCAATCTCATTAATGGGATTCACAGCTGCATTATACGCTTGGTATAACAACACTGCTTACCCAAGTGAATTATATGGTCCAACTGGTCCAGAAGCATCACAATCTCAAGCATTTACTTTCTTAGTTCGAGATCAACGTTTAGGTGCAAATGTTTCATCTGCACAAGGTCCAACAGGTTTAGGTAAATACTTAATGCGTTCACCAAGTGGAGAAATTATCTTCGGTGGTGAAACAATGCGTTTCTGGGATTTACGTGCTCCATGGGTTGAACCATTACGTGGTCCAAACGGTTTAGATATCAATAAGATTAAGAATGATATTCAACCATGGCAAGAACGTCGTGCAGCAGAATACATGACACACGCACCTTTAGGTTCGTTAAACTCAGTAGG-------------------------------------------------------------------------------------------------------------------------------------------------------------------------------------------------------------------------------------------------------------------------------------------------------------------------------------------------------------------------------------------------------------------------------------------------------------------------------------------------------------------------------------------------------------------------------------------------------------------------------------------------
	Asterionellopsis_glacialis_CCMP1717  TGCCAGTAGTCATACGCTCGTCTCAAAGATTAAGCCATGCATGTCTAAGTATAAAT--CTTTTACTTTGAAACTGCGAATGGCTCATTATATCAGTTATAATTTATTTGATAGTCCCTTACTACTTGGATAACCGTAGTAATTCTAGAGCTAATACATGCATCAATACTCGAC--TCAC--GAAGAGTAGTATTTATTAGATTGAA-ACCAA-CCGCTTC-GGCGTGAT-GTGGTGATTCATAATAACTTTGCGAATCGCATGGTTTAACACCGGCGATGGATCATTCAAGTTTCTGCCCTATCAGCTTTGGATGGTAGGGTATTGGCCTACCATGGCTTTAACGGGTAACGGGAAATTAGGGTTTGATTCCGGAGAGGGAGCCTGAGAGACGGCTACCACATCCAAGGAAGGCAGCAGGCGCGTAAATTACCCAATCCTGACACAGGGAGGTAGTGACAATAAATAACAATGCCGGGCCTTTATAGGTCTGGCAATTGGAATGAGAACAATTTAAATCCCTTATCGAGGATCAATTGGAGGGCAAGTCTGGTGCCAGCAGCCGCGGTAATTCCAGCTCCAATAGCGTATATTAAAGTTGTTGCAGTTAAAAAGCTCGTAGTTGGATTTGTGGTTGGAGAGCTCCTCCGTTCGCTTAGCGTTCGTG---TTGGAGCTTCTCCGTCCATCCTTGGGTGGATCCTGTGTGGCATTCAGTTGTCGTGCAGGGGATGCCCATCGTTTACTGTGAAAAAATTAGAGTGTTCAAAGCAGGCTTACGCC-TTGAATATATTAGCATGGAATAATGAGATAGGACCTGGGTACTATTTTGTTGGTTTGCGCACCGAGGTAATGATTAATAGGGACAGTTGGGGGTATTCGTATTCCATTGTCAGAGGTGAAATTCTTGGATTTTTGGAAGACGAACTACTGCGAAAGCATTTACCAAGGATGTTTTCATTAATCAAGAACGAAAGTTAGGGGATCGAAGATGATTAGATACCATCGTAGTCTTAACCATAAACTATGCCGACAAGGGATTGGCGGTTGTT-CGTTTTGACTCCGTCAGCACCTTATGAGAAATCACAAGTCTTTGGGTTCCGGGGGGAGTATGGTCGCAAGGCTGAAACTTAAAGAAATTGACGGAAGGGCACCACCAGGAGTGGAGCCTGCGGCTTAATTTGACTCAACACGGGAAAACTTACCAGGTCCAGACATAGTGAGGATTGACAGATTGAGAGCTCTTTCTTGATTCTATGGGTGGTGGTGCATGGCCGTTCTTAGTTGGTGGAGTGATTTGTCTGGTTAATTCCGTTAACGAACGAGACCCCTGCCTGCTAAATAGTTGGGTGAATGACTCTTCATTGACTACAGCTTCTTAGAGGGACGTTCATCTCTTAAGATGAAGGAGGATAGGGGCAATAACAGGTCTGTGATGCCCTTAGATGTCCTGGGCCGCACGCGCGCTACACTGATGCATTCAACGAGTTT-GTTCCTTGGCCGAGAGGCCTGGGGAATCTTGTTAACGTGCATCGTGATAGGGATAGATTATTGCAATTATTAATCTTGAACGAGGAATTCCTAGTAAACGCAGATCATCAATCTGCATTGATTACGTCCCTGCCCTTTGTACACACCGCCCGTCGCACCTACCGATTGAATGGTCCGGTGAAGCCTCGGGATTGTGACTGTTCTGCTTTATTGTGGT-CGGTTGCGAGAACTTGTCTAAACCTTATCATTTAGAGGAAGGTGAAATGTCTCAATCTGTATCAGAACGGACTCGAATCAAAAGTGACCGTTACGAATCTGGTGTAATCCCTTATGCTAAAATGGGTTACTGGGATGCTTCATACGCAGTAAAAACTACTGACGTTTTAGCTTTATTCCGTATCACACCACAACCAGGTGTAGATCCAGTAGAAGCTGCTGCTGCTGTAGCTGGTGAATCTTCTACTGCAACATGGACTGTTGTTTGGACAGATTTATTAACAGCTTGTGAGCGCTACCGTGCTAAAGCTTACCGTGTAGATCCAGTTCCAAATACTACAGATCAATTCTTCTCTTTCATCGCATACGAATGTGATTTATTCGAAGAAGGTTCTTTAGCTAACTTAACAGCATCTATCATTGGTAACGTATTTGGTTTCAAAGCAATTTCTGCTTTACGTTTAGAAGATATGCGTATTCCTCACACATACTTAAAAACGTTCCAAGGTCCCGCAACTGGTATCGTTGTAGAACGTGAACGTTTAAACAAATACGGTACTCCTTTATTAGGTGCTACAGTAAAACCTAAATTAGGTTTATCTGGTAAAAACTACGGTCGTGTAGTATACGAAGGTTTAAAAGGTGGTTTAGACTTCTTAAAGGATGATGAGAACATTAACTCTCAACCATTCATGCGTTGGAGAGAACGTTTCTTAAACTGTATGGAAGGTATCAACCGTGCATCAGCTGCTACAGGTGAAACTAAGGGTTCTTACTTAAACGTTACAGCTGCTACTATGGAAGAAGTATACAAGCGTTCTGAGTATGCTAAGCAAGTAGGTTCTATCGTTATCATGATCGATTTAGTAATGGGTTATACAGCAATTCAATCAATTGCTTACTGGGCTCGTGAAAACGATATGTTATTACATTTACACCGTGCAGGTAACTCGACTTACGCTCGTCAAAAGAATCATGGTATTAACTTCCGTGTTATCTGTAAGTGGATGCGTATGTGTGGTGTAGATCATATCCACGCTGGTACAGTAGTAGGTAAGTTAGAAGGTGATCCTTTAATGATTAAAGGTTTCTACGATATTTTACGTTTAATGGATTTAGAAGTTAACTTACCTTACGGTATTTTCTTCGAAATGGAGTGGGCTAGTTTACGTAAATGTATGCCAGTAGCTTCAGGTGGTATCCATTGTGGTCAAATGCACCAATTAATTCACTACTTAGGTGATGATGTTGTATTACAATTTGGTGGTGGTACAATTGGTCACCCTGATGGTATCCAAGCTGGTGCTACAGCTAACCGTGTTGCTTTAGAAGCAATGGTTTTAGCTCGTAACGAAGGTGCTGATTTCTTCAATCAAGAAGTTGGTCCTGCGATTTTACGTGAAGCTGCAAAAACATGTGGTCCTTTACAAACAGCTTTAGATTTATGGAAAGATATTTCTTTCAACTATACATCTACAGATACAGCTGATTTCGCAGAAACAGCAACAGCAAACGTATAAGCTCGTTTAATTAATGTCTCAGGTAAATTATTAGGTGCTCACGTTGCACACGCAGGCTTAATGGTATTTTGGGCTGGCGCAATGGTGTTATTTGAAGTTTCACACTTCGTGCCAGAAAAACCTTTATATGAACAAGGATTTATCTTAATTCAACATTTAGCAACATTAGGCTATGGTATTGGTCCTGGTGGTGAAATTACTTCAACAGTTCCATATTTTGCCGTTGGTGTAATCCATTTAATTTCATCTGCAGTGTTAGGTTTTGGTGGTATTTACCATTCATTACTTGGTCCAGATACTTTAGAAGAATCATTCCCATTCTTTGGTTATGATTGGCGTGACAAGAACAAAATGACAACTATACTAGGAATTCATTTATGTCTTCTAGGTACAGGTGCTTTCTTATTAGTTATTAAAGCAATGTACTTAGGTGGTGTTTATGATACTTGGGCACCGGGTGGTGGAGATGTTCGTTTTATTACAACTCCTACATTAAATCCAATTGTAATTTTTGGTTACGTTTTCCGTTCTCCATTTGGTGGAGATGGTTGGGTTGTATCTGTAAATAATATGGAAGATGTTATAGGTGGTCACATTTGGGTTGGTATTTTATGTATTACAGGTGGTATCTGGCATATATTTACTAAGCCATTTGCGTGGGCTCGTCGTGCTTTTGTTTGGTCAGGCGAAGCTTATTTATCTTATAGTTTAGCAGCAATCTCATTAATGGGTTTCACTGCTGCATTATATGCTTGGTATAATAATACAGCTTACCCTAGTGAATTATATGGTCCGACTGGTCCAGAAGCATCACAATCTCAAGCATTTACTTTTTTAGTTCGAGATCAACGTTTAGGTGCTAACGTTTCATCTGCACAAGGTCCAACTGGTTTAGGTAAATATTTAATGCGTTCGCCAAGTGGAGAAATTATCTTCGGTGGTGAAACAATGCGTTTCTGGGATTTACGTGCTCCTTGGGTTGAACCATTACGTGGTCCAAATGGTTTAGATATCAATAAAATTAAAAATGATATCCAACCTTGGCAAGAACGTCGTGCAGCAGAATATATGACACACGCACCATTGGGTTCCTTAAACTCAGTAGGTGGTGTAGCAACAGAGATTAACTCAG-----------------------------------------------------------------------------------------------------------------------------------------------------------------------------------------------------------------------------------------------------------------------------------------------------------------------------------------------------------------------------------------------------------------------------------------------------------------------------------------------------------------------------------------------------------------------------------------------------------------------
	Asterionellopis_socialis             TGCCAGTAGTCATACGCTCGTCTCAAAGATTAAGCCATGCATGTCTAAGTATAAAT--CTTTTACTTTGAAACTGCGAATGGCTCATTATATCAGTTATAATTTATTTGATAGTCCCTTACTACTTGGATAACCGTAGTAATTCTAGAGCTAATACATGCATCAATACTCGAC--TCAC--GAAGAGTAGTATTTATTAGATTGAA-ACCAA-CCGCTTC-GGCGTGAT-GTGGTGATTCATAATAACTTTGCGAATCGCATGGTTTAACACCGGCGATGGATCATTCAAGTTTCTGCCCTATCAGCTTTGGATGGTAGGGTATTGGCCTACCATGGCTTTAACGGGTAACGGGAAATTAGGGTTTGATTCCGGAGAGGGAGCCTGAGAGACGGCTACCACATCCAAGGAAGGCAGCAGGCGCGTAAATTACCCAATCCTGACACAGGGAGGTAGTGACAATAAATAACAATGCCGGGCCTTTATAGGTCTGGCAATTGGAATGAGAACAATTTAAATCCCTTATCGAGGATCAATTGGAGGGCAAGTCTGGTGCCAGCAGCCGCGGTAATTCCAGCTCCAATAGCGTATATTAAAGTTGTTGCAGTTAAAAAGCTCGTAGTTGGATTTGTGGTTGGAGAGCTCCTCCGTTCGCTTAGCGTTCGTG---TTGGAGCTTCTCCGTCCATCCTTGGGTGGATCCTGTGTGGCATTCAGTTGTCGTGCAGGGGATGCCCATCGTTTACTGTGAAAAAATTAGAGTGTTCAAAGCAGGCTTACGCC-TTGAATATATTAGCATGGAATAATGAGATAGGACCTGGGTACTATTTTGTTGGTTTGCGCACCGAGGTAATGATTAATAGGGACAGTTGGGGGTATTCGTATTCCATTGTCAGAGGTGAAATTCTTGGATTTTTGGAAGACGAACTACTGCGAAAGCATTTACCAAGGATGTTTTCATTAATCAAGAACGAAAGTTAGGGGATCGAAGATGATTAGATACCATCGTAGTCTTAACCATAAACTATGCCGACAAGGGATTGGCGGTTGTT-CGTTTTGACTCCGTCAGCACCTTATGAGAAATCACAAGTCTTTGGGTTCCGGGGGGAGTATGGTCGCAAGGCTGAAACTTAAAGAAATTGACGGAAGGGCACCACCAGGAGTGGAGCCTGCGGCTTAATTTGACTCAACACGGGAAAACTTACCAGGTCCAGACATAGTGAGGATTGACAGATTGAGAGCTCTTTCTTGATTCTATGGGTGGTGGTGCATGGCCGTTCTTAGTTGGTGGAGTGATTTGTCTGGTTAATTCCGTTAACGAACGAGACCCCTGCCTGCTAAATAGTTGGGTGAATGACTCTTCATTGACTACAGCTTCTTAGAGGGACGTTCATCTCTTAAGATGAAGGAGGATAGGGGCAATAACAGGTCTGTGATGCCCTTAGATGTCCTGGGCCGCACGCGCGCTACACTGATGCATTCAACGAGTTT-GTTCCTTGGCCGAGAGGCCTGGGGAATCTTGTTAACGTGCATCGTGATAGGGATAGATTATTGCAATTATTAATCTTGAACGAGGAATTCCTAGTAAACGCAGATCATCAATCTGCATTGATTACGTCCCTGCCCTTTGTACACACCGCCCGTCGCACCTAC------------------------------------------------------------------------------------------------------------------------------------------AGTGACCGTTACGAATCTGGTGTAATCCCTTATGCTAAAATGGGTTACTGGGATGCTTCATACGCAGTAAAAACTACTGACGTTTTAGCTTTATTCCGTATCACACCACAACCAGGTGTAGATCCAGTAGAAGCTGCTGCTGCTGTAGCTGGTGAATCTTCTACTGCAACATGGACTGTTGTTTGGACAGATTTATTAACAGCTTGTGAGCGCTACCGTGCTAAAGCTTACCGTGTAGATCCAGTTCCAAATACTACAGATCAATTCTTCTCTTTCATCGCATACGAATGTGATTTATTCGAAGAAGGTTCTTTAGCTAACTTAACAGCATCTATCATTGGTAACGTATTTGGTTTCAAAGCAATTTCTGCTTTACGTTTAGAAGATATGCGTATTCCTCACACATACTTAAAAACGTTCCAAGGTCCCGCAACTGGTATCGTTGTAGAACGTGAACGTTTAAACAAATACGGTACTCCTTTATTAGGTGCTACAGTAAAACCTAAATTAGGTTTATCTGGTAAAAACTACGGTCGTGTAGTATACGAAGGTTTAAAAGGTGGTTTAGACTTCTTAAAGGATGATGAGAACATTAACTCTCAACCATTCATGCGTTGGAGAGAACGTTTCTTAAACTGTATGGAAGGTATCAACCGTGCATCAGCTGCTACAGGTGAAACTAAGGGTTCTTACTTAAACGTTACAGCTGCTACTATGGAAGAAGTATACAAGCGTTCTGAGTATGCTAAGCAAGTAGGTTCTATCGTTATCATGATCGATTTAGTAATGGGTTATACAGCAATTCAATCAATTGCTTACTGGGCTCGTGAAAACGATATGTTATTACATTTACACCGTGCAGGTAACTCGACTTACGCTCGTCAAAAGAATCATGGTATTAACTTCCGTGTTATCTGTAAGTGGATGCGTATGTGTGGTGTAGATCATATCCACGCTGGTACAGTAGTAGGTAAGTTAGAAGGTGATCCTTTAATGATTAAAGGTTTCTACGATATTTTACGTTTAATGGATTTAGAAGTTAACTTACCTTACGGTATTTTCTTCGAAATGGAGTGGGCTAGTTTACGTAAATGTATGCCAGTAGCTTCAGGTGGTATCCATTGTGGTCAAATGCACCAATTAATTCACTACTTAGGTGATGATGTTGTATTACAATTTGGTGGTGGTACAATTGGTCACCCTGATGGTATCCAAGCTGGTGCTACAGCTAACCGTGTTGCTTTAGAAGCAATGGTTTTAGCTCGTAACGAAGGTGCTGATTTCTTCAATCAAGAAGTTGGTCCTGCGATTTTACGTGAAGCTGCAAAAACATGTGGTCC--------------------------------------------------------------------------------------------------------------------------------------------------ACGCAGGCTTAATGGTATTTTGGGCTGGCGCAATGGTGTTATTTGAAGTTTCACACTTCGTGCCAGAAAAACCTTTATATGAACAAGGATTTATCTTAATTCAACATTTAGCAACATTAGGCTATGGTATTGGTCCTGGTGGTGAAATTACTTCAACAGTTCCATATTTTGCCGTTGGTGTAATCCATTTAATTTCATCTGCAGTGTTAGGTTTTGGTGGTATTTACCATTCATTACTTGGTCCAGATACTTTAGAAGAATCATTCCCATTCTTTGGTTATGATTGGCGTGACAAGAACAAAATGACAACTATACTAGGAATTCATTTATGTCTTCTAGGTACAGGTGCTTTCTTATTAGTTATTAAAGCAATGTACTTAGGTGGTGTTTATGATACTTGGGCACCGGGTGGTGGAGATGTTCGTTTTATTACAACTCCTACATTAAATCCAATTGTAATTTTTGGTTACGTTTTCCGTTCTCCATTTGGTGGAGATGGTTGGGTTGTATCTGTAAATAATATGGAAGATGTTATAGGTGGTCACATTTGGGTTGGTATTTTATGTATTACAGGTGGTATCTGGCATATATTTACTAAGCCATTTGCGTGGGCTCGTCGTGCTTTTGTTTGGTCAGGCGAAGCTTATTTATCTTATAGTTTAGCAGCAATCTCATTAATGGGTTTCACTGCTGCATTATATGCTTGGTATAATAATACAGCTTACCCTAGTGAATTATATGGTCCGACTGGTCCAGAAGCATCACAATCTCAAGCATTTACTTTTTTAGTTCGAGATCAACGTTTAGGTGCTAACGTTTCATCTGCACAAGGTCCAACTGGTTTAGGTAAATATTTAATGCGTTCGCCAAGTGGAGAAATTATCTTCGGTGGTGAAACAATGCGTTTCTGGGATTTACGTGCTCCTTGGGTTGAACCATTACGTGGTCCAAATGGTTTAGATATCAATAAAATTAAAAATGATATCCAACCTTGGCAAGAACGTCGTGCAGCAGAATATATGACACACGCACCATTGGGTTCCTTAAACTCAGTAGGTGG----------------------------------------------------------------------------------------------------------------------------------------------------------------------------------------------------------------------------------------------------------------------------------------------------------------------------------------------------------------------------------------------------------------------------------------------------------------------------------------------------------------------------------------------------------------------------------------------------------------------------------------------

;


END;

Partition
DNA, ssu1 = 2,3,4,5,6,8,9,10,12,13,14,15,16,17,18,20,21,22,23,24,25,26,27,28,34,35,36,38,39,40,43,44,48,49,50,55,56,67,68,72,73,74,75,76,83,84,85,92,93,94,95,98,99,102,103,108,109,110,111,124,125,126,127,132,133,134,135,136,137,138,144,145,146,147,148,149,150,156,157,158,159,166,167,168,169,170,173,174,181,182,185,186,187,188,189,194,195,196,197,198,199,208,209,210,211,215,216,217,222,223,224,232,233,234,235,242,243,244,245,246,247,257,258,259,260,262,263,264,265,271,272,273,274,275,276,277,278,282,283,284,285,289,290,291,292,295,296,297,298,299,300,301,304,306,307,308,313,314,315,316,317,318,319,320,328,329,330,331,332,333,334,335,336,337,338,344,345,346,347,351,352,353,354,355,356,357,358,363,364,365,366,370,371,372,373,374,375,376,378,379,380,381,382,383,394,395,396,397,398,399,401,402,403,404,409,410,411,412,416,417,418,419,420,421,423,429,431,432,433,437,438,439,440,441,445,446,447,448,449,451,452,453,454,456,457,459,460,461,462,463,464,469,470,471,472,473,474,475,476,477,478,479,480,481,486,487,488,489,490,491,492,493,494,495,497,498,499,506,507,508,510,511,512,520,521,522,523,525,526,536,537,538,539,540,541,549,550,551,552,558,559,564,565,573,574,575,576,577,578,579,580,581,582,584,585,586,587,588,589,590,591,592,593,604,605,606,612,614,615,616,617,621,622,623,631,632,633,634,635,636,637,638,639,640,641,642,643,644,645,646,648,649,651,652,653,654,658,659,660,661,662,663,670,671,672,674,675,676,677,679,680,681,682,683,684,685,686,687,692,693,694,695,696,702,703,704,705,706,707,708,709,710,711,718,719,720,721,722,723,724,725,726,727,733,734,735,736,737,742,743,744,764,765,766,767,772,773,774,775,780,781,782,784,799,800,801,802,804,805,806,816,817,818,819,820,821,822,823,825,842,844,845,846,847,848,849,850,851,863,864,865,866,867,868,869,870,871,874,875,876,877,878,879,880,881,882,885,886,887,888,889,890,891,892,896,897,898,905,906,907,914,915,916,917,918,919,920,921,924,925,930,933,934,939,940,941,942,943,944,945,946,947,948,950,951,952,953,954,956,957,958,959,963,964,965,969,970,971,972,977,978,979,980,981,982,986,987,991,992,993,994,1004,1005,1006,1007,1011,1012,1013,1014,1015,1016,1017,1018,1029,1030,1031,1032,1033,1034,1036,1037,1038,1041,1042,1043,1044,1045,1046,1047,1048,1050,1051,1052,1060,1061,1062,1063,1064,1065,1066,1067,1068,1069,1070,1073,1074,1075,1079,1080,1085,1086,1091,1092,1093,1098,1099,1100,1101,1102,1103,1104,1106,1107,1108,1115,1116,1117,1118,1123,1124,1125,1126,1131,1132,1133,1142,1143,1144,1145,1146,1148,1149,1150,1151,1152,1153,1154,1157,1158,1161,1162,1163,1164,1165,1166,1167,1168,1169,1170,1171,1172,1173,1174,1175,1176,1177,1182,1183,1184,1185,1194,1195,1196,1197,1206,1207,1208,1209,1210,1211,1212,1217,1218,1219,1220,1221,1230,1231,1232,1233,1234,1235,1244,1245,1246,1247,1248,1249,1256,1257,1258,1259,1260,1264,1265,1267,1268,1269,1270,1273,1274,1275,1276,1277,1278,1279,1280,1281,1285,1286,1287,1288,1289,1290,1291,1292,1293,1298,1299,1300,1303,1304,1305,1306,1313,1314,1315,1316,1319,1320,1321,1322,1323,1324,1330,1331,1332,1333,1335,1336,1337,1339,1340,1341,1342,1345,1346,1347,1348,1350,1351,1352,1353,1354,1355,1356,1357,1358,1363,1364,1365,1366,1367,1368,1369,1370,1371,1374,1375,1376,1377,1380,1381,1382,1383,1384,1385,1386,1389,1390,1391,1392,1393,1394,1395,1396,1403,1404,1405,1406,1407,1408,1409,1410,1416,1417,1418,1419,1424,1425,1426,1427,1429,1430,1431,1435,1437,1438,1439,1440,1441,1442,1443,1449,1450,1451,1452,1453,1454,1455,1459,1460,1462,1463,1464,1465,1466,1467,1468,1469,1470,1471,1475,1476,1477,1478,1479,1480,1481,1487,1488,1489,1497,1498,1501,1502,1503,1504,1509,1510,1511,1512,1515,1516,1521,1522,1523,1530,1531,1532,1533,1534,1535,1536,1543,1547,1548,1549,1550,1551,1552,1553,1554,1563,1564,1565,1566,1567,1568,1569,1570,1574,1580,1581,1582,1583,1584,1590,1591,1592,1593,1594,1595,1596,1597,1605,1606,1607,1608,1609,1610,1611,1612,1619,1620,1624,1625,1626,1627,1628,1629,1630,1631,1632,1633,1635,1636,1639,1641,1642,1644,1645,1647,1649,1650,1651,1652,1653,1654,1655,1656,1659,1661,1662,1663,1664,1665,1666,1667,1668,1669,1670,1671,1672,1675,1676,1677,1678,1679,1680,1681,1682,1683,1684,1685,1686,1687,1688,1689,1690,1691,1692,1693,1694,1695,1696,1697,1698,1699,1706,1707,1708,1709,1710,1711,1712,1713,1714,1715,1716,1717,1718,1719,1720,1721,1722,1723,1724,1725,1726,1727,1728,1729,1730,1733,1734,1735,1736,1737,1738,1739,1740,1741,1742,1743,1744,1745,1748,1749,1750,1751,1752,1753,1754,1755
DNA, ssu2 = 1,7,11,19,29,30,31,32,33,37,41,42,45,46,47,51,52,53,54,57,58,59,60,61,62,63,64,65,66,69,70,71,77,78,79,80,81,82,86,87,88,89,90,91,96,97,100,101,104,105,106,107,112,113,114,115,116,117,118,119,120,121,122,123,128,129,130,131,139,140,141,142,143,151,152,153,154,155,160,161,162,163,164,165,171,172,175,176,177,178,179,180,183,184,190,191,192,193,200,201,202,203,204,205,206,207,212,213,214,218,219,220,221,225,226,227,228,229,230,231,236,237,238,239,240,241,248,249,250,251,252,253,254,255,256,261,266,267,268,269,270,279,280,281,286,287,288,293,294,302,303,305,309,310,311,312,321,322,323,324,325,326,327,339,340,341,342,343,348,349,350,359,360,361,362,367,368,369,377,384,385,386,387,388,389,390,391,392,393,400,405,406,407,408,413,414,415,422,424,425,426,427,428,430,434,435,436,442,443,444,450,455,458,465,466,467,468,482,483,484,485,496,500,501,502,503,504,505,509,513,514,515,516,517,518,519,524,527,528,529,530,531,532,533,534,535,542,543,544,545,546,547,548,553,554,555,556,557,560,561,562,563,566,567,568,569,570,571,572,583,594,595,596,597,598,599,600,601,602,603,607,608,609,610,611,613,618,619,620,624,625,626,627,628,629,630,647,650,655,656,657,664,665,666,667,668,669,673,678,688,689,690,691,697,698,699,700,701,712,713,714,715,716,717,728,729,730,731,732,738,739,740,741,745,746,747,748,749,750,751,752,753,754,755,756,757,758,759,760,761,762,763,768,769,770,771,776,777,778,779,783,785,786,787,788,789,790,791,792,793,794,795,796,797,798,803,807,808,809,810,811,812,813,814,815,824,826,827,828,829,830,831,832,833,834,835,836,837,838,839,840,841,843,852,853,854,855,856,857,858,859,860,861,862,872,873,883,884,893,894,895,899,900,901,902,903,904,908,909,910,911,912,913,922,923,926,927,928,929,931,932,935,936,937,938,949,955,960,961,962,966,967,968,973,974,975,976,983,984,985,988,989,990,995,996,997,998,999,1000,1001,1002,1003,1008,1009,1010,1019,1020,1021,1022,1023,1024,1025,1026,1027,1028,1035,1039,1040,1049,1053,1054,1055,1056,1057,1058,1059,1071,1072,1076,1077,1078,1081,1082,1083,1084,1087,1088,1089,1090,1094,1095,1096,1097,1105,1109,1110,1111,1112,1113,1114,1119,1120,1121,1122,1127,1128,1129,1130,1134,1135,1136,1137,1138,1139,1140,1141,1147,1155,1156,1159,1160,1178,1179,1180,1181,1186,1187,1188,1189,1190,1191,1192,1193,1198,1199,1200,1201,1202,1203,1204,1205,1213,1214,1215,1216,1222,1223,1224,1225,1226,1227,1228,1229,1236,1237,1238,1239,1240,1241,1242,1243,1250,1251,1252,1253,1254,1255,1261,1262,1263,1266,1271,1272,1282,1283,1284,1294,1295,1296,1297,1301,1302,1307,1308,1309,1310,1311,1312,1317,1318,1325,1326,1327,1328,1329,1334,1338,1343,1344,1349,1359,1360,1361,1362,1372,1373,1378,1379,1387,1388,1397,1398,1399,1400,1401,1402,1411,1412,1413,1414,1415,1420,1421,1422,1423,1428,1432,1433,1434,1436,1444,1445,1446,1447,1448,1456,1457,1458,1461,1472,1473,1474,1482,1483,1484,1485,1486,1490,1491,1492,1493,1494,1495,1496,1499,1500,1505,1506,1507,1508,1513,1514,1517,1518,1519,1520,1524,1525,1526,1527,1528,1529,1537,1538,1539,1540,1541,1542,1544,1545,1546,1555,1556,1557,1558,1559,1560,1561,1562,1571,1572,1573,1575,1576,1577,1578,1579,1585,1586,1587,1588,1589,1598,1599,1600,1601,1602,1603,1604,1613,1614,1615,1616,1617,1618,1621,1622,1623,1634,1637,1638,1640,1643,1646,1648,1657,1658,1660,1673,1674,1700,1701,1702,1703,1704,1705,1731,1732,1746,1747,1756,1757

DNA, rbcl1 = 1758-3230\3
DNA, rbcl2 = 1759-3230\3
DNA, rbcl3 = 1760-3230\3
DNA, psbc1 = 3231-4362\3
DNA, psbc2 = 3232-4362\3
DNA, psbc3 = 3233-4362\3
DNA, LSU = 4363-4961
